# Supplementary material for: miR-103 inhibits proliferation and sensitizes hemopoietic tumor cells for glucocorticoid-induced apoptosis
Source: Oncotarget. 2016 Nov 18;8(1):472–89. doi: 10.18632/oncotarget.13447 (PMC5352135; doi:10.18632/oncotarget.13447)
Supplement: Supplementary file 2 [file oncotarget-08-472-s002.xls]

## Sheet: Sheet1
Supplementary Table S1
	CEM-C7H2		CEM-C7H2 + Dex
miRNA name	Read count file1	RPKM file1	Read count file2	RPKM file2	Fold Change (1->2)	Fold Change (2->1)	Statistic (Chi^2 dist)	P-value	Corrected P-value (Bonferroni)	miRBase	PubMed
hsa-miR-103-as	403306	58131.2	282327	32829.6	0.56475	1.77069	55263.6	0	0	http://www.mirbase.org/cgi-bin/mirna_entry.pl?acc=MIMAT0007402	http://www.ncbi.nlm.nih.gov/pubmed?term="miR 103"[Title]&itool=EntrezSystem2.PEntrez.Pubmed.Pubmed_ResultsPanel.Pubmed_RVAbstract	.
hsa-miR-103	134223	19346.5	282372	32834.8	1.6972	0.589205	28306.7	0	0	http://www.mirbase.org/cgi-bin/mirna_entry.pl?acc=MIMAT0000101	http://www.ncbi.nlm.nih.gov/pubmed?term="miR 103"[Title]&itool=EntrezSystem2.PEntrez.Pubmed.Pubmed_ResultsPanel.Pubmed_RVAbstract	.
hsa-miR-20a	468852	67578.8	429481	49941	0.739003	1.35317	21308.4	0	0	http://www.mirbase.org/cgi-bin/mirna_entry.pl?acc=MIMAT0000075	http://www.ncbi.nlm.nih.gov/pubmed?term="miR 20a"[Title]&itool=EntrezSystem2.PEntrez.Pubmed.Pubmed_ResultsPanel.Pubmed_RVAbstract	.
hsa-miR-15b*	49327	7109.84	124388	14464.1	2.03438	0.49155	20218.1	0	0	http://www.mirbase.org/cgi-bin/mirna_entry.pl?acc=MIMAT0004586	http://www.ncbi.nlm.nih.gov/pubmed?term="miR 15b*"[Title]&itool=EntrezSystem2.PEntrez.Pubmed.Pubmed_ResultsPanel.Pubmed_RVAbstract	.
hsa-miR-181a	122740	17691.3	241485	28080.4	1.58724	0.630023	19007.7	0	0	http://www.mirbase.org/cgi-bin/mirna_entry.pl?acc=MIMAT0000256	http://www.ncbi.nlm.nih.gov/pubmed?term="miR 181a"[Title]&itool=EntrezSystem2.PEntrez.Pubmed.Pubmed_ResultsPanel.Pubmed_RVAbstract	.
hsa-miR-181a*	234623	33817.8	196069	22799.3	0.674181	1.48328	16630.5	0	0	http://www.mirbase.org/cgi-bin/mirna_entry.pl?acc=MIMAT0000270	http://www.ncbi.nlm.nih.gov/pubmed?term="miR 181a*"[Title]&itool=EntrezSystem2.PEntrez.Pubmed.Pubmed_ResultsPanel.Pubmed_RVAbstract	.
hsa-miR-92a	181502	26161.2	144004	16745.1	0.640075	1.56232	15870.2	0	0	http://www.mirbase.org/cgi-bin/mirna_entry.pl?acc=MIMAT0000092	http://www.ncbi.nlm.nih.gov/pubmed?term="miR 92a"[Title]&itool=EntrezSystem2.PEntrez.Pubmed.Pubmed_ResultsPanel.Pubmed_RVAbstract	.
hsa-let-7f	778308	112183	1.12227e+06	130500	1.16328	0.859636	12178.9	0	0	http://www.mirbase.org/cgi-bin/mirna_entry.pl?acc=MIMAT0000067	http://www.ncbi.nlm.nih.gov/pubmed?term="let 7f"[Title]&itool=EntrezSystem2.PEntrez.Pubmed.Pubmed_ResultsPanel.Pubmed_RVAbstract	.
hsa-miR-16	133997	19313.9	231570	26927.5	1.3942	0.717256	10034.1	0	0	http://www.mirbase.org/cgi-bin/mirna_entry.pl?acc=MIMAT0000069	http://www.ncbi.nlm.nih.gov/pubmed?term="miR 16"[Title]&itool=EntrezSystem2.PEntrez.Pubmed.Pubmed_ResultsPanel.Pubmed_RVAbstract	.
hsa-miR-17	173414	24995.4	156152	18157.7	0.726443	1.37657	8370.08	0	0	http://www.mirbase.org/cgi-bin/mirna_entry.pl?acc=MIMAT0000070	http://www.ncbi.nlm.nih.gov/pubmed?term="miR 17"[Title]&itool=EntrezSystem2.PEntrez.Pubmed.Pubmed_ResultsPanel.Pubmed_RVAbstract	.
hsa-miR-15b	30453.1	4389.42	66611.3	7745.71	1.76463	0.56669	7393.43	0	0	http://www.mirbase.org/cgi-bin/mirna_entry.pl?acc=MIMAT0000417	http://www.ncbi.nlm.nih.gov/pubmed?term="miR 15b"[Title]&itool=EntrezSystem2.PEntrez.Pubmed.Pubmed_ResultsPanel.Pubmed_RVAbstract	.
hsa-miR-30e	20165.9	2906.66	43815.7	5094.99	1.75287	0.570493	4754.68	0	0	http://www.mirbase.org/cgi-bin/mirna_entry.pl?acc=MIMAT0000692	http://www.ncbi.nlm.nih.gov/pubmed?term="miR 30e"[Title]&itool=EntrezSystem2.PEntrez.Pubmed.Pubmed_ResultsPanel.Pubmed_RVAbstract	.
hsa-miR-30e*	174573	25162.4	172305	20036	0.796268	1.25586	4516.44	0	0	http://www.mirbase.org/cgi-bin/mirna_entry.pl?acc=MIMAT0000693	http://www.ncbi.nlm.nih.gov/pubmed?term="miR 30e*"[Title]&itool=EntrezSystem2.PEntrez.Pubmed.Pubmed_ResultsPanel.Pubmed_RVAbstract	.
hsa-miR-30d	18162.1	2617.82	37762.3	4391.08	1.67738	0.596168	3554.27	0	0	http://www.mirbase.org/cgi-bin/mirna_entry.pl?acc=MIMAT0000245	http://www.ncbi.nlm.nih.gov/pubmed?term="miR 30d"[Title]&itool=EntrezSystem2.PEntrez.Pubmed.Pubmed_ResultsPanel.Pubmed_RVAbstract	.
hsa-miR-21	89859	12952	140201	16302.9	1.25872	0.79446	3028.58	0	0	http://www.mirbase.org/cgi-bin/mirna_entry.pl?acc=MIMAT0000076	http://www.ncbi.nlm.nih.gov/pubmed?term="miR 21"[Title]&itool=EntrezSystem2.PEntrez.Pubmed.Pubmed_ResultsPanel.Pubmed_RVAbstract	.
hsa-miR-19b	111361	16051.2	109528	12736.1	0.79347	1.26029	2939.51	0	0	http://www.mirbase.org/cgi-bin/mirna_entry.pl?acc=MIMAT0000074	http://www.ncbi.nlm.nih.gov/pubmed?term="miR 19b"[Title]&itool=EntrezSystem2.PEntrez.Pubmed.Pubmed_ResultsPanel.Pubmed_RVAbstract	.
hsa-miR-186	13035	1878.82	27742	3225.9	1.71698	0.582418	2816.84	0	0	http://www.mirbase.org/cgi-bin/mirna_entry.pl?acc=MIMAT0000456	http://www.ncbi.nlm.nih.gov/pubmed?term="miR 186"[Title]&itool=EntrezSystem2.PEntrez.Pubmed.Pubmed_ResultsPanel.Pubmed_RVAbstract	.
hsa-miR-16-2*	4212	607.104	11722	1363.06	2.24518	0.445398	2325.54	0	0	http://www.mirbase.org/cgi-bin/mirna_entry.pl?acc=MIMAT0004518	http://www.ncbi.nlm.nih.gov/pubmed?term="miR 16"[Title]&itool=EntrezSystem2.PEntrez.Pubmed.Pubmed_ResultsPanel.Pubmed_RVAbstract	.
hsa-let-7f-1*	14819.7	2136.06	9755.55	1134.4	0.531071	1.88299	2285.54	0	0	http://www.mirbase.org/cgi-bin/mirna_entry.pl?acc=MIMAT0004486	http://www.ncbi.nlm.nih.gov/pubmed?term="let 7f"[Title]&itool=EntrezSystem2.PEntrez.Pubmed.Pubmed_ResultsPanel.Pubmed_RVAbstract	.
hsa-miR-29c	22991.6	3313.94	40470.6	4706.01	1.42007	0.704192	1898.52	0	0	http://www.mirbase.org/cgi-bin/mirna_entry.pl?acc=MIMAT0000681	http://www.ncbi.nlm.nih.gov/pubmed?term="miR 29c"[Title]&itool=EntrezSystem2.PEntrez.Pubmed.Pubmed_ResultsPanel.Pubmed_RVAbstract	.
hsa-miR-223	9381	1352.15	19634	2283.09	1.68849	0.592246	1886.03	0	0	http://www.mirbase.org/cgi-bin/mirna_entry.pl?acc=MIMAT0000280	http://www.ncbi.nlm.nih.gov/pubmed?term="miR 223"[Title]&itool=EntrezSystem2.PEntrez.Pubmed.Pubmed_ResultsPanel.Pubmed_RVAbstract	.
hsa-miR-181b	57933.3	8350.32	89654.9	10425.3	1.24849	0.80097	1799.03	0	0	http://www.mirbase.org/cgi-bin/mirna_entry.pl?acc=MIMAT0000257	http://www.ncbi.nlm.nih.gov/pubmed?term="miR 181b"[Title]&itool=EntrezSystem2.PEntrez.Pubmed.Pubmed_ResultsPanel.Pubmed_RVAbstract	.
hsa-miR-92a-1*	3680	530.424	1082	125.817	0.237202	4.21582	1798.15	0	0	http://www.mirbase.org/cgi-bin/mirna_entry.pl?acc=MIMAT0004507	http://www.ncbi.nlm.nih.gov/pubmed?term="miR 92a"[Title]&itool=EntrezSystem2.PEntrez.Pubmed.Pubmed_ResultsPanel.Pubmed_RVAbstract	.
hsa-miR-142-5p	30772.2	4435.41	49984.7	5812.33	1.31044	0.763103	1449.03	0	0	http://www.mirbase.org/cgi-bin/mirna_entry.pl?acc=MIMAT0000433	http://www.ncbi.nlm.nih.gov/pubmed?term="miR 142"[Title]&itool=EntrezSystem2.PEntrez.Pubmed.Pubmed_ResultsPanel.Pubmed_RVAbstract	.
hsa-miR-1274b	2331	335.983	509.727	59.2722	0.176414	5.66847	1384.53	0	0	http://www.mirbase.org/cgi-bin/mirna_entry.pl?acc=MIMAT0005938	http://www.ncbi.nlm.nih.gov/pubmed?term="miR 1274b"[Title]&itool=EntrezSystem2.PEntrez.Pubmed.Pubmed_ResultsPanel.Pubmed_RVAbstract	.
hsa-miR-18a	45343	6535.6	43834.8	5097.21	0.779915	1.28219	1356.2	0	0	http://www.mirbase.org/cgi-bin/mirna_entry.pl?acc=MIMAT0000072	http://www.ncbi.nlm.nih.gov/pubmed?term="miR 18a"[Title]&itool=EntrezSystem2.PEntrez.Pubmed.Pubmed_ResultsPanel.Pubmed_RVAbstract	.
hsa-let-7a	226709	32677.2	309532	35993	1.10147	0.907875	1279.84	0	0	http://www.mirbase.org/cgi-bin/mirna_entry.pl?acc=MIMAT0000062	http://www.ncbi.nlm.nih.gov/pubmed?term="let 7a"[Title]&itool=EntrezSystem2.PEntrez.Pubmed.Pubmed_ResultsPanel.Pubmed_RVAbstract	.
hsa-miR-106b	45221	6518.02	69034.8	8027.53	1.23159	0.811958	1225.5	0	0	http://www.mirbase.org/cgi-bin/mirna_entry.pl?acc=MIMAT0000680	http://www.ncbi.nlm.nih.gov/pubmed?term="miR 106b"[Title]&itool=EntrezSystem2.PEntrez.Pubmed.Pubmed_ResultsPanel.Pubmed_RVAbstract	.
hsa-miR-181a-2*	40724	5869.83	39374	4578.5	0.780005	1.28204	1216.25	0	0	http://www.mirbase.org/cgi-bin/mirna_entry.pl?acc=MIMAT0004558	http://www.ncbi.nlm.nih.gov/pubmed?term="miR 181a"[Title]&itool=EntrezSystem2.PEntrez.Pubmed.Pubmed_ResultsPanel.Pubmed_RVAbstract	.
hsa-miR-374a*	460877	66429.4	609900	70920.5	1.06761	0.936673	1215.04	0	0	http://www.mirbase.org/cgi-bin/mirna_entry.pl?acc=MIMAT0004688	http://www.ncbi.nlm.nih.gov/pubmed?term="miR 374a*"[Title]&itool=EntrezSystem2.PEntrez.Pubmed.Pubmed_ResultsPanel.Pubmed_RVAbstract	.
hsa-let-7i	39414.4	5681.07	60894.5	7080.95	1.24641	0.802304	1200.95	0	0	http://www.mirbase.org/cgi-bin/mirna_entry.pl?acc=MIMAT0000415	http://www.ncbi.nlm.nih.gov/pubmed?term="let 7i"[Title]&itool=EntrezSystem2.PEntrez.Pubmed.Pubmed_ResultsPanel.Pubmed_RVAbstract	.
hsa-miR-19b-1*	3063	441.491	1192	138.608	0.313955	3.18517	1150.72	0	0	http://www.mirbase.org/cgi-bin/mirna_entry.pl?acc=MIMAT0004491	http://www.ncbi.nlm.nih.gov/pubmed?term="miR 19b"[Title]&itool=EntrezSystem2.PEntrez.Pubmed.Pubmed_ResultsPanel.Pubmed_RVAbstract	.
hsa-miR-484	16479	2375.23	13956	1622.83	0.683232	1.46363	1068.22	0	0	http://www.mirbase.org/cgi-bin/mirna_entry.pl?acc=MIMAT0002174	http://www.ncbi.nlm.nih.gov/pubmed?term="miR 484"[Title]&itool=EntrezSystem2.PEntrez.Pubmed.Pubmed_ResultsPanel.Pubmed_RVAbstract	.
hsa-miR-32	26746	3855.08	42492	4941.06	1.2817	0.780213	1048.09	0	0	http://www.mirbase.org/cgi-bin/mirna_entry.pl?acc=MIMAT0000090	http://www.ncbi.nlm.nih.gov/pubmed?term="miR 32"[Title]&itool=EntrezSystem2.PEntrez.Pubmed.Pubmed_ResultsPanel.Pubmed_RVAbstract	.
hsa-miR-128	24857	3582.81	39688	4615.01	1.2881	0.776339	1015.93	0	0	http://www.mirbase.org/cgi-bin/mirna_entry.pl?acc=MIMAT0000424	http://www.ncbi.nlm.nih.gov/pubmed?term="miR 128"[Title]&itool=EntrezSystem2.PEntrez.Pubmed.Pubmed_ResultsPanel.Pubmed_RVAbstract	.
hsa-miR-153	4887	704.397	10197	1185.73	1.68333	0.594062	968.674	0	0	http://www.mirbase.org/cgi-bin/mirna_entry.pl?acc=MIMAT0000439	http://www.ncbi.nlm.nih.gov/pubmed?term="miR 153"[Title]&itool=EntrezSystem2.PEntrez.Pubmed.Pubmed_ResultsPanel.Pubmed_RVAbstract	.
hsa-miR-203	724	104.355	2797	325.241	3.11668	0.320854	923.24	0	0	http://www.mirbase.org/cgi-bin/mirna_entry.pl?acc=MIMAT0000264	http://www.ncbi.nlm.nih.gov/pubmed?term="miR 203"[Title]&itool=EntrezSystem2.PEntrez.Pubmed.Pubmed_ResultsPanel.Pubmed_RVAbstract	.
hsa-miR-7-1*	14131	2036.8	11993	1394.57	0.684689	1.46052	906.654	0	0	http://www.mirbase.org/cgi-bin/mirna_entry.pl?acc=MIMAT0004553	http://www.ncbi.nlm.nih.gov/pubmed?term="miR 7"[Title]&itool=EntrezSystem2.PEntrez.Pubmed.Pubmed_ResultsPanel.Pubmed_RVAbstract	.
hsa-miR-29b	12088.3	1742.37	19821.2	2304.85	1.32283	0.755956	610.677	0	0	http://www.mirbase.org/cgi-bin/mirna_entry.pl?acc=MIMAT0000100	http://www.ncbi.nlm.nih.gov/pubmed?term="miR 29b"[Title]&itool=EntrezSystem2.PEntrez.Pubmed.Pubmed_ResultsPanel.Pubmed_RVAbstract	.
hsa-miR-17*	9521	1372.33	8329	968.515	0.705746	1.41694	525.94	0	0	http://www.mirbase.org/cgi-bin/mirna_entry.pl?acc=MIMAT0000071	http://www.ncbi.nlm.nih.gov/pubmed?term="miR 17*"[Title]&itool=EntrezSystem2.PEntrez.Pubmed.Pubmed_ResultsPanel.Pubmed_RVAbstract	.
hsa-miR-301a	2333	336.271	4986.23	579.81	1.72423	0.579968	512.031	0	0	http://www.mirbase.org/cgi-bin/mirna_entry.pl?acc=MIMAT0000688	http://www.ncbi.nlm.nih.gov/pubmed?term="miR 301a"[Title]&itool=EntrezSystem2.PEntrez.Pubmed.Pubmed_ResultsPanel.Pubmed_RVAbstract	.
hsa-miR-425	23797	3430.02	35151	4087.44	1.19166	0.839163	447.379	0	0	http://www.mirbase.org/cgi-bin/mirna_entry.pl?acc=MIMAT0003393	http://www.ncbi.nlm.nih.gov/pubmed?term="miR 425"[Title]&itool=EntrezSystem2.PEntrez.Pubmed.Pubmed_ResultsPanel.Pubmed_RVAbstract	.
hsa-miR-378	235387	33927.9	275240	32005.6	0.943341	1.06006	443.786	0	0	http://www.mirbase.org/cgi-bin/mirna_entry.pl?acc=MIMAT0000732	http://www.ncbi.nlm.nih.gov/pubmed?term="miR 378"[Title]&itool=EntrezSystem2.PEntrez.Pubmed.Pubmed_ResultsPanel.Pubmed_RVAbstract	.
hsa-miR-422a	2954.48	425.849	1994.86	231.967	0.544716	1.83582	425.607	0	0	http://www.mirbase.org/cgi-bin/mirna_entry.pl?acc=MIMAT0001339	http://www.ncbi.nlm.nih.gov/pubmed?term="miR 422a"[Title]&itool=EntrezSystem2.PEntrez.Pubmed.Pubmed_ResultsPanel.Pubmed_RVAbstract	.
hsa-miR-140-5p	8295	1195.62	13602	1581.67	1.32289	0.755919	418.937	0	0	http://www.mirbase.org/cgi-bin/mirna_entry.pl?acc=MIMAT0000431	http://www.ncbi.nlm.nih.gov/pubmed?term="miR 140"[Title]&itool=EntrezSystem2.PEntrez.Pubmed.Pubmed_ResultsPanel.Pubmed_RVAbstract	.
hsa-miR-19a	30625.3	4414.24	32282.2	3753.85	0.850396	1.17592	408.222	0	0	http://www.mirbase.org/cgi-bin/mirna_entry.pl?acc=MIMAT0000073	http://www.ncbi.nlm.nih.gov/pubmed?term="miR 19a"[Title]&itool=EntrezSystem2.PEntrez.Pubmed.Pubmed_ResultsPanel.Pubmed_RVAbstract	.
hsa-miR-744	5428	782.375	4528	526.526	0.672984	1.48592	376.471	0	0	http://www.mirbase.org/cgi-bin/mirna_entry.pl?acc=MIMAT0004945	http://www.ncbi.nlm.nih.gov/pubmed?term="miR 744"[Title]&itool=EntrezSystem2.PEntrez.Pubmed.Pubmed_ResultsPanel.Pubmed_RVAbstract	.
hsa-miR-26a	30374.4	4378.08	43452.8	5052.79	1.15411	0.866468	375.339	0	0	http://www.mirbase.org/cgi-bin/mirna_entry.pl?acc=MIMAT0000082	http://www.ncbi.nlm.nih.gov/pubmed?term="miR 26a"[Title]&itool=EntrezSystem2.PEntrez.Pubmed.Pubmed_ResultsPanel.Pubmed_RVAbstract	.
hsa-miR-331-3p	2383	343.478	1584	184.191	0.536253	1.86479	357.836	0	0	http://www.mirbase.org/cgi-bin/mirna_entry.pl?acc=MIMAT0000760	http://www.ncbi.nlm.nih.gov/pubmed?term="miR 331"[Title]&itool=EntrezSystem2.PEntrez.Pubmed.Pubmed_ResultsPanel.Pubmed_RVAbstract	.
hsa-miR-148a*	21012	3028.6	21661	2518.79	0.831667	1.2024	357.332	0	0	http://www.mirbase.org/cgi-bin/mirna_entry.pl?acc=MIMAT0004549	http://www.ncbi.nlm.nih.gov/pubmed?term="miR 148a*"[Title]&itool=EntrezSystem2.PEntrez.Pubmed.Pubmed_ResultsPanel.Pubmed_RVAbstract	.
hsa-miR-1274a	668.988	96.4258	191.273	22.2416	0.230661	4.33538	333.869	0	0	http://www.mirbase.org/cgi-bin/mirna_entry.pl?acc=MIMAT0005927	http://www.ncbi.nlm.nih.gov/pubmed?term="miR 1274a"[Title]&itool=EntrezSystem2.PEntrez.Pubmed.Pubmed_ResultsPanel.Pubmed_RVAbstract	.
hsa-let-7g	118534	17085.1	157230	18283	1.07012	0.934478	318.363	0	0	http://www.mirbase.org/cgi-bin/mirna_entry.pl?acc=MIMAT0000414	http://www.ncbi.nlm.nih.gov/pubmed?term="let 7g"[Title]&itool=EntrezSystem2.PEntrez.Pubmed.Pubmed_ResultsPanel.Pubmed_RVAbstract	.
hsa-miR-25	71668.7	10330.1	81249.2	9447.84	0.914593	1.09338	303.847	0	0	http://www.mirbase.org/cgi-bin/mirna_entry.pl?acc=MIMAT0000081	http://www.ncbi.nlm.nih.gov/pubmed?term="miR 25"[Title]&itool=EntrezSystem2.PEntrez.Pubmed.Pubmed_ResultsPanel.Pubmed_RVAbstract	.
hsa-miR-720	830	119.634	374	43.4896	0.363523	2.75086	260.015	0	0	http://www.mirbase.org/cgi-bin/mirna_entry.pl?acc=MIMAT0005954	http://www.ncbi.nlm.nih.gov/pubmed?term="miR 720"[Title]&itool=EntrezSystem2.PEntrez.Pubmed.Pubmed_ResultsPanel.Pubmed_RVAbstract	.
hsa-miR-301b	2096	302.111	3942.77	458.474	1.51757	0.658949	252.523	0	0	http://www.mirbase.org/cgi-bin/mirna_entry.pl?acc=MIMAT0004958	http://www.ncbi.nlm.nih.gov/pubmed?term="miR 301b"[Title]&itool=EntrezSystem2.PEntrez.Pubmed.Pubmed_ResultsPanel.Pubmed_RVAbstract	.
hsa-miR-28-5p	4611	664.615	7571	880.373	1.32464	0.754925	235.092	0	0	http://www.mirbase.org/cgi-bin/mirna_entry.pl?acc=MIMAT0000085	http://www.ncbi.nlm.nih.gov/pubmed?term="miR 28"[Title]&itool=EntrezSystem2.PEntrez.Pubmed.Pubmed_ResultsPanel.Pubmed_RVAbstract	.
hsa-miR-941	3216	463.544	2654	308.613	0.665768	1.50202	233.821	0	0	http://www.mirbase.org/cgi-bin/mirna_entry.pl?acc=MIMAT0004984	http://www.ncbi.nlm.nih.gov/pubmed?term="miR 941"[Title]&itool=EntrezSystem2.PEntrez.Pubmed.Pubmed_ResultsPanel.Pubmed_RVAbstract	.
hsa-miR-454	1133	163.307	2376	276.287	1.69182	0.591078	229.356	0	0	http://www.mirbase.org/cgi-bin/mirna_entry.pl?acc=MIMAT0003885	http://www.ncbi.nlm.nih.gov/pubmed?term="miR 454"[Title]&itool=EntrezSystem2.PEntrez.Pubmed.Pubmed_ResultsPanel.Pubmed_RVAbstract	.
hsa-miR-30b	34352.7	4951.49	38034.5	4422.74	0.893214	1.11955	228.754	0	0	http://www.mirbase.org/cgi-bin/mirna_entry.pl?acc=MIMAT0000420	http://www.ncbi.nlm.nih.gov/pubmed?term="miR 30b"[Title]&itool=EntrezSystem2.PEntrez.Pubmed.Pubmed_ResultsPanel.Pubmed_RVAbstract	.
hsa-miR-33a*	4086	588.943	3571	415.244	0.705066	1.41831	226.676	0	0	http://www.mirbase.org/cgi-bin/mirna_entry.pl?acc=MIMAT0004506	http://www.ncbi.nlm.nih.gov/pubmed?term="miR 33a*"[Title]&itool=EntrezSystem2.PEntrez.Pubmed.Pubmed_ResultsPanel.Pubmed_RVAbstract	.
hsa-miR-155*	385	55.4927	88	10.2328	0.1844	5.423	222.949	0	0	http://www.mirbase.org/cgi-bin/mirna_entry.pl?acc=MIMAT0004658	http://www.ncbi.nlm.nih.gov/pubmed?term="miR 155*"[Title]&itool=EntrezSystem2.PEntrez.Pubmed.Pubmed_ResultsPanel.Pubmed_RVAbstract	.
hsa-miR-210	4260	614.023	3772	438.617	0.714333	1.39991	220.666	0	0	http://www.mirbase.org/cgi-bin/mirna_entry.pl?acc=MIMAT0000267	http://www.ncbi.nlm.nih.gov/pubmed?term="miR 210"[Title]&itool=EntrezSystem2.PEntrez.Pubmed.Pubmed_ResultsPanel.Pubmed_RVAbstract	.
hsa-miR-106b*	6641	957.213	6325	735.485	0.768361	1.30147	220.168	0	0	http://www.mirbase.org/cgi-bin/mirna_entry.pl?acc=MIMAT0004672	http://www.ncbi.nlm.nih.gov/pubmed?term="miR 106b*"[Title]&itool=EntrezSystem2.PEntrez.Pubmed.Pubmed_ResultsPanel.Pubmed_RVAbstract	.
hsa-miR-22	252	36.3225	823	95.7003	2.63474	0.379544	215.477	0	0	http://www.mirbase.org/cgi-bin/mirna_entry.pl?acc=MIMAT0000077	http://www.ncbi.nlm.nih.gov/pubmed?term="miR 22"[Title]&itool=EntrezSystem2.PEntrez.Pubmed.Pubmed_ResultsPanel.Pubmed_RVAbstract	.
hsa-miR-374a	5555.87	800.806	8795.58	1022.77	1.27718	0.782977	210.42	0	0	http://www.mirbase.org/cgi-bin/mirna_entry.pl?acc=MIMAT0000727	http://www.ncbi.nlm.nih.gov/pubmed?term="miR 374a"[Title]&itool=EntrezSystem2.PEntrez.Pubmed.Pubmed_ResultsPanel.Pubmed_RVAbstract	.
hsa-miR-20a*	720	103.779	341	39.6522	0.382085	2.61722	210.154	0	0	http://www.mirbase.org/cgi-bin/mirna_entry.pl?acc=MIMAT0004493	http://www.ncbi.nlm.nih.gov/pubmed?term="miR 20a*"[Title]&itool=EntrezSystem2.PEntrez.Pubmed.Pubmed_ResultsPanel.Pubmed_RVAbstract	.
hsa-miR-92b	4866.04	701.376	4451.74	517.658	0.738061	1.3549	209.399	0	0	http://www.mirbase.org/cgi-bin/mirna_entry.pl?acc=MIMAT0003218	http://www.ncbi.nlm.nih.gov/pubmed?term="miR 92b"[Title]&itool=EntrezSystem2.PEntrez.Pubmed.Pubmed_ResultsPanel.Pubmed_RVAbstract	.
hsa-miR-1260	2809.84	405.001	2325.11	270.369	0.667575	1.49796	201.887	0	0	http://www.mirbase.org/cgi-bin/mirna_entry.pl?acc=MIMAT0005911	http://www.ncbi.nlm.nih.gov/pubmed?term="miR 1260"[Title]&itool=EntrezSystem2.PEntrez.Pubmed.Pubmed_ResultsPanel.Pubmed_RVAbstract	.
hsa-miR-19a*	660	95.1303	304	35.3498	0.371593	2.69111	200.535	0	0	http://www.mirbase.org/cgi-bin/mirna_entry.pl?acc=MIMAT0004490	http://www.ncbi.nlm.nih.gov/pubmed?term="miR 19a*"[Title]&itool=EntrezSystem2.PEntrez.Pubmed.Pubmed_ResultsPanel.Pubmed_RVAbstract	.
hsa-miR-192	7174.87	1034.16	10989.8	1277.91	1.2357	0.809258	199.838	0	0	http://www.mirbase.org/cgi-bin/mirna_entry.pl?acc=MIMAT0000222	http://www.ncbi.nlm.nih.gov/pubmed?term="miR 192"[Title]&itool=EntrezSystem2.PEntrez.Pubmed.Pubmed_ResultsPanel.Pubmed_RVAbstract	.
hsa-miR-221	2639.71	380.479	2161.9	251.391	0.660721	1.5135	198.272	0	0	http://www.mirbase.org/cgi-bin/mirna_entry.pl?acc=MIMAT0000278	http://www.ncbi.nlm.nih.gov/pubmed?term="miR 221"[Title]&itool=EntrezSystem2.PEntrez.Pubmed.Pubmed_ResultsPanel.Pubmed_RVAbstract	.
hsa-miR-3676	360	51.8893	97	11.2794	0.217374	4.60037	187.611	0	0	http://www.mirbase.org/cgi-bin/mirna_entry.pl?acc=MIMAT0018100	http://www.ncbi.nlm.nih.gov/pubmed?term="miR 3676"[Title]&itool=EntrezSystem2.PEntrez.Pubmed.Pubmed_ResultsPanel.Pubmed_RVAbstract	.
hsa-miR-101	74356	10717.4	86294	10034.5	0.936274	1.06806	173.836	0	0	http://www.mirbase.org/cgi-bin/mirna_entry.pl?acc=MIMAT0000099	http://www.ncbi.nlm.nih.gov/pubmed?term="miR 101"[Title]&itool=EntrezSystem2.PEntrez.Pubmed.Pubmed_ResultsPanel.Pubmed_RVAbstract	.
hsa-miR-150*	122.284	17.6257	489.191	56.8842	3.22734	0.309852	168.354	0	0	http://www.mirbase.org/cgi-bin/mirna_entry.pl?acc=MIMAT0004610	http://www.ncbi.nlm.nih.gov/pubmed?term="miR 150*"[Title]&itool=EntrezSystem2.PEntrez.Pubmed.Pubmed_ResultsPanel.Pubmed_RVAbstract	.
hsa-miR-219-1-3p	480	69.1857	204	23.7216	0.342868	2.91657	162.373	0	0	http://www.mirbase.org/cgi-bin/mirna_entry.pl?acc=MIMAT0004567	http://www.ncbi.nlm.nih.gov/pubmed?term="miR 219"[Title]&itool=EntrezSystem2.PEntrez.Pubmed.Pubmed_ResultsPanel.Pubmed_RVAbstract	.
hsa-miR-378*	679	97.8689	372.75	43.3442	0.44288	2.25795	155.285	0	0	http://www.mirbase.org/cgi-bin/mirna_entry.pl?acc=MIMAT0000731	http://www.ncbi.nlm.nih.gov/pubmed?term="miR 378*"[Title]&itool=EntrezSystem2.PEntrez.Pubmed.Pubmed_ResultsPanel.Pubmed_RVAbstract	.
hsa-miR-766	1455	209.719	1092	126.98	0.605476	1.65159	152.177	0	0	http://www.mirbase.org/cgi-bin/mirna_entry.pl?acc=MIMAT0003888	http://www.ncbi.nlm.nih.gov/pubmed?term="miR 766"[Title]&itool=EntrezSystem2.PEntrez.Pubmed.Pubmed_ResultsPanel.Pubmed_RVAbstract	.
hsa-miR-548a-3p	239.221	34.4805	697.935	81.1575	2.35372	0.424859	151.237	0	0	http://www.mirbase.org/cgi-bin/mirna_entry.pl?acc=MIMAT0003251	http://www.ncbi.nlm.nih.gov/pubmed?term="miR 548a"[Title]&itool=EntrezSystem2.PEntrez.Pubmed.Pubmed_ResultsPanel.Pubmed_RVAbstract	.
hsa-miR-148a	112709	16245.5	133062	15472.7	0.952432	1.04994	146.548	0	0	http://www.mirbase.org/cgi-bin/mirna_entry.pl?acc=MIMAT0000243	http://www.ncbi.nlm.nih.gov/pubmed?term="miR 148a"[Title]&itool=EntrezSystem2.PEntrez.Pubmed.Pubmed_ResultsPanel.Pubmed_RVAbstract	.
hsa-miR-423-3p	2994.32	431.592	2685.64	312.293	0.723582	1.38201	144.515	0	0	http://www.mirbase.org/cgi-bin/mirna_entry.pl?acc=MIMAT0001340	http://www.ncbi.nlm.nih.gov/pubmed?term="miR 423"[Title]&itool=EntrezSystem2.PEntrez.Pubmed.Pubmed_ResultsPanel.Pubmed_RVAbstract	.
hsa-miR-671-5p	659	94.9862	1400	162.795	1.71388	0.583471	140.972	0	0	http://www.mirbase.org/cgi-bin/mirna_entry.pl?acc=MIMAT0003880	http://www.ncbi.nlm.nih.gov/pubmed?term="miR 671"[Title]&itool=EntrezSystem2.PEntrez.Pubmed.Pubmed_ResultsPanel.Pubmed_RVAbstract	.
hsa-let-7d*	8372.93	1206.85	8701.94	1011.88	0.83845	1.19268	130.497	0	0	http://www.mirbase.org/cgi-bin/mirna_entry.pl?acc=MIMAT0004484	http://www.ncbi.nlm.nih.gov/pubmed?term="let 7d*"[Title]&itool=EntrezSystem2.PEntrez.Pubmed.Pubmed_ResultsPanel.Pubmed_RVAbstract	.
hsa-miR-28-3p	13658	1968.62	19204	2233.08	1.13434	0.881571	128.975	0	0	http://www.mirbase.org/cgi-bin/mirna_entry.pl?acc=MIMAT0004502	http://www.ncbi.nlm.nih.gov/pubmed?term="miR 28"[Title]&itool=EntrezSystem2.PEntrez.Pubmed.Pubmed_ResultsPanel.Pubmed_RVAbstract	.
hsa-miR-424	11552	1665.07	16400	1907.03	1.14532	0.873122	127.014	0	0	http://www.mirbase.org/cgi-bin/mirna_entry.pl?acc=MIMAT0001341	http://www.ncbi.nlm.nih.gov/pubmed?term="miR 424"[Title]&itool=EntrezSystem2.PEntrez.Pubmed.Pubmed_ResultsPanel.Pubmed_RVAbstract	.
hsa-miR-9*	6679	962.69	9842	1144.45	1.1888	0.841182	121.658	0	0	http://www.mirbase.org/cgi-bin/mirna_entry.pl?acc=MIMAT0000442	http://www.ncbi.nlm.nih.gov/pubmed?term="miR 9*"[Title]&itool=EntrezSystem2.PEntrez.Pubmed.Pubmed_ResultsPanel.Pubmed_RVAbstract	.
hsa-miR-26b	1662.56	239.636	2868.22	333.523	1.39179	0.718498	120.254	0	0	http://www.mirbase.org/cgi-bin/mirna_entry.pl?acc=MIMAT0000083	http://www.ncbi.nlm.nih.gov/pubmed?term="miR 26b"[Title]&itool=EntrezSystem2.PEntrez.Pubmed.Pubmed_ResultsPanel.Pubmed_RVAbstract	.
hsa-miR-9	95383	13748.2	112760	13112	0.953723	1.04852	117.019	0	0	http://www.mirbase.org/cgi-bin/mirna_entry.pl?acc=MIMAT0000441	http://www.ncbi.nlm.nih.gov/pubmed?term="miR 9"[Title]&itool=EntrezSystem2.PEntrez.Pubmed.Pubmed_ResultsPanel.Pubmed_RVAbstract	.
hsa-miR-3613-5p	7424	1070.07	7725	898.28	0.839458	1.19125	114.198	0	0	http://www.mirbase.org/cgi-bin/mirna_entry.pl?acc=MIMAT0017990	http://www.ncbi.nlm.nih.gov/pubmed?term="miR 3613"[Title]&itool=EntrezSystem2.PEntrez.Pubmed.Pubmed_ResultsPanel.Pubmed_RVAbstract	.
hsa-miR-135a	43	6.19788	236	27.4426	4.42774	0.225849	110.505	0	0	http://www.mirbase.org/cgi-bin/mirna_entry.pl?acc=MIMAT0000428	http://www.ncbi.nlm.nih.gov/pubmed?term="miR 135a"[Title]&itool=EntrezSystem2.PEntrez.Pubmed.Pubmed_ResultsPanel.Pubmed_RVAbstract	.
hsa-miR-374b	4164.08	600.197	6344.9	737.8	1.22926	0.813496	109.964	0	0	http://www.mirbase.org/cgi-bin/mirna_entry.pl?acc=MIMAT0004955	http://www.ncbi.nlm.nih.gov/pubmed?term="miR 374b"[Title]&itool=EntrezSystem2.PEntrez.Pubmed.Pubmed_ResultsPanel.Pubmed_RVAbstract	.
hsa-miR-33b	1126.35	162.349	2025.74	235.557	1.45093	0.689213	105.54	0	0	http://www.mirbase.org/cgi-bin/mirna_entry.pl?acc=MIMAT0003301	http://www.ncbi.nlm.nih.gov/pubmed?term="miR 33b"[Title]&itool=EntrezSystem2.PEntrez.Pubmed.Pubmed_ResultsPanel.Pubmed_RVAbstract	.
hsa-miR-1290	116.408	16.7786	386.098	44.8963	2.67581	0.373719	103.499	0	0	http://www.mirbase.org/cgi-bin/mirna_entry.pl?acc=MIMAT0005880	http://www.ncbi.nlm.nih.gov/pubmed?term="miR 1290"[Title]&itool=EntrezSystem2.PEntrez.Pubmed.Pubmed_ResultsPanel.Pubmed_RVAbstract	.
hsa-miR-191*	675	97.2924	449	52.2107	0.536637	1.86346	101.148	0	0	http://www.mirbase.org/cgi-bin/mirna_entry.pl?acc=MIMAT0001618	http://www.ncbi.nlm.nih.gov/pubmed?term="miR 191*"[Title]&itool=EntrezSystem2.PEntrez.Pubmed.Pubmed_ResultsPanel.Pubmed_RVAbstract	.
hsa-miR-339-5p	728	104.932	501	58.2574	0.555194	1.80117	99.4885	0	0	http://www.mirbase.org/cgi-bin/mirna_entry.pl?acc=MIMAT0000764	http://www.ncbi.nlm.nih.gov/pubmed?term="miR 339"[Title]&itool=EntrezSystem2.PEntrez.Pubmed.Pubmed_ResultsPanel.Pubmed_RVAbstract	.
hsa-miR-320a	4632.91	667.773	4677.71	543.935	0.814551	1.22767	96.2085	0	0	http://www.mirbase.org/cgi-bin/mirna_entry.pl?acc=MIMAT0000510	http://www.ncbi.nlm.nih.gov/pubmed?term="miR 320a"[Title]&itool=EntrezSystem2.PEntrez.Pubmed.Pubmed_ResultsPanel.Pubmed_RVAbstract	.
hsa-miR-1296	411	59.2402	225	26.1635	0.441651	2.26423	94.4755	0	0	http://www.mirbase.org/cgi-bin/mirna_entry.pl?acc=MIMAT0005794	http://www.ncbi.nlm.nih.gov/pubmed?term="miR 1296"[Title]&itool=EntrezSystem2.PEntrez.Pubmed.Pubmed_ResultsPanel.Pubmed_RVAbstract	.
hsa-miR-16-1*	10309	1485.91	11190	1301.2	0.875693	1.14195	93.4809	0	0	http://www.mirbase.org/cgi-bin/mirna_entry.pl?acc=MIMAT0004489	http://www.ncbi.nlm.nih.gov/pubmed?term="miR 16"[Title]&itool=EntrezSystem2.PEntrez.Pubmed.Pubmed_ResultsPanel.Pubmed_RVAbstract	.
hsa-miR-150	405	58.3754	866	100.7	1.72505	0.579694	89.027	0	0	http://www.mirbase.org/cgi-bin/mirna_entry.pl?acc=MIMAT0000451	http://www.ncbi.nlm.nih.gov/pubmed?term="miR 150"[Title]&itool=EntrezSystem2.PEntrez.Pubmed.Pubmed_ResultsPanel.Pubmed_RVAbstract	.
hsa-miR-1268	1265	182.333	1056	122.794	0.67346	1.48487	87.4137	0	0	http://www.mirbase.org/cgi-bin/mirna_entry.pl?acc=MIMAT0005922	http://www.ncbi.nlm.nih.gov/pubmed?term="miR 1268"[Title]&itool=EntrezSystem2.PEntrez.Pubmed.Pubmed_ResultsPanel.Pubmed_RVAbstract	.
hsa-miR-18a*	1295.99	186.801	1097	127.562	0.682876	1.4644	84.0519	0	0	http://www.mirbase.org/cgi-bin/mirna_entry.pl?acc=MIMAT0002891	http://www.ncbi.nlm.nih.gov/pubmed?term="miR 18a*"[Title]&itool=EntrezSystem2.PEntrez.Pubmed.Pubmed_ResultsPanel.Pubmed_RVAbstract	.
hsa-miR-146b-5p	1477.95	213.028	2457.92	285.813	1.34167	0.74534	82.8742	0	0	http://www.mirbase.org/cgi-bin/mirna_entry.pl?acc=MIMAT0002809	http://www.ncbi.nlm.nih.gov/pubmed?term="miR 146b"[Title]&itool=EntrezSystem2.PEntrez.Pubmed.Pubmed_ResultsPanel.Pubmed_RVAbstract	.
hsa-miR-339-3p	1927	277.752	1771	205.936	0.741439	1.34873	80.6305	0	0	http://www.mirbase.org/cgi-bin/mirna_entry.pl?acc=MIMAT0004702	http://www.ncbi.nlm.nih.gov/pubmed?term="miR 339"[Title]&itool=EntrezSystem2.PEntrez.Pubmed.Pubmed_ResultsPanel.Pubmed_RVAbstract	.
hsa-miR-155	8046	1159.73	11292	1313.06	1.13222	0.883224	73.5992	0	0	http://www.mirbase.org/cgi-bin/mirna_entry.pl?acc=MIMAT0000646	http://www.ncbi.nlm.nih.gov/pubmed?term="miR 155"[Title]&itool=EntrezSystem2.PEntrez.Pubmed.Pubmed_ResultsPanel.Pubmed_RVAbstract	.
hsa-miR-505	402	57.943	804	93.4909	1.6135	0.619772	65.7415	4.44089e-16	3.68594e-13	http://www.mirbase.org/cgi-bin/mirna_entry.pl?acc=MIMAT0002876	http://www.ncbi.nlm.nih.gov/pubmed?term="miR 505"[Title]&itool=EntrezSystem2.PEntrez.Pubmed.Pubmed_ResultsPanel.Pubmed_RVAbstract	.
hsa-miR-532-5p	4432	638.815	4640	539.55	0.844611	1.18398	63.6845	1.44329e-15	1.19793e-12	http://www.mirbase.org/cgi-bin/mirna_entry.pl?acc=MIMAT0002888	http://www.ncbi.nlm.nih.gov/pubmed?term="miR 532"[Title]&itool=EntrezSystem2.PEntrez.Pubmed.Pubmed_ResultsPanel.Pubmed_RVAbstract	.
hsa-miR-548d-5p	733.971	105.792	1290.92	150.111	1.41892	0.704759	60.067	9.10383e-15	7.55618e-12	http://www.mirbase.org/cgi-bin/mirna_entry.pl?acc=MIMAT0004812	http://www.ncbi.nlm.nih.gov/pubmed?term="miR 548d"[Title]&itool=EntrezSystem2.PEntrez.Pubmed.Pubmed_ResultsPanel.Pubmed_RVAbstract	.
hsa-miR-656	482	69.474	345	40.1174	0.577445	1.73177	58.7151	1.82077e-14	1.51124e-11	http://www.mirbase.org/cgi-bin/mirna_entry.pl?acc=MIMAT0003332	http://www.ncbi.nlm.nih.gov/pubmed?term="miR 656"[Title]&itool=EntrezSystem2.PEntrez.Pubmed.Pubmed_ResultsPanel.Pubmed_RVAbstract	.
hsa-miR-627	1025	147.74	1704	198.145	1.34117	0.745617	57.3145	3.70814e-14	3.07776e-11	http://www.mirbase.org/cgi-bin/mirna_entry.pl?acc=MIMAT0003296	http://www.ncbi.nlm.nih.gov/pubmed?term="miR 627"[Title]&itool=EntrezSystem2.PEntrez.Pubmed.Pubmed_ResultsPanel.Pubmed_RVAbstract	.
hsa-miR-93*	667	96.1393	532	61.8621	0.643464	1.55409	55.8187	7.9492e-14	6.59783e-11	http://www.mirbase.org/cgi-bin/mirna_entry.pl?acc=MIMAT0004509	http://www.ncbi.nlm.nih.gov/pubmed?term="miR 93*"[Title]&itool=EntrezSystem2.PEntrez.Pubmed.Pubmed_ResultsPanel.Pubmed_RVAbstract	.
hsa-miR-23b	927.426	133.676	1555.06	180.825	1.35271	0.739256	55.1786	1.10134e-13	9.14113e-11	http://www.mirbase.org/cgi-bin/mirna_entry.pl?acc=MIMAT0000418	http://www.ncbi.nlm.nih.gov/pubmed?term="miR 23b"[Title]&itool=EntrezSystem2.PEntrez.Pubmed.Pubmed_ResultsPanel.Pubmed_RVAbstract	.
hsa-miR-3168	157	22.6295	65	7.55835	0.334004	2.99397	54.8571	1.29674e-13	1.07629e-10	http://www.mirbase.org/cgi-bin/mirna_entry.pl?acc=MIMAT0015043	http://www.ncbi.nlm.nih.gov/pubmed?term="miR 3168"[Title]&itool=EntrezSystem2.PEntrez.Pubmed.Pubmed_ResultsPanel.Pubmed_RVAbstract	.
hsa-miR-542-3p	8582	1236.98	11783	1370.15	1.10766	0.902806	52.5966	4.09672e-13	3.40028e-10	http://www.mirbase.org/cgi-bin/mirna_entry.pl?acc=MIMAT0003389	http://www.ncbi.nlm.nih.gov/pubmed?term="miR 542"[Title]&itool=EntrezSystem2.PEntrez.Pubmed.Pubmed_ResultsPanel.Pubmed_RVAbstract	.
hsa-miR-3123	36	5.18893	148	17.2098	3.31663	0.301511	52.5635	4.16556e-13	3.45741e-10	http://www.mirbase.org/cgi-bin/mirna_entry.pl?acc=MIMAT0014985	http://www.ncbi.nlm.nih.gov/pubmed?term="miR 3123"[Title]&itool=EntrezSystem2.PEntrez.Pubmed.Pubmed_ResultsPanel.Pubmed_RVAbstract	.
hsa-miR-1275	241	34.737	137	15.9307	0.458608	2.18051	51.563	6.93334e-13	5.75467e-10	http://www.mirbase.org/cgi-bin/mirna_entry.pl?acc=MIMAT0005929	http://www.ncbi.nlm.nih.gov/pubmed?term="miR 1275"[Title]&itool=EntrezSystem2.PEntrez.Pubmed.Pubmed_ResultsPanel.Pubmed_RVAbstract	.
hsa-miR-548u	508.412	73.2809	389.15	45.2512	0.617504	1.61942	49.652	1.83586e-12	1.52377e-09	http://www.mirbase.org/cgi-bin/mirna_entry.pl?acc=MIMAT0015013	http://www.ncbi.nlm.nih.gov/pubmed?term="miR 548u"[Title]&itool=EntrezSystem2.PEntrez.Pubmed.Pubmed_ResultsPanel.Pubmed_RVAbstract	.
hsa-miR-23a	1294.57	186.596	2050.94	238.488	1.2781	0.782411	49.3052	2.19091e-12	1.81846e-09	http://www.mirbase.org/cgi-bin/mirna_entry.pl?acc=MIMAT0000078	http://www.ncbi.nlm.nih.gov/pubmed?term="miR 23a"[Title]&itool=EntrezSystem2.PEntrez.Pubmed.Pubmed_ResultsPanel.Pubmed_RVAbstract	.
hsa-miR-769-5p	15306	2206.16	17554	2041.22	0.925236	1.0808	49.0929	2.44127e-12	2.02625e-09	http://www.mirbase.org/cgi-bin/mirna_entry.pl?acc=MIMAT0003886	http://www.ncbi.nlm.nih.gov/pubmed?term="miR 769"[Title]&itool=EntrezSystem2.PEntrez.Pubmed.Pubmed_ResultsPanel.Pubmed_RVAbstract	.
hsa-miR-197	3550	511.686	3733	434.082	0.848336	1.17878	48.5017	3.30003e-12	2.73902e-09	http://www.mirbase.org/cgi-bin/mirna_entry.pl?acc=MIMAT0000227	http://www.ncbi.nlm.nih.gov/pubmed?term="miR 197"[Title]&itool=EntrezSystem2.PEntrez.Pubmed.Pubmed_ResultsPanel.Pubmed_RVAbstract	.
hsa-miR-324-5p	1551	223.556	1493	173.609	0.77658	1.2877	47.6089	5.20317e-12	4.31863e-09	http://www.mirbase.org/cgi-bin/mirna_entry.pl?acc=MIMAT0000761	http://www.ncbi.nlm.nih.gov/pubmed?term="miR 324"[Title]&itool=EntrezSystem2.PEntrez.Pubmed.Pubmed_ResultsPanel.Pubmed_RVAbstract	.
hsa-miR-1261	2941	423.906	3054	355.126	0.837746	1.19368	46.2192	1.05733e-11	8.77586e-09	http://www.mirbase.org/cgi-bin/mirna_entry.pl?acc=MIMAT0005913	http://www.ncbi.nlm.nih.gov/pubmed?term="miR 1261"[Title]&itool=EntrezSystem2.PEntrez.Pubmed.Pubmed_ResultsPanel.Pubmed_RVAbstract	.
hsa-miR-550a*	372	53.6189	265	30.8148	0.5747	1.74004	45.9748	1.19784e-11	9.94209e-09	http://www.mirbase.org/cgi-bin/mirna_entry.pl?acc=MIMAT0003257	http://www.ncbi.nlm.nih.gov/pubmed?term="miR 550a*"[Title]&itool=EntrezSystem2.PEntrez.Pubmed.Pubmed_ResultsPanel.Pubmed_RVAbstract	.
hsa-miR-573	735	105.941	627	72.909	0.688206	1.45305	45.9488	1.21383e-11	1.00748e-08	http://www.mirbase.org/cgi-bin/mirna_entry.pl?acc=MIMAT0003238	http://www.ncbi.nlm.nih.gov/pubmed?term="miR 573"[Title]&itool=EntrezSystem2.PEntrez.Pubmed.Pubmed_ResultsPanel.Pubmed_RVAbstract	.
hsa-miR-103-2*	409	58.952	301	35.001	0.59372	1.6843	45.6493	1.41439e-11	1.17394e-08	http://www.mirbase.org/cgi-bin/mirna_entry.pl?acc=MIMAT0009196	http://www.ncbi.nlm.nih.gov/pubmed?term="miR 103"[Title]&itool=EntrezSystem2.PEntrez.Pubmed.Pubmed_ResultsPanel.Pubmed_RVAbstract	.
hsa-miR-22*	108	15.5668	275	31.9776	2.05422	0.486802	45.1718	1.80482e-11	1.498e-08	http://www.mirbase.org/cgi-bin/mirna_entry.pl?acc=MIMAT0004495	http://www.ncbi.nlm.nih.gov/pubmed?term="miR 22*"[Title]&itool=EntrezSystem2.PEntrez.Pubmed.Pubmed_ResultsPanel.Pubmed_RVAbstract	.
hsa-miR-140-3p	22273	3210.36	29296	3406.6	1.06113	0.942393	44.9892	1.98128e-11	1.64446e-08	http://www.mirbase.org/cgi-bin/mirna_entry.pl?acc=MIMAT0004597	http://www.ncbi.nlm.nih.gov/pubmed?term="miR 140"[Title]&itool=EntrezSystem2.PEntrez.Pubmed.Pubmed_ResultsPanel.Pubmed_RVAbstract	.
hsa-miR-342-3p	2321	334.542	3436	399.546	1.19431	0.837305	44.6461	2.36069e-11	1.95937e-08	http://www.mirbase.org/cgi-bin/mirna_entry.pl?acc=MIMAT0000753	http://www.ncbi.nlm.nih.gov/pubmed?term="miR 342"[Title]&itool=EntrezSystem2.PEntrez.Pubmed.Pubmed_ResultsPanel.Pubmed_RVAbstract	.
hsa-miR-200b	171	24.6474	377	43.8384	1.77862	0.562233	42.5778	6.79254e-11	5.63781e-08	http://www.mirbase.org/cgi-bin/mirna_entry.pl?acc=MIMAT0000318	http://www.ncbi.nlm.nih.gov/pubmed?term="miR 200b"[Title]&itool=EntrezSystem2.PEntrez.Pubmed.Pubmed_ResultsPanel.Pubmed_RVAbstract	.
hsa-miR-194	462	66.5912	828	96.2817	1.44586	0.691629	42.3965	7.45244e-11	6.18552e-08	http://www.mirbase.org/cgi-bin/mirna_entry.pl?acc=MIMAT0000460	http://www.ncbi.nlm.nih.gov/pubmed?term="miR 194"[Title]&itool=EntrezSystem2.PEntrez.Pubmed.Pubmed_ResultsPanel.Pubmed_RVAbstract	.
hsa-miR-130b*	625	90.0855	525	61.0482	0.677669	1.47565	41.9866	9.19028e-11	7.62793e-08	http://www.mirbase.org/cgi-bin/mirna_entry.pl?acc=MIMAT0004680	http://www.ncbi.nlm.nih.gov/pubmed?term="miR 130b*"[Title]&itool=EntrezSystem2.PEntrez.Pubmed.Pubmed_ResultsPanel.Pubmed_RVAbstract	.
hsa-miR-548o	585.75	84.4281	486.107	56.5256	0.669512	1.49362	41.5431	1.15302e-10	9.57005e-08	http://www.mirbase.org/cgi-bin/mirna_entry.pl?acc=MIMAT0005919	http://www.ncbi.nlm.nih.gov/pubmed?term="miR 548o"[Title]&itool=EntrezSystem2.PEntrez.Pubmed.Pubmed_ResultsPanel.Pubmed_RVAbstract	.
hsa-miR-450a	1781	256.708	2664	309.776	1.20673	0.828689	38.5775	5.26222e-10	4.36764e-07	http://www.mirbase.org/cgi-bin/mirna_entry.pl?acc=MIMAT0001545	http://www.ncbi.nlm.nih.gov/pubmed?term="miR 450a"[Title]&itool=EntrezSystem2.PEntrez.Pubmed.Pubmed_ResultsPanel.Pubmed_RVAbstract	.
hsa-let-7b*	597.415	86.1096	508.501	59.1296	0.686679	1.45628	37.7436	8.06802e-10	6.69646e-07	http://www.mirbase.org/cgi-bin/mirna_entry.pl?acc=MIMAT0004482	http://www.ncbi.nlm.nih.gov/pubmed?term="let 7b*"[Title]&itool=EntrezSystem2.PEntrez.Pubmed.Pubmed_ResultsPanel.Pubmed_RVAbstract	.
hsa-miR-1299	1431	206.26	1409	163.842	0.794346	1.2589	36.8919	1.24864e-09	1.03637e-06	http://www.mirbase.org/cgi-bin/mirna_entry.pl?acc=MIMAT0005887	http://www.ncbi.nlm.nih.gov/pubmed?term="miR 1299"[Title]&itool=EntrezSystem2.PEntrez.Pubmed.Pubmed_ResultsPanel.Pubmed_RVAbstract	.
hsa-miR-615-5p	125	18.0171	60	6.97693	0.387239	2.58238	35.7627	2.22873e-09	1.84984e-06	http://www.mirbase.org/cgi-bin/mirna_entry.pl?acc=MIMAT0004804	http://www.ncbi.nlm.nih.gov/pubmed?term="miR 615"[Title]&itool=EntrezSystem2.PEntrez.Pubmed.Pubmed_ResultsPanel.Pubmed_RVAbstract	.
hsa-miR-590-5p	784	113.003	1267	147.33	1.30376	0.76701	35.262	2.88195e-09	2.39202e-06	http://www.mirbase.org/cgi-bin/mirna_entry.pl?acc=MIMAT0003258	http://www.ncbi.nlm.nih.gov/pubmed?term="miR 590"[Title]&itool=EntrezSystem2.PEntrez.Pubmed.Pubmed_ResultsPanel.Pubmed_RVAbstract	.
hsa-miR-532-3p	279	40.2142	198	23.0239	0.572531	1.74663	34.8749	3.51579e-09	2.91811e-06	http://www.mirbase.org/cgi-bin/mirna_entry.pl?acc=MIMAT0004780	http://www.ncbi.nlm.nih.gov/pubmed?term="miR 532"[Title]&itool=EntrezSystem2.PEntrez.Pubmed.Pubmed_ResultsPanel.Pubmed_RVAbstract	.
hsa-miR-200c	481	69.3298	830	96.5143	1.3921	0.718338	34.835	3.58864e-09	2.97857e-06	http://www.mirbase.org/cgi-bin/mirna_entry.pl?acc=MIMAT0000617	http://www.ncbi.nlm.nih.gov/pubmed?term="miR 200c"[Title]&itool=EntrezSystem2.PEntrez.Pubmed.Pubmed_ResultsPanel.Pubmed_RVAbstract	.
hsa-miR-1180	58	8.35994	13	1.51167	0.180823	5.53027	33.9663	5.60753e-09	4.65425e-06	http://www.mirbase.org/cgi-bin/mirna_entry.pl?acc=MIMAT0005825	http://www.ncbi.nlm.nih.gov/pubmed?term="miR 1180"[Title]&itool=EntrezSystem2.PEntrez.Pubmed.Pubmed_ResultsPanel.Pubmed_RVAbstract	.
hsa-miR-25*	936	134.912	880	102.328	0.758482	1.31842	33.8758	5.87448e-09	4.87582e-06	http://www.mirbase.org/cgi-bin/mirna_entry.pl?acc=MIMAT0004498	http://www.ncbi.nlm.nih.gov/pubmed?term="miR 25*"[Title]&itool=EntrezSystem2.PEntrez.Pubmed.Pubmed_ResultsPanel.Pubmed_RVAbstract	.
hsa-miR-942	474	68.3209	393	45.6989	0.668887	1.49502	33.7554	6.24951e-09	5.18709e-06	http://www.mirbase.org/cgi-bin/mirna_entry.pl?acc=MIMAT0004985	http://www.ncbi.nlm.nih.gov/pubmed?term="miR 942"[Title]&itool=EntrezSystem2.PEntrez.Pubmed.Pubmed_ResultsPanel.Pubmed_RVAbstract	.
hsa-let-7g*	568	81.8697	490	56.9783	0.695963	1.43686	33.6279	6.67271e-09	5.53835e-06	http://www.mirbase.org/cgi-bin/mirna_entry.pl?acc=MIMAT0004584	http://www.ncbi.nlm.nih.gov/pubmed?term="let 7g*"[Title]&itool=EntrezSystem2.PEntrez.Pubmed.Pubmed_ResultsPanel.Pubmed_RVAbstract	.
hsa-miR-223*	64	9.22476	174.972	20.3461	2.2056	0.453391	33.4694	7.23922e-09	6.00855e-06	http://www.mirbase.org/cgi-bin/mirna_entry.pl?acc=MIMAT0004570	http://www.ncbi.nlm.nih.gov/pubmed?term="miR 223*"[Title]&itool=EntrezSystem2.PEntrez.Pubmed.Pubmed_ResultsPanel.Pubmed_RVAbstract	.
hsa-miR-33b*	330	47.5652	250	29.0706	0.611173	1.6362	33.4169	7.4376e-09	6.17321e-06	http://www.mirbase.org/cgi-bin/mirna_entry.pl?acc=MIMAT0004811	http://www.ncbi.nlm.nih.gov/pubmed?term="miR 33b*"[Title]&itool=EntrezSystem2.PEntrez.Pubmed.Pubmed_ResultsPanel.Pubmed_RVAbstract	.
hsa-miR-1257	43	6.19788	5	0.581411	0	+Infinity	32.8268	1.00746e-08	8.36195e-06	http://www.mirbase.org/cgi-bin/mirna_entry.pl?acc=MIMAT0005908	http://www.ncbi.nlm.nih.gov/pubmed?term="miR 1257"[Title]&itool=EntrezSystem2.PEntrez.Pubmed.Pubmed_ResultsPanel.Pubmed_RVAbstract	.
hsa-miR-27a	9003.86	1297.79	10275.6	1194.87	0.920699	1.08613	32.5301	1.17363e-08	9.74113e-06	http://www.mirbase.org/cgi-bin/mirna_entry.pl?acc=MIMAT0000084	http://www.ncbi.nlm.nih.gov/pubmed?term="miR 27a"[Title]&itool=EntrezSystem2.PEntrez.Pubmed.Pubmed_ResultsPanel.Pubmed_RVAbstract	.
hsa-let-7d	34032.7	4905.37	40462.3	4705.05	0.959163	1.04258	32.151	1.42645e-08	1.18396e-05	http://www.mirbase.org/cgi-bin/mirna_entry.pl?acc=MIMAT0000065	http://www.ncbi.nlm.nih.gov/pubmed?term="let 7d"[Title]&itool=EntrezSystem2.PEntrez.Pubmed.Pubmed_ResultsPanel.Pubmed_RVAbstract	.
hsa-miR-29a	8943.12	1289.03	11968.2	1391.69	1.07964	0.926237	30.3551	3.59761e-08	2.98601e-05	http://www.mirbase.org/cgi-bin/mirna_entry.pl?acc=MIMAT0000086	http://www.ncbi.nlm.nih.gov/pubmed?term="miR 29a"[Title]&itool=EntrezSystem2.PEntrez.Pubmed.Pubmed_ResultsPanel.Pubmed_RVAbstract	.
hsa-let-7b	3075.78	443.334	4328.15	503.287	1.13523	0.880877	29.3738	5.96793e-08	4.95338e-05	http://www.mirbase.org/cgi-bin/mirna_entry.pl?acc=MIMAT0000063	http://www.ncbi.nlm.nih.gov/pubmed?term="let 7b"[Title]&itool=EntrezSystem2.PEntrez.Pubmed.Pubmed_ResultsPanel.Pubmed_RVAbstract	.
hsa-miR-2276	90	12.9723	212	24.6518	1.90034	0.526221	28.8014	8.01925e-08	6.65598e-05	http://www.mirbase.org/cgi-bin/mirna_entry.pl?acc=MIMAT0011775	http://www.ncbi.nlm.nih.gov/pubmed?term="miR 2276"[Title]&itool=EntrezSystem2.PEntrez.Pubmed.Pubmed_ResultsPanel.Pubmed_RVAbstract	.
hsa-let-7f-2*	1226.83	176.832	1222.9	142.201	0.804161	1.24353	28.543	9.16405e-08	7.60616e-05	http://www.mirbase.org/cgi-bin/mirna_entry.pl?acc=MIMAT0004487	http://www.ncbi.nlm.nih.gov/pubmed?term="let 7f"[Title]&itool=EntrezSystem2.PEntrez.Pubmed.Pubmed_ResultsPanel.Pubmed_RVAbstract	.
hsa-miR-30d*	887.966	127.989	854.01	99.3062	0.775898	1.28883	27.4302	1.62871e-07	0.000135183	http://www.mirbase.org/cgi-bin/mirna_entry.pl?acc=MIMAT0004551	http://www.ncbi.nlm.nih.gov/pubmed?term="miR 30d*"[Title]&itool=EntrezSystem2.PEntrez.Pubmed.Pubmed_ResultsPanel.Pubmed_RVAbstract	.
hsa-miR-378c	5475.91	789.28	6157.88	716.053	0.907222	1.10227	27.2364	1.80038e-07	0.000149431	http://www.mirbase.org/cgi-bin/mirna_entry.pl?acc=MIMAT0016847	http://www.ncbi.nlm.nih.gov/pubmed?term="miR 378c"[Title]&itool=EntrezSystem2.PEntrez.Pubmed.Pubmed_ResultsPanel.Pubmed_RVAbstract	.
hsa-miR-877	319	45.9797	254	29.5357	0.642364	1.55675	26.8753	2.17014e-07	0.000180121	http://www.mirbase.org/cgi-bin/mirna_entry.pl?acc=MIMAT0004949	http://www.ncbi.nlm.nih.gov/pubmed?term="miR 877"[Title]&itool=EntrezSystem2.PEntrez.Pubmed.Pubmed_ResultsPanel.Pubmed_RVAbstract	.
hsa-miR-589*	272	39.2052	209	24.303	0.619892	1.61319	26.1987	3.08032e-07	0.000255666	http://www.mirbase.org/cgi-bin/mirna_entry.pl?acc=MIMAT0003256	http://www.ncbi.nlm.nih.gov/pubmed?term="miR 589*"[Title]&itool=EntrezSystem2.PEntrez.Pubmed.Pubmed_ResultsPanel.Pubmed_RVAbstract	.
hsa-miR-590-3p	917	132.173	1408	163.725	1.23872	0.807288	26.1403	3.17487e-07	0.000263514	http://www.mirbase.org/cgi-bin/mirna_entry.pl?acc=MIMAT0004801	http://www.ncbi.nlm.nih.gov/pubmed?term="miR 590"[Title]&itool=EntrezSystem2.PEntrez.Pubmed.Pubmed_ResultsPanel.Pubmed_RVAbstract	.
hsa-miR-15a*	1312	189.108	1332	154.888	0.819047	1.22093	25.8723	3.64774e-07	0.000302762	http://www.mirbase.org/cgi-bin/mirna_entry.pl?acc=MIMAT0004488	http://www.ncbi.nlm.nih.gov/pubmed?term="miR 15a*"[Title]&itool=EntrezSystem2.PEntrez.Pubmed.Pubmed_ResultsPanel.Pubmed_RVAbstract	.
hsa-miR-190	3	0.432411	36	4.18616	+Infinity	0	25.6613	4.06902e-07	0.000337729	http://www.mirbase.org/cgi-bin/mirna_entry.pl?acc=MIMAT0000458	http://www.ncbi.nlm.nih.gov/pubmed?term="miR 190"[Title]&itool=EntrezSystem2.PEntrez.Pubmed.Pubmed_ResultsPanel.Pubmed_RVAbstract	.
hsa-miR-143	585	84.3201	534	62.0947	0.736417	1.35793	25.4981	4.42821e-07	0.000367542	http://www.mirbase.org/cgi-bin/mirna_entry.pl?acc=MIMAT0000435	http://www.ncbi.nlm.nih.gov/pubmed?term="miR 143"[Title]&itool=EntrezSystem2.PEntrez.Pubmed.Pubmed_ResultsPanel.Pubmed_RVAbstract	.
hsa-miR-589	943	135.921	923	107.329	0.789639	1.2664	25.4941	4.43748e-07	0.000368311	http://www.mirbase.org/cgi-bin/mirna_entry.pl?acc=MIMAT0004799	http://www.ncbi.nlm.nih.gov/pubmed?term="miR 589"[Title]&itool=EntrezSystem2.PEntrez.Pubmed.Pubmed_ResultsPanel.Pubmed_RVAbstract	.
hsa-miR-27b	10834.1	1561.6	12572.4	1461.94	0.936184	1.06817	25.1751	5.23526e-07	0.000434526	http://www.mirbase.org/cgi-bin/mirna_entry.pl?acc=MIMAT0000419	http://www.ncbi.nlm.nih.gov/pubmed?term="miR 27b"[Title]&itool=EntrezSystem2.PEntrez.Pubmed.Pubmed_ResultsPanel.Pubmed_RVAbstract	.
hsa-miR-502-3p	197.491	28.4657	374.982	43.6037	1.5318	0.652826	24.9823	5.78594e-07	0.000480233	http://www.mirbase.org/cgi-bin/mirna_entry.pl?acc=MIMAT0004775	http://www.ncbi.nlm.nih.gov/pubmed?term="miR 502"[Title]&itool=EntrezSystem2.PEntrez.Pubmed.Pubmed_ResultsPanel.Pubmed_RVAbstract	.
hsa-miR-1307	559	80.5725	902	104.887	1.30177	0.768187	24.8312	6.25756e-07	0.000519378	http://www.mirbase.org/cgi-bin/mirna_entry.pl?acc=MIMAT0005951	http://www.ncbi.nlm.nih.gov/pubmed?term="miR 1307"[Title]&itool=EntrezSystem2.PEntrez.Pubmed.Pubmed_ResultsPanel.Pubmed_RVAbstract	.
hsa-miR-27a*	635	91.5269	1005	116.864	1.27682	0.783194	23.9724	9.77281e-07	0.000811143	http://www.mirbase.org/cgi-bin/mirna_entry.pl?acc=MIMAT0004501	http://www.ncbi.nlm.nih.gov/pubmed?term="miR 27a*"[Title]&itool=EntrezSystem2.PEntrez.Pubmed.Pubmed_ResultsPanel.Pubmed_RVAbstract	.
hsa-miR-625	171.456	24.7131	327.57	38.0906	1.54131	0.6488	22.3944	2.22023e-06	0.00184279	http://www.mirbase.org/cgi-bin/mirna_entry.pl?acc=MIMAT0003294	http://www.ncbi.nlm.nih.gov/pubmed?term="miR 625"[Title]&itool=EntrezSystem2.PEntrez.Pubmed.Pubmed_ResultsPanel.Pubmed_RVAbstract	.
hsa-miR-30c	36705.3	5290.59	47002.5	5465.56	1.03307	0.967988	22.0139	2.70677e-06	0.00224662	http://www.mirbase.org/cgi-bin/mirna_entry.pl?acc=MIMAT0000244	http://www.ncbi.nlm.nih.gov/pubmed?term="miR 30c"[Title]&itool=EntrezSystem2.PEntrez.Pubmed.Pubmed_ResultsPanel.Pubmed_RVAbstract	.
hsa-miR-29a*	169	24.3591	119.104	13.8497	0.568561	1.75882	21.5661	3.41838e-06	0.00283726	http://www.mirbase.org/cgi-bin/mirna_entry.pl?acc=MIMAT0004503	http://www.ncbi.nlm.nih.gov/pubmed?term="miR 29a*"[Title]&itool=EntrezSystem2.PEntrez.Pubmed.Pubmed_ResultsPanel.Pubmed_RVAbstract	.
hsa-miR-450b-5p	1030	148.461	1534	178.377	1.20151	0.832288	21.241	4.05005e-06	0.00336154	http://www.mirbase.org/cgi-bin/mirna_entry.pl?acc=MIMAT0004909	http://www.ncbi.nlm.nih.gov/pubmed?term="miR 450b"[Title]&itool=EntrezSystem2.PEntrez.Pubmed.Pubmed_ResultsPanel.Pubmed_RVAbstract	.
hsa-miR-1249	67	9.65717	30	3.48847	0.361231	2.76831	21.1689	4.20537e-06	0.00349046	http://www.mirbase.org/cgi-bin/mirna_entry.pl?acc=MIMAT0005901	http://www.ncbi.nlm.nih.gov/pubmed?term="miR 1249"[Title]&itool=EntrezSystem2.PEntrez.Pubmed.Pubmed_ResultsPanel.Pubmed_RVAbstract	.
hsa-miR-191	133913	19301.8	168738	19621.2	1.01655	0.98372	20.5504	5.80809e-06	0.00482071	http://www.mirbase.org/cgi-bin/mirna_entry.pl?acc=MIMAT0000440	http://www.ncbi.nlm.nih.gov/pubmed?term="miR 191"[Title]&itool=EntrezSystem2.PEntrez.Pubmed.Pubmed_ResultsPanel.Pubmed_RVAbstract	.
hsa-miR-1277	100	14.4137	210	24.4193	1.69417	0.590259	20.3604	6.41421e-06	0.00532379	http://www.mirbase.org/cgi-bin/mirna_entry.pl?acc=MIMAT0005933	http://www.ncbi.nlm.nih.gov/pubmed?term="miR 1277"[Title]&itool=EntrezSystem2.PEntrez.Pubmed.Pubmed_ResultsPanel.Pubmed_RVAbstract	.
hsa-miR-361-5p	7448	1073.53	8621	1002.47	0.933805	1.07089	18.6325	1.58491e-05	0.0131548	http://www.mirbase.org/cgi-bin/mirna_entry.pl?acc=MIMAT0000703	http://www.ncbi.nlm.nih.gov/pubmed?term="miR 361"[Title]&itool=EntrezSystem2.PEntrez.Pubmed.Pubmed_ResultsPanel.Pubmed_RVAbstract	.
hsa-miR-548c-5p	0.737664	0.106325	20.8264	2.42174	+Infinity	0	18.0553	2.14585e-05	0.0178105	http://www.mirbase.org/cgi-bin/mirna_entry.pl?acc=MIMAT0004806	http://www.ncbi.nlm.nih.gov/pubmed?term="miR 548c"[Title]&itool=EntrezSystem2.PEntrez.Pubmed.Pubmed_ResultsPanel.Pubmed_RVAbstract	.
hsa-miR-582-3p	36	5.18893	97	11.2794	2.17374	0.460037	18.0111	2.19624e-05	0.0182288	http://www.mirbase.org/cgi-bin/mirna_entry.pl?acc=MIMAT0004797	http://www.ncbi.nlm.nih.gov/pubmed?term="miR 582"[Title]&itool=EntrezSystem2.PEntrez.Pubmed.Pubmed_ResultsPanel.Pubmed_RVAbstract	.
hsa-miR-548c-3p	27.1075	3.90719	4.82092	0.560587	0	+Infinity	17.8239	2.42317e-05	0.0201123	http://www.mirbase.org/cgi-bin/mirna_entry.pl?acc=MIMAT0003285	http://www.ncbi.nlm.nih.gov/pubmed?term="miR 548c"[Title]&itool=EntrezSystem2.PEntrez.Pubmed.Pubmed_ResultsPanel.Pubmed_RVAbstract	.
hsa-miR-361-3p	106	15.2785	213	24.7681	1.62111	0.616862	17.7193	2.56017e-05	0.0212494	http://www.mirbase.org/cgi-bin/mirna_entry.pl?acc=MIMAT0004682	http://www.ncbi.nlm.nih.gov/pubmed?term="miR 361"[Title]&itool=EntrezSystem2.PEntrez.Pubmed.Pubmed_ResultsPanel.Pubmed_RVAbstract	.
hsa-miR-200a	15	2.16205	55	6.39552	2.95808	0.338057	16.9829	3.77177e-05	0.0313057	http://www.mirbase.org/cgi-bin/mirna_entry.pl?acc=MIMAT0000682	http://www.ncbi.nlm.nih.gov/pubmed?term="miR 200a"[Title]&itool=EntrezSystem2.PEntrez.Pubmed.Pubmed_ResultsPanel.Pubmed_RVAbstract	.
hsa-miR-3184	142.967	20.6068	266.726	31.0155	1.50511	0.664405	16.4736	4.93323e-05	0.0409458	http://www.mirbase.org/cgi-bin/mirna_entry.pl?acc=MIMAT0015064	http://www.ncbi.nlm.nih.gov/pubmed?term="miR 3184"[Title]&itool=EntrezSystem2.PEntrez.Pubmed.Pubmed_ResultsPanel.Pubmed_RVAbstract	.
hsa-miR-4280	16	2.30619	0	0	0	+Infinity	16	6.33412e-05	0.0525732	http://www.mirbase.org/cgi-bin/mirna_entry.pl?acc=MIMAT0016911	http://www.ncbi.nlm.nih.gov/pubmed?term="miR 4280"[Title]&itool=EntrezSystem2.PEntrez.Pubmed.Pubmed_ResultsPanel.Pubmed_RVAbstract	.
hsa-miR-29b-1*	153.522	22.1282	115.349	13.4131	0.606152	1.64975	15.9933	6.35665e-05	0.0527602	http://www.mirbase.org/cgi-bin/mirna_entry.pl?acc=MIMAT0004514	http://www.ncbi.nlm.nih.gov/pubmed?term="miR 29b"[Title]&itool=EntrezSystem2.PEntrez.Pubmed.Pubmed_ResultsPanel.Pubmed_RVAbstract	.
hsa-miR-576-3p	144	20.7557	265	30.8148	1.48464	0.673563	15.3901	8.74462e-05	0.0725803	http://www.mirbase.org/cgi-bin/mirna_entry.pl?acc=MIMAT0004796	http://www.ncbi.nlm.nih.gov/pubmed?term="miR 576"[Title]&itool=EntrezSystem2.PEntrez.Pubmed.Pubmed_ResultsPanel.Pubmed_RVAbstract	.
hsa-miR-3677	199	28.6832	162	18.8377	0.65675	1.52265	15.3264	9.04431e-05	0.0750677	http://www.mirbase.org/cgi-bin/mirna_entry.pl?acc=MIMAT0018101	http://www.ncbi.nlm.nih.gov/pubmed?term="miR 3677"[Title]&itool=EntrezSystem2.PEntrez.Pubmed.Pubmed_ResultsPanel.Pubmed_RVAbstract	.
hsa-miR-664	213	30.7011	364	42.3267	1.37867	0.725337	14.4601	0.000143157	0.11882	http://www.mirbase.org/cgi-bin/mirna_entry.pl?acc=MIMAT0005949	http://www.ncbi.nlm.nih.gov/pubmed?term="miR 664"[Title]&itool=EntrezSystem2.PEntrez.Pubmed.Pubmed_ResultsPanel.Pubmed_RVAbstract	.
hsa-miR-29b-2*	140.478	20.248	256.69	29.8485	1.47414	0.67836	14.4258	0.000145794	0.121009	http://www.mirbase.org/cgi-bin/mirna_entry.pl?acc=MIMAT0004515	http://www.ncbi.nlm.nih.gov/pubmed?term="miR 29b"[Title]&itool=EntrezSystem2.PEntrez.Pubmed.Pubmed_ResultsPanel.Pubmed_RVAbstract	.
hsa-miR-652	565	81.4373	858	99.7702	1.22512	0.816249	14.4014	0.000147692	0.122584	http://www.mirbase.org/cgi-bin/mirna_entry.pl?acc=MIMAT0003322	http://www.ncbi.nlm.nih.gov/pubmed?term="miR 652"[Title]&itool=EntrezSystem2.PEntrez.Pubmed.Pubmed_ResultsPanel.Pubmed_RVAbstract	.
hsa-miR-21*	571	82.3021	568	66.0483	0.80251	1.24609	13.5193	0.000236127	0.195986	http://www.mirbase.org/cgi-bin/mirna_entry.pl?acc=MIMAT0004494	http://www.ncbi.nlm.nih.gov/pubmed?term="miR 21*"[Title]&itool=EntrezSystem2.PEntrez.Pubmed.Pubmed_ResultsPanel.Pubmed_RVAbstract	.
hsa-miR-629	250	36.0342	413.523	48.0854	1.33444	0.749379	13.4662	0.000242894	0.201602	http://www.mirbase.org/cgi-bin/mirna_entry.pl?acc=MIMAT0004810	http://www.ncbi.nlm.nih.gov/pubmed?term="miR 629"[Title]&itool=EntrezSystem2.PEntrez.Pubmed.Pubmed_ResultsPanel.Pubmed_RVAbstract	.
hsa-miR-3615	46	6.6303	22	2.55821	0.385836	2.59177	13.2323	0.000275166	0.228388	http://www.mirbase.org/cgi-bin/mirna_entry.pl?acc=MIMAT0017994	http://www.ncbi.nlm.nih.gov/pubmed?term="miR 3615"[Title]&itool=EntrezSystem2.PEntrez.Pubmed.Pubmed_ResultsPanel.Pubmed_RVAbstract	.
hsa-miR-132	512	73.7981	504.986	58.7209	0.795697	1.25676	13.0165	0.000308765	0.256275	http://www.mirbase.org/cgi-bin/mirna_entry.pl?acc=MIMAT0000426	http://www.ncbi.nlm.nih.gov/pubmed?term="miR 132"[Title]&itool=EntrezSystem2.PEntrez.Pubmed.Pubmed_ResultsPanel.Pubmed_RVAbstract	.
hsa-miR-1252	0	0	13	1.51167	+Infinity	0	13	0.000311488	0.258535	http://www.mirbase.org/cgi-bin/mirna_entry.pl?acc=MIMAT0005944	http://www.ncbi.nlm.nih.gov/pubmed?term="miR 1252"[Title]&itool=EntrezSystem2.PEntrez.Pubmed.Pubmed_ResultsPanel.Pubmed_RVAbstract	.
hsa-miR-3928	911	131.309	957	111.282	0.847485	1.17996	12.5873	0.000388382	0.322357	http://www.mirbase.org/cgi-bin/mirna_entry.pl?acc=MIMAT0018205	http://www.ncbi.nlm.nih.gov/pubmed?term="miR 3928"[Title]&itool=EntrezSystem2.PEntrez.Pubmed.Pubmed_ResultsPanel.Pubmed_RVAbstract	.
hsa-miR-3199	12	1.72964	0	0	0	+Infinity	12	0.000532	0.44156	http://www.mirbase.org/cgi-bin/mirna_entry.pl?acc=MIMAT0015084	http://www.ncbi.nlm.nih.gov/pubmed?term="miR 3199"[Title]&itool=EntrezSystem2.PEntrez.Pubmed.Pubmed_ResultsPanel.Pubmed_RVAbstract	.
hsa-miR-421	284	40.9349	263	30.5822	0.747095	1.33852	11.3342	0.000760907	0.631552	http://www.mirbase.org/cgi-bin/mirna_entry.pl?acc=MIMAT0003339	http://www.ncbi.nlm.nih.gov/pubmed?term="miR 421"[Title]&itool=EntrezSystem2.PEntrez.Pubmed.Pubmed_ResultsPanel.Pubmed_RVAbstract	.
hsa-miR-26a-1*	341.006	49.1516	325.005	37.7923	0.768894	1.30057	11.241	0.000800079	0.664066	http://www.mirbase.org/cgi-bin/mirna_entry.pl?acc=MIMAT0004499	http://www.ncbi.nlm.nih.gov/pubmed?term="miR 26a"[Title]&itool=EntrezSystem2.PEntrez.Pubmed.Pubmed_ResultsPanel.Pubmed_RVAbstract	.
hsa-miR-141	36	5.18893	84	9.76771	1.88241	0.531233	11.1297	0.000849541	0.705119	http://www.mirbase.org/cgi-bin/mirna_entry.pl?acc=MIMAT0000432	http://www.ncbi.nlm.nih.gov/pubmed?term="miR 141"[Title]&itool=EntrezSystem2.PEntrez.Pubmed.Pubmed_ResultsPanel.Pubmed_RVAbstract	.
hsa-miR-3164	66	9.51303	42	4.88385	0.513386	1.94785	11.0513	0.000886233	0.735574	http://www.mirbase.org/cgi-bin/mirna_entry.pl?acc=MIMAT0015038	http://www.ncbi.nlm.nih.gov/pubmed?term="miR 3164"[Title]&itool=EntrezSystem2.PEntrez.Pubmed.Pubmed_ResultsPanel.Pubmed_RVAbstract	.
hsa-miR-3150	33.6068	4.84398	14.6736	1.70628	0.352248	2.83891	10.9805	0.000920765	0.764235	http://www.mirbase.org/cgi-bin/mirna_entry.pl?acc=MIMAT0015023	http://www.ncbi.nlm.nih.gov/pubmed?term="miR 3150"[Title]&itool=EntrezSystem2.PEntrez.Pubmed.Pubmed_ResultsPanel.Pubmed_RVAbstract	.
hsa-miR-199a-3p	618.5	89.1486	908.5	105.642	1.18501	0.843872	10.8248	0.00100148	0.831225	http://www.mirbase.org/cgi-bin/mirna_entry.pl?acc=MIMAT0000232	http://www.ncbi.nlm.nih.gov/pubmed?term="miR 199a"[Title]&itool=EntrezSystem2.PEntrez.Pubmed.Pubmed_ResultsPanel.Pubmed_RVAbstract	.
hsa-miR-199b-3p	618.5	89.1486	908.5	105.642	1.18501	0.843872	10.8248	0.00100148	0.831225	http://www.mirbase.org/cgi-bin/mirna_entry.pl?acc=MIMAT0004563	http://www.ncbi.nlm.nih.gov/pubmed?term="miR 199b"[Title]&itool=EntrezSystem2.PEntrez.Pubmed.Pubmed_ResultsPanel.Pubmed_RVAbstract	.
hsa-miR-33a	4617.65	665.573	6100.26	709.352	1.06578	0.938283	10.7496	0.00104301	0.865699	http://www.mirbase.org/cgi-bin/mirna_entry.pl?acc=MIMAT0000091	http://www.ncbi.nlm.nih.gov/pubmed?term="miR 33a"[Title]&itool=EntrezSystem2.PEntrez.Pubmed.Pubmed_ResultsPanel.Pubmed_RVAbstract	.
hsa-miR-199b-5p	975	140.533	1384	160.935	1.14517	0.873233	10.6819	0.00108191	0.897988	http://www.mirbase.org/cgi-bin/mirna_entry.pl?acc=MIMAT0000263	http://www.ncbi.nlm.nih.gov/pubmed?term="miR 199b"[Title]&itool=EntrezSystem2.PEntrez.Pubmed.Pubmed_ResultsPanel.Pubmed_RVAbstract	.
hsa-miR-660	198	28.5391	174	20.2331	0.708961	1.41051	10.6694	0.00108924	0.904072	http://www.mirbase.org/cgi-bin/mirna_entry.pl?acc=MIMAT0003338	http://www.ncbi.nlm.nih.gov/pubmed?term="miR 660"[Title]&itool=EntrezSystem2.PEntrez.Pubmed.Pubmed_ResultsPanel.Pubmed_RVAbstract	.
hsa-miR-576-5p	345	49.7272	332	38.6057	0.77635	1.28808	10.6114	0.00112393	0.932861	http://www.mirbase.org/cgi-bin/mirna_entry.pl?acc=MIMAT0003241	http://www.ncbi.nlm.nih.gov/pubmed?term="miR 576"[Title]&itool=EntrezSystem2.PEntrez.Pubmed.Pubmed_ResultsPanel.Pubmed_RVAbstract	.
hsa-miR-600	55	7.92753	114	13.2562	1.67217	0.598025	10.5789	0.00114388	0.949419	http://www.mirbase.org/cgi-bin/mirna_entry.pl?acc=MIMAT0003268	http://www.ncbi.nlm.nih.gov/pubmed?term="miR 600"[Title]&itool=EntrezSystem2.PEntrez.Pubmed.Pubmed_ResultsPanel.Pubmed_RVAbstract	.
hsa-miR-132*	42	6.05375	22	2.55821	0.422583	2.3664	10.4431	0.00123109	1	http://www.mirbase.org/cgi-bin/mirna_entry.pl?acc=MIMAT0004594	http://www.ncbi.nlm.nih.gov/pubmed?term="miR 132*"[Title]&itool=EntrezSystem2.PEntrez.Pubmed.Pubmed_ResultsPanel.Pubmed_RVAbstract	.
hsa-miR-3133	27	3.89169	67	7.79091	2.00193	0.499517	10.3648	0.00128439	1	http://www.mirbase.org/cgi-bin/mirna_entry.pl?acc=MIMAT0014998	http://www.ncbi.nlm.nih.gov/pubmed?term="miR 3133"[Title]&itool=EntrezSystem2.PEntrez.Pubmed.Pubmed_ResultsPanel.Pubmed_RVAbstract	.
hsa-miR-548aa	527.491	76.0309	781.669	90.8943	1.19549	0.836476	10.2627	0.00135747	1	http://www.mirbase.org/cgi-bin/mirna_entry.pl?acc=MIMAT0018447	http://www.ncbi.nlm.nih.gov/pubmed?term="miR 548aa"[Title]&itool=EntrezSystem2.PEntrez.Pubmed.Pubmed_ResultsPanel.Pubmed_RVAbstract	.
hsa-miR-548y	275.273	39.6769	435	50.5828	1.27487	0.784396	10.253	0.00136466	1	http://www.mirbase.org/cgi-bin/mirna_entry.pl?acc=MIMAT0018354	http://www.ncbi.nlm.nih.gov/pubmed?term="miR 548y"[Title]&itool=EntrezSystem2.PEntrez.Pubmed.Pubmed_ResultsPanel.Pubmed_RVAbstract	.
hsa-miR-629*	384	55.3486	376.455	43.775	0.790898	1.26439	10.2504	0.00136653	1	http://www.mirbase.org/cgi-bin/mirna_entry.pl?acc=MIMAT0003298	http://www.ncbi.nlm.nih.gov/pubmed?term="miR 629*"[Title]&itool=EntrezSystem2.PEntrez.Pubmed.Pubmed_ResultsPanel.Pubmed_RVAbstract	.
hsa-miR-500a*	326.387	47.0444	506.065	58.8464	1.25087	0.799445	10.2244	0.00138597	1	http://www.mirbase.org/cgi-bin/mirna_entry.pl?acc=MIMAT0002871	http://www.ncbi.nlm.nih.gov/pubmed?term="miR 500a*"[Title]&itool=EntrezSystem2.PEntrez.Pubmed.Pubmed_ResultsPanel.Pubmed_RVAbstract	.
hsa-miR-195	11.0004	1.58556	36.7067	4.26833	2.692	0.371471	9.92907	0.00162689	1	http://www.mirbase.org/cgi-bin/mirna_entry.pl?acc=MIMAT0000461	http://www.ncbi.nlm.nih.gov/pubmed?term="miR 195"[Title]&itool=EntrezSystem2.PEntrez.Pubmed.Pubmed_ResultsPanel.Pubmed_RVAbstract	.
hsa-miR-185	3586	516.875	4763	553.852	1.07154	0.933236	9.84903	0.00169921	1	http://www.mirbase.org/cgi-bin/mirna_entry.pl?acc=MIMAT0000455	http://www.ncbi.nlm.nih.gov/pubmed?term="miR 185"[Title]&itool=EntrezSystem2.PEntrez.Pubmed.Pubmed_ResultsPanel.Pubmed_RVAbstract	.
hsa-miR-202*	60	8.64821	39	4.53501	0.524387	1.90699	9.53768	0.00201296	1	http://www.mirbase.org/cgi-bin/mirna_entry.pl?acc=MIMAT0002810	http://www.ncbi.nlm.nih.gov/pubmed?term="miR 202*"[Title]&itool=EntrezSystem2.PEntrez.Pubmed.Pubmed_ResultsPanel.Pubmed_RVAbstract	.
hsa-miR-29c*	715	103.058	1027.9	119.526	1.1598	0.862221	9.43311	0.00213102	1	http://www.mirbase.org/cgi-bin/mirna_entry.pl?acc=MIMAT0004673	http://www.ncbi.nlm.nih.gov/pubmed?term="miR 29c*"[Title]&itool=EntrezSystem2.PEntrez.Pubmed.Pubmed_ResultsPanel.Pubmed_RVAbstract	.
hsa-miR-424*	1007	145.146	1415	164.539	1.13361	0.882134	9.39155	0.00217988	1	http://www.mirbase.org/cgi-bin/mirna_entry.pl?acc=MIMAT0004749	http://www.ncbi.nlm.nih.gov/pubmed?term="miR 424*"[Title]&itool=EntrezSystem2.PEntrez.Pubmed.Pubmed_ResultsPanel.Pubmed_RVAbstract	.
hsa-miR-130b	27697.2	3992.19	33495.6	3894.95	0.975642	1.02497	9.23166	0.00237866	1	http://www.mirbase.org/cgi-bin/mirna_entry.pl?acc=MIMAT0000691	http://www.ncbi.nlm.nih.gov/pubmed?term="miR 130b"[Title]&itool=EntrezSystem2.PEntrez.Pubmed.Pubmed_ResultsPanel.Pubmed_RVAbstract	.
hsa-miR-3158	503	72.5008	515	59.8854	0.825995	1.21066	9.14003	0.00250077	1	http://www.mirbase.org/cgi-bin/mirna_entry.pl?acc=MIMAT0015032	http://www.ncbi.nlm.nih.gov/pubmed?term="miR 3158"[Title]&itool=EntrezSystem2.PEntrez.Pubmed.Pubmed_ResultsPanel.Pubmed_RVAbstract	.
hsa-miR-320d	0	0	9.10212	1.05842	+Infinity	0	9.10213	0.00255312	1	http://www.mirbase.org/cgi-bin/mirna_entry.pl?acc=MIMAT0006764	http://www.ncbi.nlm.nih.gov/pubmed?term="miR 320d"[Title]&itool=EntrezSystem2.PEntrez.Pubmed.Pubmed_ResultsPanel.Pubmed_RVAbstract	.
hsa-miR-135b*	9	1.29723	0	0	0	+Infinity	9.00001	0.00269978	1	http://www.mirbase.org/cgi-bin/mirna_entry.pl?acc=MIMAT0004698	http://www.ncbi.nlm.nih.gov/pubmed?term="miR 135b*"[Title]&itool=EntrezSystem2.PEntrez.Pubmed.Pubmed_ResultsPanel.Pubmed_RVAbstract	.
hsa-miR-217	0	0	9	1.04654	+Infinity	0	9.00001	0.00269978	1	http://www.mirbase.org/cgi-bin/mirna_entry.pl?acc=MIMAT0000274	http://www.ncbi.nlm.nih.gov/pubmed?term="miR 217"[Title]&itool=EntrezSystem2.PEntrez.Pubmed.Pubmed_ResultsPanel.Pubmed_RVAbstract	.
hsa-miR-3691	185	26.6653	166	19.3029	0.723894	1.38142	8.9039	0.00284563	1	http://www.mirbase.org/cgi-bin/mirna_entry.pl?acc=MIMAT0018120	http://www.ncbi.nlm.nih.gov/pubmed?term="miR 3691"[Title]&itool=EntrezSystem2.PEntrez.Pubmed.Pubmed_ResultsPanel.Pubmed_RVAbstract	.
hsa-miR-1273e	81	11.6751	60	6.97693	0.597592	1.67338	8.85001	0.00293087	1	http://www.mirbase.org/cgi-bin/mirna_entry.pl?acc=MIMAT0018079	http://www.ncbi.nlm.nih.gov/pubmed?term="miR 1273e"[Title]&itool=EntrezSystem2.PEntrez.Pubmed.Pubmed_ResultsPanel.Pubmed_RVAbstract	.
hsa-miR-186*	542	78.1222	560.991	65.2333	0.835016	1.19758	8.81552	0.00298678	1	http://www.mirbase.org/cgi-bin/mirna_entry.pl?acc=MIMAT0004612	http://www.ncbi.nlm.nih.gov/pubmed?term="miR 186*"[Title]&itool=EntrezSystem2.PEntrez.Pubmed.Pubmed_ResultsPanel.Pubmed_RVAbstract	.
hsa-miR-616*	1	0.144137	12	1.39539	+Infinity	0	8.55375	0.00344811	1	http://www.mirbase.org/cgi-bin/mirna_entry.pl?acc=MIMAT0003284	http://www.ncbi.nlm.nih.gov/pubmed?term="miR 616*"[Title]&itool=EntrezSystem2.PEntrez.Pubmed.Pubmed_ResultsPanel.Pubmed_RVAbstract	.
hsa-miR-3126-5p	1	0.144137	12	1.39539	+Infinity	0	8.55375	0.00344811	1	http://www.mirbase.org/cgi-bin/mirna_entry.pl?acc=MIMAT0014989	http://www.ncbi.nlm.nih.gov/pubmed?term="miR 3126"[Title]&itool=EntrezSystem2.PEntrez.Pubmed.Pubmed_ResultsPanel.Pubmed_RVAbstract	.
hsa-miR-3919	1	0.144137	12	1.39539	+Infinity	0	8.55375	0.00344811	1	http://www.mirbase.org/cgi-bin/mirna_entry.pl?acc=MIMAT0018193	http://www.ncbi.nlm.nih.gov/pubmed?term="miR 3919"[Title]&itool=EntrezSystem2.PEntrez.Pubmed.Pubmed_ResultsPanel.Pubmed_RVAbstract	.
hsa-miR-3605-5p	5	0.720684	22	2.55821	+Infinity	0	8.41284	0.00372581	1	http://www.mirbase.org/cgi-bin/mirna_entry.pl?acc=MIMAT0017981	http://www.ncbi.nlm.nih.gov/pubmed?term="miR 3605"[Title]&itool=EntrezSystem2.PEntrez.Pubmed.Pubmed_ResultsPanel.Pubmed_RVAbstract	.
hsa-miR-181c	28	4.03583	13	1.51167	0.374562	2.66979	8.4112	0.00372916	1	http://www.mirbase.org/cgi-bin/mirna_entry.pl?acc=MIMAT0000258	http://www.ncbi.nlm.nih.gov/pubmed?term="miR 181c"[Title]&itool=EntrezSystem2.PEntrez.Pubmed.Pubmed_ResultsPanel.Pubmed_RVAbstract	.
hsa-miR-302d	14	2.01792	3	0.348847	0	+Infinity	8.40562	0.00374063	1	http://www.mirbase.org/cgi-bin/mirna_entry.pl?acc=MIMAT0000718	http://www.ncbi.nlm.nih.gov/pubmed?term="miR 302d"[Title]&itool=EntrezSystem2.PEntrez.Pubmed.Pubmed_ResultsPanel.Pubmed_RVAbstract	.
hsa-miR-1273d	53	7.63925	34.5075	4.0126	0.525261	1.90381	8.38982	0.00377328	1	http://www.mirbase.org/cgi-bin/mirna_entry.pl?acc=MIMAT0015090	http://www.ncbi.nlm.nih.gov/pubmed?term="miR 1273d"[Title]&itool=EntrezSystem2.PEntrez.Pubmed.Pubmed_ResultsPanel.Pubmed_RVAbstract	.
hsa-miR-625*	3493.42	503.531	4049.42	470.875	0.935147	1.06935	8.37887	0.00379607	1	http://www.mirbase.org/cgi-bin/mirna_entry.pl?acc=MIMAT0004808	http://www.ncbi.nlm.nih.gov/pubmed?term="miR 625*"[Title]&itool=EntrezSystem2.PEntrez.Pubmed.Pubmed_ResultsPanel.Pubmed_RVAbstract	.
hsa-miR-130a	2151.79	310.153	2448.36	284.701	0.917938	1.0894	8.3277	0.0039045	1	http://www.mirbase.org/cgi-bin/mirna_entry.pl?acc=MIMAT0000425	http://www.ncbi.nlm.nih.gov/pubmed?term="miR 130a"[Title]&itool=EntrezSystem2.PEntrez.Pubmed.Pubmed_ResultsPanel.Pubmed_RVAbstract	.
hsa-miR-362-3p	365	52.61	365	42.443	0.806749	1.23954	8.25757	0.00405824	1	http://www.mirbase.org/cgi-bin/mirna_entry.pl?acc=MIMAT0004683	http://www.ncbi.nlm.nih.gov/pubmed?term="miR 362"[Title]&itool=EntrezSystem2.PEntrez.Pubmed.Pubmed_ResultsPanel.Pubmed_RVAbstract	.
hsa-miR-221*	48	6.91857	97	11.2794	1.6303	0.613382	8.23663	0.00410533	1	http://www.mirbase.org/cgi-bin/mirna_entry.pl?acc=MIMAT0004568	http://www.ncbi.nlm.nih.gov/pubmed?term="miR 221*"[Title]&itool=EntrezSystem2.PEntrez.Pubmed.Pubmed_ResultsPanel.Pubmed_RVAbstract	.
hsa-miR-501-5p	3	0.432411	17	1.9768	+Infinity	0	8.16289	0.00427563	1	http://www.mirbase.org/cgi-bin/mirna_entry.pl?acc=MIMAT0002872	http://www.ncbi.nlm.nih.gov/pubmed?term="miR 501"[Title]&itool=EntrezSystem2.PEntrez.Pubmed.Pubmed_ResultsPanel.Pubmed_RVAbstract	.
hsa-let-7a*	3201.17	461.406	4241.1	493.165	1.06883	0.935602	8.14761	0.00431179	1	http://www.mirbase.org/cgi-bin/mirna_entry.pl?acc=MIMAT0004481	http://www.ncbi.nlm.nih.gov/pubmed?term="let 7a*"[Title]&itool=EntrezSystem2.PEntrez.Pubmed.Pubmed_ResultsPanel.Pubmed_RVAbstract	.
hsa-miR-3607-3p	22	3.17101	54	6.27924	1.9802	0.504999	8.13759	0.00433568	1	http://www.mirbase.org/cgi-bin/mirna_entry.pl?acc=MIMAT0017985	http://www.ncbi.nlm.nih.gov/pubmed?term="miR 3607"[Title]&itool=EntrezSystem2.PEntrez.Pubmed.Pubmed_ResultsPanel.Pubmed_RVAbstract	.
hsa-miR-4301	21	3.02687	8	0.930258	0	+Infinity	8.07376	0.00449109	1	http://www.mirbase.org/cgi-bin/mirna_entry.pl?acc=MIMAT0016850	http://www.ncbi.nlm.nih.gov/pubmed?term="miR 4301"[Title]&itool=EntrezSystem2.PEntrez.Pubmed.Pubmed_ResultsPanel.Pubmed_RVAbstract	.
hsa-miR-99b*	8.01183	1.1548	0	0	0	+Infinity	8.01184	0.00464724	1	http://www.mirbase.org/cgi-bin/mirna_entry.pl?acc=MIMAT0004678	http://www.ncbi.nlm.nih.gov/pubmed?term="miR 99b*"[Title]&itool=EntrezSystem2.PEntrez.Pubmed.Pubmed_ResultsPanel.Pubmed_RVAbstract	.
hsa-miR-671-3p	164	23.6384	147	17.0935	0.723122	1.38289	7.94043	0.00483423	1	http://www.mirbase.org/cgi-bin/mirna_entry.pl?acc=MIMAT0004819	http://www.ncbi.nlm.nih.gov/pubmed?term="miR 671"[Title]&itool=EntrezSystem2.PEntrez.Pubmed.Pubmed_ResultsPanel.Pubmed_RVAbstract	.
hsa-miR-3121	26	3.74756	12	1.39539	0.372346	2.68568	7.87667	0.00500767	1	http://www.mirbase.org/cgi-bin/mirna_entry.pl?acc=MIMAT0014983	http://www.ncbi.nlm.nih.gov/pubmed?term="miR 3121"[Title]&itool=EntrezSystem2.PEntrez.Pubmed.Pubmed_ResultsPanel.Pubmed_RVAbstract	.
hsa-miR-15a	27014.9	3893.84	34256.7	3983.44	1.02301	0.977506	7.86811	0.00503143	1	http://www.mirbase.org/cgi-bin/mirna_entry.pl?acc=MIMAT0000068	http://www.ncbi.nlm.nih.gov/pubmed?term="miR 15a"[Title]&itool=EntrezSystem2.PEntrez.Pubmed.Pubmed_ResultsPanel.Pubmed_RVAbstract	.
hsa-miR-3065-3p	122.499	17.6566	104	12.0934	0.684921	1.46002	7.833	0.0051301	1	http://www.mirbase.org/cgi-bin/mirna_entry.pl?acc=MIMAT0015378	http://www.ncbi.nlm.nih.gov/pubmed?term="miR 3065"[Title]&itool=EntrezSystem2.PEntrez.Pubmed.Pubmed_ResultsPanel.Pubmed_RVAbstract	.
hsa-miR-1301	330	47.5652	495	57.5597	1.21012	0.826362	7.37292	0.00662133	1	http://www.mirbase.org/cgi-bin/mirna_entry.pl?acc=MIMAT0005797	http://www.ncbi.nlm.nih.gov/pubmed?term="miR 1301"[Title]&itool=EntrezSystem2.PEntrez.Pubmed.Pubmed_ResultsPanel.Pubmed_RVAbstract	.
hsa-let-7i*	2562	369.279	3407	396.174	1.07283	0.932113	7.28756	0.00694339	1	http://www.mirbase.org/cgi-bin/mirna_entry.pl?acc=MIMAT0004585	http://www.ncbi.nlm.nih.gov/pubmed?term="let 7i*"[Title]&itool=EntrezSystem2.PEntrez.Pubmed.Pubmed_ResultsPanel.Pubmed_RVAbstract	.
hsa-miR-1908	20	2.88274	8	0.930258	0	+Infinity	7.27959	0.00697424	1	http://www.mirbase.org/cgi-bin/mirna_entry.pl?acc=MIMAT0007881	http://www.ncbi.nlm.nih.gov/pubmed?term="miR 1908"[Title]&itool=EntrezSystem2.PEntrez.Pubmed.Pubmed_ResultsPanel.Pubmed_RVAbstract	.
hsa-miR-1278	29	4.17997	64	7.44206	1.78041	0.561668	7.24951	0.00709202	1	http://www.mirbase.org/cgi-bin/mirna_entry.pl?acc=MIMAT0005936	http://www.ncbi.nlm.nih.gov/pubmed?term="miR 1278"[Title]&itool=EntrezSystem2.PEntrez.Pubmed.Pubmed_ResultsPanel.Pubmed_RVAbstract	.
hsa-miR-27b*	2784	401.277	3688	428.849	1.06871	0.935707	7.06109	0.00787762	1	http://www.mirbase.org/cgi-bin/mirna_entry.pl?acc=MIMAT0004588	http://www.ncbi.nlm.nih.gov/pubmed?term="miR 27b*"[Title]&itool=EntrezSystem2.PEntrez.Pubmed.Pubmed_ResultsPanel.Pubmed_RVAbstract	.
hsa-miR-2117	7	1.00896	0	0	0	+Infinity	7.00001	0.00815094	1	http://www.mirbase.org/cgi-bin/mirna_entry.pl?acc=MIMAT0011162	http://www.ncbi.nlm.nih.gov/pubmed?term="miR 2117"[Title]&itool=EntrezSystem2.PEntrez.Pubmed.Pubmed_ResultsPanel.Pubmed_RVAbstract	.
hsa-miR-188-5p	259	37.3314	254	29.5357	0.791175	1.26394	6.89436	0.00864682	1	http://www.mirbase.org/cgi-bin/mirna_entry.pl?acc=MIMAT0000457	http://www.ncbi.nlm.nih.gov/pubmed?term="miR 188"[Title]&itool=EntrezSystem2.PEntrez.Pubmed.Pubmed_ResultsPanel.Pubmed_RVAbstract	.
hsa-miR-129-5p	18	2.59446	7	0.813976	0	+Infinity	6.76501	0.00929623	1	http://www.mirbase.org/cgi-bin/mirna_entry.pl?acc=MIMAT0000242	http://www.ncbi.nlm.nih.gov/pubmed?term="miR 129"[Title]&itool=EntrezSystem2.PEntrez.Pubmed.Pubmed_ResultsPanel.Pubmed_RVAbstract	.
hsa-miR-3653	7	1.00896	24	2.79077	2.766	0.361533	6.75584	0.00934416	1	http://www.mirbase.org/cgi-bin/mirna_entry.pl?acc=MIMAT0018073	http://www.ncbi.nlm.nih.gov/pubmed?term="miR 3653"[Title]&itool=EntrezSystem2.PEntrez.Pubmed.Pubmed_ResultsPanel.Pubmed_RVAbstract	.
hsa-miR-3916	8	1.15309	26	3.02334	2.62193	0.381398	6.75562	0.00934527	1	http://www.mirbase.org/cgi-bin/mirna_entry.pl?acc=MIMAT0018190	http://www.ncbi.nlm.nih.gov/pubmed?term="miR 3916"[Title]&itool=EntrezSystem2.PEntrez.Pubmed.Pubmed_ResultsPanel.Pubmed_RVAbstract	.
hsa-miR-107	2094.4	301.88	2401.82	279.289	0.925168	1.08088	6.71766	0.00954629	1	http://www.mirbase.org/cgi-bin/mirna_entry.pl?acc=MIMAT0000104	http://www.ncbi.nlm.nih.gov/pubmed?term="miR 107"[Title]&itool=EntrezSystem2.PEntrez.Pubmed.Pubmed_ResultsPanel.Pubmed_RVAbstract	.
hsa-miR-126	932	134.336	1290	150.004	1.11664	0.895546	6.67122	0.00979819	1	http://www.mirbase.org/cgi-bin/mirna_entry.pl?acc=MIMAT0000445	http://www.ncbi.nlm.nih.gov/pubmed?term="miR 126"[Title]&itool=EntrezSystem2.PEntrez.Pubmed.Pubmed_ResultsPanel.Pubmed_RVAbstract	.
hsa-miR-548p	3.47731	0.501208	16.3191	1.89762	+Infinity	0	6.6574	0.00987451	1	http://www.mirbase.org/cgi-bin/mirna_entry.pl?acc=MIMAT0005934	http://www.ncbi.nlm.nih.gov/pubmed?term="miR 548p"[Title]&itool=EntrezSystem2.PEntrez.Pubmed.Pubmed_ResultsPanel.Pubmed_RVAbstract	.
hsa-miR-4265	8.61538	1.24179	1	0.116282	0	+Infinity	6.58033	0.0103112	1	http://www.mirbase.org/cgi-bin/mirna_entry.pl?acc=MIMAT0016891	http://www.ncbi.nlm.nih.gov/pubmed?term="miR 4265"[Title]&itool=EntrezSystem2.PEntrez.Pubmed.Pubmed_ResultsPanel.Pubmed_RVAbstract	.
hsa-miR-3614-3p	12	1.72964	3	0.348847	0	+Infinity	6.57743	0.010328	1	http://www.mirbase.org/cgi-bin/mirna_entry.pl?acc=MIMAT0017993	http://www.ncbi.nlm.nih.gov/pubmed?term="miR 3614"[Title]&itool=EntrezSystem2.PEntrez.Pubmed.Pubmed_ResultsPanel.Pubmed_RVAbstract	.
hsa-miR-3154	35	5.04479	72	8.37232	1.6596	0.602556	6.51061	0.0107233	1	http://www.mirbase.org/cgi-bin/mirna_entry.pl?acc=MIMAT0015028	http://www.ncbi.nlm.nih.gov/pubmed?term="miR 3154"[Title]&itool=EntrezSystem2.PEntrez.Pubmed.Pubmed_ResultsPanel.Pubmed_RVAbstract	.
hsa-miR-3130-3p	0.00437	0.000629878	6.5	0.755835	+Infinity	0	6.48248	0.0108943	1	http://www.mirbase.org/cgi-bin/mirna_entry.pl?acc=MIMAT0014994	http://www.ncbi.nlm.nih.gov/pubmed?term="miR 3130"[Title]&itool=EntrezSystem2.PEntrez.Pubmed.Pubmed_ResultsPanel.Pubmed_RVAbstract	.
hsa-miR-3917	28	4.03583	15.2941	1.77843	0.440661	2.26932	6.46263	0.0110166	1	http://www.mirbase.org/cgi-bin/mirna_entry.pl?acc=MIMAT0018191	http://www.ncbi.nlm.nih.gov/pubmed?term="miR 3917"[Title]&itool=EntrezSystem2.PEntrez.Pubmed.Pubmed_ResultsPanel.Pubmed_RVAbstract	.
hsa-miR-2277-5p	52	7.49512	37	4.30244	0.574033	1.74206	6.44888	0.0111022	1	http://www.mirbase.org/cgi-bin/mirna_entry.pl?acc=MIMAT0017352	http://www.ncbi.nlm.nih.gov/pubmed?term="miR 2277"[Title]&itool=EntrezSystem2.PEntrez.Pubmed.Pubmed_ResultsPanel.Pubmed_RVAbstract	.
hsa-miR-1260b	50.9828	7.3485	36.0571	4.19281	0.570566	1.75264	6.43835	0.0111682	1	http://www.mirbase.org/cgi-bin/mirna_entry.pl?acc=MIMAT0015041	http://www.ncbi.nlm.nih.gov/pubmed?term="miR 1260b"[Title]&itool=EntrezSystem2.PEntrez.Pubmed.Pubmed_ResultsPanel.Pubmed_RVAbstract	.
hsa-miR-3187	55	7.92753	40	4.65129	0.586726	1.70437	6.37585	0.0115684	1	http://www.mirbase.org/cgi-bin/mirna_entry.pl?acc=MIMAT0015069	http://www.ncbi.nlm.nih.gov/pubmed?term="miR 3187"[Title]&itool=EntrezSystem2.PEntrez.Pubmed.Pubmed_ResultsPanel.Pubmed_RVAbstract	.
hsa-miR-503	1094	157.686	1498	174.191	1.10467	0.905247	6.33875	0.0118128	1	http://www.mirbase.org/cgi-bin/mirna_entry.pl?acc=MIMAT0002874	http://www.ncbi.nlm.nih.gov/pubmed?term="miR 503"[Title]&itool=EntrezSystem2.PEntrez.Pubmed.Pubmed_ResultsPanel.Pubmed_RVAbstract	.
hsa-miR-940	76	10.9544	61	7.09322	0.647522	1.54435	6.20235	0.0127581	1	http://www.mirbase.org/cgi-bin/mirna_entry.pl?acc=MIMAT0004983	http://www.ncbi.nlm.nih.gov/pubmed?term="miR 940"[Title]&itool=EntrezSystem2.PEntrez.Pubmed.Pubmed_ResultsPanel.Pubmed_RVAbstract	.
hsa-miR-362-5p	108	15.5668	180	20.9308	1.34458	0.743726	6.15125	0.0131319	1	http://www.mirbase.org/cgi-bin/mirna_entry.pl?acc=MIMAT0000705	http://www.ncbi.nlm.nih.gov/pubmed?term="miR 362"[Title]&itool=EntrezSystem2.PEntrez.Pubmed.Pubmed_ResultsPanel.Pubmed_RVAbstract	.
hsa-miR-215	122.134	17.604	200.233	23.2835	1.32263	0.756072	6.15031	0.0131389	1	http://www.mirbase.org/cgi-bin/mirna_entry.pl?acc=MIMAT0000272	http://www.ncbi.nlm.nih.gov/pubmed?term="miR 215"[Title]&itool=EntrezSystem2.PEntrez.Pubmed.Pubmed_ResultsPanel.Pubmed_RVAbstract	.
hsa-miR-139-5p	0	0	6	0.697693	+Infinity	0	6	0.0143058	1	http://www.mirbase.org/cgi-bin/mirna_entry.pl?acc=MIMAT0000250	http://www.ncbi.nlm.nih.gov/pubmed?term="miR 139"[Title]&itool=EntrezSystem2.PEntrez.Pubmed.Pubmed_ResultsPanel.Pubmed_RVAbstract	.
hsa-miR-606	18	2.59446	8	0.930258	0	+Infinity	5.74448	0.0165406	1	http://www.mirbase.org/cgi-bin/mirna_entry.pl?acc=MIMAT0003274	http://www.ncbi.nlm.nih.gov/pubmed?term="miR 606"[Title]&itool=EntrezSystem2.PEntrez.Pubmed.Pubmed_ResultsPanel.Pubmed_RVAbstract	.
hsa-miR-514	1	0.144137	9	1.04654	+Infinity	0	5.71584	0.0168125	1	http://www.mirbase.org/cgi-bin/mirna_entry.pl?acc=MIMAT0002883	http://www.ncbi.nlm.nih.gov/pubmed?term="miR 514"[Title]&itool=EntrezSystem2.PEntrez.Pubmed.Pubmed_ResultsPanel.Pubmed_RVAbstract	.
hsa-miR-767-5p	1	0.144137	9	1.04654	+Infinity	0	5.71584	0.0168125	1	http://www.mirbase.org/cgi-bin/mirna_entry.pl?acc=MIMAT0003882	http://www.ncbi.nlm.nih.gov/pubmed?term="miR 767"[Title]&itool=EntrezSystem2.PEntrez.Pubmed.Pubmed_ResultsPanel.Pubmed_RVAbstract	.
hsa-miR-3192	3	0.432411	14	1.62795	+Infinity	0	5.68029	0.0171566	1	http://www.mirbase.org/cgi-bin/mirna_entry.pl?acc=MIMAT0015076	http://www.ncbi.nlm.nih.gov/pubmed?term="miR 3192"[Title]&itool=EntrezSystem2.PEntrez.Pubmed.Pubmed_ResultsPanel.Pubmed_RVAbstract	.
hsa-miR-30a	15.0056	2.16286	37.0157	4.30427	1.99008	0.502492	5.64554	0.0174998	1	http://www.mirbase.org/cgi-bin/mirna_entry.pl?acc=MIMAT0000087	http://www.ncbi.nlm.nih.gov/pubmed?term="miR 30a"[Title]&itool=EntrezSystem2.PEntrez.Pubmed.Pubmed_ResultsPanel.Pubmed_RVAbstract	.
hsa-miR-3940	45	6.48616	85	9.88399	1.52386	0.656229	5.53939	0.018593	1	http://www.mirbase.org/cgi-bin/mirna_entry.pl?acc=MIMAT0018356	http://www.ncbi.nlm.nih.gov/pubmed?term="miR 3940"[Title]&itool=EntrezSystem2.PEntrez.Pubmed.Pubmed_ResultsPanel.Pubmed_RVAbstract	.
hsa-miR-548b-5p	58.6306	8.45083	105.403	12.2565	1.45034	0.689496	5.47936	0.0192424	1	http://www.mirbase.org/cgi-bin/mirna_entry.pl?acc=MIMAT0004798	http://www.ncbi.nlm.nih.gov/pubmed?term="miR 548b"[Title]&itool=EntrezSystem2.PEntrez.Pubmed.Pubmed_ResultsPanel.Pubmed_RVAbstract	.
hsa-miR-142-3p	942252	135813	1.16447e+06	135407	0.99701	1.003	5.4022	0.0201114	1	http://www.mirbase.org/cgi-bin/mirna_entry.pl?acc=MIMAT0000434	http://www.ncbi.nlm.nih.gov/pubmed?term="miR 142"[Title]&itool=EntrezSystem2.PEntrez.Pubmed.Pubmed_ResultsPanel.Pubmed_RVAbstract	.
hsa-let-7c	44.0406	6.34787	83.0943	9.66239	1.52215	0.656966	5.38928	0.0202609	1	http://www.mirbase.org/cgi-bin/mirna_entry.pl?acc=MIMAT0000064	http://www.ncbi.nlm.nih.gov/pubmed?term="let 7c"[Title]&itool=EntrezSystem2.PEntrez.Pubmed.Pubmed_ResultsPanel.Pubmed_RVAbstract	.
hsa-miR-193b	9	1.29723	2	0.232564	0	+Infinity	5.29627	0.0213712	1	http://www.mirbase.org/cgi-bin/mirna_entry.pl?acc=MIMAT0002819	http://www.ncbi.nlm.nih.gov/pubmed?term="miR 193b"[Title]&itool=EntrezSystem2.PEntrez.Pubmed.Pubmed_ResultsPanel.Pubmed_RVAbstract	.
hsa-miR-558	9	1.29723	2	0.232564	0	+Infinity	5.29627	0.0213712	1	http://www.mirbase.org/cgi-bin/mirna_entry.pl?acc=MIMAT0003222	http://www.ncbi.nlm.nih.gov/pubmed?term="miR 558"[Title]&itool=EntrezSystem2.PEntrez.Pubmed.Pubmed_ResultsPanel.Pubmed_RVAbstract	.
hsa-miR-508-3p	12	1.72964	4	0.465129	0	+Infinity	5.27041	0.0216909	1	http://www.mirbase.org/cgi-bin/mirna_entry.pl?acc=MIMAT0002880	http://www.ncbi.nlm.nih.gov/pubmed?term="miR 508"[Title]&itool=EntrezSystem2.PEntrez.Pubmed.Pubmed_ResultsPanel.Pubmed_RVAbstract	.
hsa-miR-3617	0	0	5.25	0.610482	+Infinity	0	5.25	0.0219467	1	http://www.mirbase.org/cgi-bin/mirna_entry.pl?acc=MIMAT0017997	http://www.ncbi.nlm.nih.gov/pubmed?term="miR 3617"[Title]&itool=EntrezSystem2.PEntrez.Pubmed.Pubmed_ResultsPanel.Pubmed_RVAbstract	.
hsa-miR-3202	28	4.03583	17	1.9768	0.489812	2.0416	5.22394	0.0222781	1	http://www.mirbase.org/cgi-bin/mirna_entry.pl?acc=MIMAT0015089	http://www.ncbi.nlm.nih.gov/pubmed?term="miR 3202"[Title]&itool=EntrezSystem2.PEntrez.Pubmed.Pubmed_ResultsPanel.Pubmed_RVAbstract	.
hsa-miR-1273	16	2.30619	7	0.813976	0	+Infinity	5.21406	0.0224049	1	http://www.mirbase.org/cgi-bin/mirna_entry.pl?acc=MIMAT0005926	http://www.ncbi.nlm.nih.gov/pubmed?term="miR 1273"[Title]&itool=EntrezSystem2.PEntrez.Pubmed.Pubmed_ResultsPanel.Pubmed_RVAbstract	.
hsa-miR-7	1116	160.857	1259	146.399	0.910123	1.09875	5.19905	0.0225993	1	http://www.mirbase.org/cgi-bin/mirna_entry.pl?acc=MIMAT0000252	http://www.ncbi.nlm.nih.gov/pubmed?term="miR 7"[Title]&itool=EntrezSystem2.PEntrez.Pubmed.Pubmed_ResultsPanel.Pubmed_RVAbstract	.
hsa-miR-429	66	9.51303	115	13.3725	1.4057	0.71139	5.09041	0.0240586	1	http://www.mirbase.org/cgi-bin/mirna_entry.pl?acc=MIMAT0001536	http://www.ncbi.nlm.nih.gov/pubmed?term="miR 429"[Title]&itool=EntrezSystem2.PEntrez.Pubmed.Pubmed_ResultsPanel.Pubmed_RVAbstract	.
hsa-miR-208a	0	0	5.03688	0.5857	+Infinity	0	5.03688	0.0248131	1	http://www.mirbase.org/cgi-bin/mirna_entry.pl?acc=MIMAT0000241	http://www.ncbi.nlm.nih.gov/pubmed?term="miR 208a"[Title]&itool=EntrezSystem2.PEntrez.Pubmed.Pubmed_ResultsPanel.Pubmed_RVAbstract	.
hsa-miR-642b	102.335	14.7502	167.269	19.4504	1.31865	0.758351	5.03489	0.0248417	1	http://www.mirbase.org/cgi-bin/mirna_entry.pl?acc=MIMAT0018444	http://www.ncbi.nlm.nih.gov/pubmed?term="miR 642b"[Title]&itool=EntrezSystem2.PEntrez.Pubmed.Pubmed_ResultsPanel.Pubmed_RVAbstract	.
hsa-miR-511	5	0.720684	0	0	+Infinity	0	5	0.0253473	1	http://www.mirbase.org/cgi-bin/mirna_entry.pl?acc=MIMAT0002808	http://www.ncbi.nlm.nih.gov/pubmed?term="miR 511"[Title]&itool=EntrezSystem2.PEntrez.Pubmed.Pubmed_ResultsPanel.Pubmed_RVAbstract	.
hsa-miR-455-5p	5	0.720684	0	0	+Infinity	0	5	0.0253473	1	http://www.mirbase.org/cgi-bin/mirna_entry.pl?acc=MIMAT0003150	http://www.ncbi.nlm.nih.gov/pubmed?term="miR 455"[Title]&itool=EntrezSystem2.PEntrez.Pubmed.Pubmed_ResultsPanel.Pubmed_RVAbstract	.
hsa-miR-3153	5	0.720684	0	0	+Infinity	0	5	0.0253473	1	http://www.mirbase.org/cgi-bin/mirna_entry.pl?acc=MIMAT0015026	http://www.ncbi.nlm.nih.gov/pubmed?term="miR 3153"[Title]&itool=EntrezSystem2.PEntrez.Pubmed.Pubmed_ResultsPanel.Pubmed_RVAbstract	.
hsa-miR-676	5	0.720684	0	0	+Infinity	0	5	0.0253473	1	http://www.mirbase.org/cgi-bin/mirna_entry.pl?acc=MIMAT0018204	http://www.ncbi.nlm.nih.gov/pubmed?term="miR 676"[Title]&itool=EntrezSystem2.PEntrez.Pubmed.Pubmed_ResultsPanel.Pubmed_RVAbstract	.
hsa-miR-3147	5	0.720684	0	0	+Infinity	0	5	0.0253473	1	http://www.mirbase.org/cgi-bin/mirna_entry.pl?acc=MIMAT0015019	http://www.ncbi.nlm.nih.gov/pubmed?term="miR 3147"[Title]&itool=EntrezSystem2.PEntrez.Pubmed.Pubmed_ResultsPanel.Pubmed_RVAbstract	.
hsa-miR-493	0	0	5	0.581411	+Infinity	0	5	0.0253473	1	http://www.mirbase.org/cgi-bin/mirna_entry.pl?acc=MIMAT0003161	http://www.ncbi.nlm.nih.gov/pubmed?term="miR 493"[Title]&itool=EntrezSystem2.PEntrez.Pubmed.Pubmed_ResultsPanel.Pubmed_RVAbstract	.
hsa-miR-601	0	0	5	0.581411	+Infinity	0	5	0.0253473	1	http://www.mirbase.org/cgi-bin/mirna_entry.pl?acc=MIMAT0003269	http://www.ncbi.nlm.nih.gov/pubmed?term="miR 601"[Title]&itool=EntrezSystem2.PEntrez.Pubmed.Pubmed_ResultsPanel.Pubmed_RVAbstract	.
hsa-miR-550a	153	22.0529	146.002	16.9774	0.76985	1.29895	4.99943	0.0253557	1	http://www.mirbase.org/cgi-bin/mirna_entry.pl?acc=MIMAT0004800	http://www.ncbi.nlm.nih.gov/pubmed?term="miR 550a"[Title]&itool=EntrezSystem2.PEntrez.Pubmed.Pubmed_ResultsPanel.Pubmed_RVAbstract	.
hsa-miR-1285	7146	1030	9175	1066.89	1.03581	0.965425	4.9982	0.0253737	1	http://www.mirbase.org/cgi-bin/mirna_entry.pl?acc=MIMAT0005876	http://www.ncbi.nlm.nih.gov/pubmed?term="miR 1285"[Title]&itool=EntrezSystem2.PEntrez.Pubmed.Pubmed_ResultsPanel.Pubmed_RVAbstract	.
hsa-miR-222	219	31.566	329	38.2569	1.21197	0.825106	4.97527	0.0257122	1	http://www.mirbase.org/cgi-bin/mirna_entry.pl?acc=MIMAT0000279	http://www.ncbi.nlm.nih.gov/pubmed?term="miR 222"[Title]&itool=EntrezSystem2.PEntrez.Pubmed.Pubmed_ResultsPanel.Pubmed_RVAbstract	.
hsa-miR-499-5p	59	8.50407	47	5.46526	0.642664	1.55602	4.96138	0.0259196	1	http://www.mirbase.org/cgi-bin/mirna_entry.pl?acc=MIMAT0002870	http://www.ncbi.nlm.nih.gov/pubmed?term="miR 499"[Title]&itool=EntrezSystem2.PEntrez.Pubmed.Pubmed_ResultsPanel.Pubmed_RVAbstract	.
hsa-miR-3149	9	1.29723	25	2.90706	2.24097	0.446236	4.9361	0.0263013	1	http://www.mirbase.org/cgi-bin/mirna_entry.pl?acc=MIMAT0015022	http://www.ncbi.nlm.nih.gov/pubmed?term="miR 3149"[Title]&itool=EntrezSystem2.PEntrez.Pubmed.Pubmed_ResultsPanel.Pubmed_RVAbstract	.
hsa-miR-548i	10	1.44137	3.00049	0.348904	0	+Infinity	4.80611	0.0283591	1	http://www.mirbase.org/cgi-bin/mirna_entry.pl?acc=MIMAT0005935	http://www.ncbi.nlm.nih.gov/pubmed?term="miR 548i"[Title]&itool=EntrezSystem2.PEntrez.Pubmed.Pubmed_ResultsPanel.Pubmed_RVAbstract	.
hsa-miR-491-3p	104	14.9902	94	10.9305	0.729177	1.37141	4.80273	0.0284146	1	http://www.mirbase.org/cgi-bin/mirna_entry.pl?acc=MIMAT0004765	http://www.ncbi.nlm.nih.gov/pubmed?term="miR 491"[Title]&itool=EntrezSystem2.PEntrez.Pubmed.Pubmed_ResultsPanel.Pubmed_RVAbstract	.
hsa-miR-3142	1	0.144137	8	0.930258	+Infinity	0	4.79253	0.0285834	1	http://www.mirbase.org/cgi-bin/mirna_entry.pl?acc=MIMAT0015011	http://www.ncbi.nlm.nih.gov/pubmed?term="miR 3142"[Title]&itool=EntrezSystem2.PEntrez.Pubmed.Pubmed_ResultsPanel.Pubmed_RVAbstract	.
hsa-miR-26a-2*	1115	160.713	1263	146.864	0.913833	1.09429	4.76613	0.0290249	1	http://www.mirbase.org/cgi-bin/mirna_entry.pl?acc=MIMAT0004681	http://www.ncbi.nlm.nih.gov/pubmed?term="miR 26a"[Title]&itool=EntrezSystem2.PEntrez.Pubmed.Pubmed_ResultsPanel.Pubmed_RVAbstract	.
hsa-miR-551a	98	14.1254	88	10.2328	0.724428	1.3804	4.6971	0.0302135	1	http://www.mirbase.org/cgi-bin/mirna_entry.pl?acc=MIMAT0003214	http://www.ncbi.nlm.nih.gov/pubmed?term="miR 551a"[Title]&itool=EntrezSystem2.PEntrez.Pubmed.Pubmed_ResultsPanel.Pubmed_RVAbstract	.
hsa-miR-548j	113.933	16.4219	105.195	12.2323	0.744879	1.3425	4.63208	0.0313795	1	http://www.mirbase.org/cgi-bin/mirna_entry.pl?acc=MIMAT0005875	http://www.ncbi.nlm.nih.gov/pubmed?term="miR 548j"[Title]&itool=EntrezSystem2.PEntrez.Pubmed.Pubmed_ResultsPanel.Pubmed_RVAbstract	.
hsa-miR-542-5p	256	36.899	376	43.7221	1.18491	0.843944	4.47545	0.0343852	1	http://www.mirbase.org/cgi-bin/mirna_entry.pl?acc=MIMAT0003340	http://www.ncbi.nlm.nih.gov/pubmed?term="miR 542"[Title]&itool=EntrezSystem2.PEntrez.Pubmed.Pubmed_ResultsPanel.Pubmed_RVAbstract	.
hsa-miR-3911	34	4.90065	65	7.55835	1.54231	0.648376	4.45564	0.0347862	1	http://www.mirbase.org/cgi-bin/mirna_entry.pl?acc=MIMAT0018185	http://www.ncbi.nlm.nih.gov/pubmed?term="miR 3911"[Title]&itool=EntrezSystem2.PEntrez.Pubmed.Pubmed_ResultsPanel.Pubmed_RVAbstract	.
hsa-miR-379	11	1.58551	4	0.465129	0	+Infinity	4.44152	0.035075	1	http://www.mirbase.org/cgi-bin/mirna_entry.pl?acc=MIMAT0000733	http://www.ncbi.nlm.nih.gov/pubmed?term="miR 379"[Title]&itool=EntrezSystem2.PEntrez.Pubmed.Pubmed_ResultsPanel.Pubmed_RVAbstract	.
hsa-miR-137	38	5.4772	71	8.25604	1.50735	0.663417	4.41384	0.0356486	1	http://www.mirbase.org/cgi-bin/mirna_entry.pl?acc=MIMAT0000429	http://www.ncbi.nlm.nih.gov/pubmed?term="miR 137"[Title]&itool=EntrezSystem2.PEntrez.Pubmed.Pubmed_ResultsPanel.Pubmed_RVAbstract	.
hsa-miR-3605-3p	2	0.288274	10	1.16282	+Infinity	0	4.32682	0.0375163	1	http://www.mirbase.org/cgi-bin/mirna_entry.pl?acc=MIMAT0017982	http://www.ncbi.nlm.nih.gov/pubmed?term="miR 3605"[Title]&itool=EntrezSystem2.PEntrez.Pubmed.Pubmed_ResultsPanel.Pubmed_RVAbstract	.
hsa-miR-3122	2	0.288274	10	1.16282	+Infinity	0	4.32682	0.0375163	1	http://www.mirbase.org/cgi-bin/mirna_entry.pl?acc=MIMAT0014984	http://www.ncbi.nlm.nih.gov/pubmed?term="miR 3122"[Title]&itool=EntrezSystem2.PEntrez.Pubmed.Pubmed_ResultsPanel.Pubmed_RVAbstract	.
hsa-miR-1224-5p	2	0.288274	10	1.16282	+Infinity	0	4.32682	0.0375163	1	http://www.mirbase.org/cgi-bin/mirna_entry.pl?acc=MIMAT0005458	http://www.ncbi.nlm.nih.gov/pubmed?term="miR 1224"[Title]&itool=EntrezSystem2.PEntrez.Pubmed.Pubmed_ResultsPanel.Pubmed_RVAbstract	.
hsa-miR-30c-1*	611	88.0676	674	78.3742	0.889932	1.12368	4.30909	0.0379092	1	http://www.mirbase.org/cgi-bin/mirna_entry.pl?acc=MIMAT0004674	http://www.ncbi.nlm.nih.gov/pubmed?term="miR 30c"[Title]&itool=EntrezSystem2.PEntrez.Pubmed.Pubmed_ResultsPanel.Pubmed_RVAbstract	.
hsa-miR-3934	380	54.772	540	62.7924	1.14643	0.872271	4.23331	0.0396381	1	http://www.mirbase.org/cgi-bin/mirna_entry.pl?acc=MIMAT0018349	http://www.ncbi.nlm.nih.gov/pubmed?term="miR 3934"[Title]&itool=EntrezSystem2.PEntrez.Pubmed.Pubmed_ResultsPanel.Pubmed_RVAbstract	.
hsa-miR-3118	6	0.864821	1	0.116282	+Infinity	0	4.05511	0.0440379	1	http://www.mirbase.org/cgi-bin/mirna_entry.pl?acc=MIMAT0014980	http://www.ncbi.nlm.nih.gov/pubmed?term="miR 3118"[Title]&itool=EntrezSystem2.PEntrez.Pubmed.Pubmed_ResultsPanel.Pubmed_RVAbstract	.
hsa-miR-570	212.846	30.679	217.065	25.2408	0.822739	1.21545	4.01995	0.0449651	1	http://www.mirbase.org/cgi-bin/mirna_entry.pl?acc=MIMAT0003235	http://www.ncbi.nlm.nih.gov/pubmed?term="miR 570"[Title]&itool=EntrezSystem2.PEntrez.Pubmed.Pubmed_ResultsPanel.Pubmed_RVAbstract	.
hsa-miR-663	4	0.576547	0	0	+Infinity	0	4	0.0455002	1	http://www.mirbase.org/cgi-bin/mirna_entry.pl?acc=MIMAT0003326	http://www.ncbi.nlm.nih.gov/pubmed?term="miR 663"[Title]&itool=EntrezSystem2.PEntrez.Pubmed.Pubmed_ResultsPanel.Pubmed_RVAbstract	.
hsa-miR-3923	4	0.576547	0	0	+Infinity	0	4	0.0455002	1	http://www.mirbase.org/cgi-bin/mirna_entry.pl?acc=MIMAT0018198	http://www.ncbi.nlm.nih.gov/pubmed?term="miR 3923"[Title]&itool=EntrezSystem2.PEntrez.Pubmed.Pubmed_ResultsPanel.Pubmed_RVAbstract	.
hsa-miR-1181	4	0.576547	0	0	+Infinity	0	4	0.0455002	1	http://www.mirbase.org/cgi-bin/mirna_entry.pl?acc=MIMAT0005826	http://www.ncbi.nlm.nih.gov/pubmed?term="miR 1181"[Title]&itool=EntrezSystem2.PEntrez.Pubmed.Pubmed_ResultsPanel.Pubmed_RVAbstract	.
hsa-miR-3152	4	0.576547	0	0	+Infinity	0	4	0.0455002	1	http://www.mirbase.org/cgi-bin/mirna_entry.pl?acc=MIMAT0015025	http://www.ncbi.nlm.nih.gov/pubmed?term="miR 3152"[Title]&itool=EntrezSystem2.PEntrez.Pubmed.Pubmed_ResultsPanel.Pubmed_RVAbstract	.
hsa-miR-659	4	0.576547	0	0	+Infinity	0	4	0.0455002	1	http://www.mirbase.org/cgi-bin/mirna_entry.pl?acc=MIMAT0003337	http://www.ncbi.nlm.nih.gov/pubmed?term="miR 659"[Title]&itool=EntrezSystem2.PEntrez.Pubmed.Pubmed_ResultsPanel.Pubmed_RVAbstract	.
hsa-miR-1256	4	0.576547	0	0	+Infinity	0	4	0.0455002	1	http://www.mirbase.org/cgi-bin/mirna_entry.pl?acc=MIMAT0005907	http://www.ncbi.nlm.nih.gov/pubmed?term="miR 1256"[Title]&itool=EntrezSystem2.PEntrez.Pubmed.Pubmed_ResultsPanel.Pubmed_RVAbstract	.
hsa-miR-100*	4	0.576547	0	0	+Infinity	0	4	0.0455002	1	http://www.mirbase.org/cgi-bin/mirna_entry.pl?acc=MIMAT0004512	http://www.ncbi.nlm.nih.gov/pubmed?term="miR 100*"[Title]&itool=EntrezSystem2.PEntrez.Pubmed.Pubmed_ResultsPanel.Pubmed_RVAbstract	.
hsa-miR-1289	0	0	4	0.465129	+Infinity	0	4	0.0455002	1	http://www.mirbase.org/cgi-bin/mirna_entry.pl?acc=MIMAT0005879	http://www.ncbi.nlm.nih.gov/pubmed?term="miR 1289"[Title]&itool=EntrezSystem2.PEntrez.Pubmed.Pubmed_ResultsPanel.Pubmed_RVAbstract	.
hsa-miR-337-3p	0	0	4	0.465129	+Infinity	0	4	0.0455002	1	http://www.mirbase.org/cgi-bin/mirna_entry.pl?acc=MIMAT0000754	http://www.ncbi.nlm.nih.gov/pubmed?term="miR 337"[Title]&itool=EntrezSystem2.PEntrez.Pubmed.Pubmed_ResultsPanel.Pubmed_RVAbstract	.
hsa-miR-4312	0	0	4	0.465129	+Infinity	0	4	0.0455002	1	http://www.mirbase.org/cgi-bin/mirna_entry.pl?acc=MIMAT0016864	http://www.ncbi.nlm.nih.gov/pubmed?term="miR 4312"[Title]&itool=EntrezSystem2.PEntrez.Pubmed.Pubmed_ResultsPanel.Pubmed_RVAbstract	.
hsa-miR-3655	0	0	4	0.465129	+Infinity	0	4	0.0455002	1	http://www.mirbase.org/cgi-bin/mirna_entry.pl?acc=MIMAT0018075	http://www.ncbi.nlm.nih.gov/pubmed?term="miR 3655"[Title]&itool=EntrezSystem2.PEntrez.Pubmed.Pubmed_ResultsPanel.Pubmed_RVAbstract	.
hsa-miR-1243	0	0	4	0.465129	+Infinity	0	4	0.0455002	1	http://www.mirbase.org/cgi-bin/mirna_entry.pl?acc=MIMAT0005894	http://www.ncbi.nlm.nih.gov/pubmed?term="miR 1243"[Title]&itool=EntrezSystem2.PEntrez.Pubmed.Pubmed_ResultsPanel.Pubmed_RVAbstract	.
hsa-miR-488	0	0	4	0.465129	+Infinity	0	4	0.0455002	1	http://www.mirbase.org/cgi-bin/mirna_entry.pl?acc=MIMAT0004763	http://www.ncbi.nlm.nih.gov/pubmed?term="miR 488"[Title]&itool=EntrezSystem2.PEntrez.Pubmed.Pubmed_ResultsPanel.Pubmed_RVAbstract	.
hsa-miR-432*	0	0	4	0.465129	+Infinity	0	4	0.0455002	1	http://www.mirbase.org/cgi-bin/mirna_entry.pl?acc=MIMAT0002815	http://www.ncbi.nlm.nih.gov/pubmed?term="miR 432*"[Title]&itool=EntrezSystem2.PEntrez.Pubmed.Pubmed_ResultsPanel.Pubmed_RVAbstract	.
hsa-miR-3607-5p	0	0	4	0.465129	+Infinity	0	4	0.0455002	1	http://www.mirbase.org/cgi-bin/mirna_entry.pl?acc=MIMAT0017984	http://www.ncbi.nlm.nih.gov/pubmed?term="miR 3607"[Title]&itool=EntrezSystem2.PEntrez.Pubmed.Pubmed_ResultsPanel.Pubmed_RVAbstract	.
hsa-miR-136	4	0.576547	0	0	+Infinity	0	4	0.0455003	1	http://www.mirbase.org/cgi-bin/mirna_entry.pl?acc=MIMAT0000448	http://www.ncbi.nlm.nih.gov/pubmed?term="miR 136"[Title]&itool=EntrezSystem2.PEntrez.Pubmed.Pubmed_ResultsPanel.Pubmed_RVAbstract	.
hsa-miR-214*	0	0	4	0.465129	+Infinity	0	4	0.0455003	1	http://www.mirbase.org/cgi-bin/mirna_entry.pl?acc=MIMAT0004564	http://www.ncbi.nlm.nih.gov/pubmed?term="miR 214*"[Title]&itool=EntrezSystem2.PEntrez.Pubmed.Pubmed_ResultsPanel.Pubmed_RVAbstract	.
hsa-miR-98	9004.61	1297.9	10848.4	1261.47	0.971938	1.02887	3.97961	0.0460541	1	http://www.mirbase.org/cgi-bin/mirna_entry.pl?acc=MIMAT0000096	http://www.ncbi.nlm.nih.gov/pubmed?term="miR 98"[Title]&itool=EntrezSystem2.PEntrez.Pubmed.Pubmed_ResultsPanel.Pubmed_RVAbstract	.
hsa-miR-216a	1	0.144137	7	0.813976	+Infinity	0	3.88719	0.0486557	1	http://www.mirbase.org/cgi-bin/mirna_entry.pl?acc=MIMAT0000273	http://www.ncbi.nlm.nih.gov/pubmed?term="miR 216a"[Title]&itool=EntrezSystem2.PEntrez.Pubmed.Pubmed_ResultsPanel.Pubmed_RVAbstract	.
hsa-miR-3146	1	0.144137	7	0.813976	+Infinity	0	3.88719	0.0486557	1	http://www.mirbase.org/cgi-bin/mirna_entry.pl?acc=MIMAT0015018	http://www.ncbi.nlm.nih.gov/pubmed?term="miR 3146"[Title]&itool=EntrezSystem2.PEntrez.Pubmed.Pubmed_ResultsPanel.Pubmed_RVAbstract	.
hsa-miR-639	1	0.144137	7	0.813976	+Infinity	0	3.88719	0.0486557	1	http://www.mirbase.org/cgi-bin/mirna_entry.pl?acc=MIMAT0003309	http://www.ncbi.nlm.nih.gov/pubmed?term="miR 639"[Title]&itool=EntrezSystem2.PEntrez.Pubmed.Pubmed_ResultsPanel.Pubmed_RVAbstract	.
hsa-miR-3065-5p	12	1.72964	28.3177	3.29285	1.90378	0.525272	3.86524	0.0492961	1	http://www.mirbase.org/cgi-bin/mirna_entry.pl?acc=MIMAT0015066	http://www.ncbi.nlm.nih.gov/pubmed?term="miR 3065"[Title]&itool=EntrezSystem2.PEntrez.Pubmed.Pubmed_ResultsPanel.Pubmed_RVAbstract	.
hsa-miR-3682	26	3.74756	17.5	2.03494	0.543004	1.84161	3.7759	0.051996	1	http://www.mirbase.org/cgi-bin/mirna_entry.pl?acc=MIMAT0018110	http://www.ncbi.nlm.nih.gov/pubmed?term="miR 3682"[Title]&itool=EntrezSystem2.PEntrez.Pubmed.Pubmed_ResultsPanel.Pubmed_RVAbstract	.
hsa-miR-1273c	10	1.44137	4	0.465129	0	+Infinity	3.63979	0.056414	1	http://www.mirbase.org/cgi-bin/mirna_entry.pl?acc=MIMAT0015017	http://www.ncbi.nlm.nih.gov/pubmed?term="miR 1273c"[Title]&itool=EntrezSystem2.PEntrez.Pubmed.Pubmed_ResultsPanel.Pubmed_RVAbstract	.
hsa-miR-378b	2.00022	0.288306	9.00264	1.04685	+Infinity	0	3.52381	0.0604934	1	http://www.mirbase.org/cgi-bin/mirna_entry.pl?acc=MIMAT0014999	http://www.ncbi.nlm.nih.gov/pubmed?term="miR 378b"[Title]&itool=EntrezSystem2.PEntrez.Pubmed.Pubmed_ResultsPanel.Pubmed_RVAbstract	.
hsa-miR-181d	48.0116	6.92024	83.013	9.65293	1.39488	0.716906	3.52261	0.0605372	1	http://www.mirbase.org/cgi-bin/mirna_entry.pl?acc=MIMAT0002821	http://www.ncbi.nlm.nih.gov/pubmed?term="miR 181d"[Title]&itool=EntrezSystem2.PEntrez.Pubmed.Pubmed_ResultsPanel.Pubmed_RVAbstract	.
hsa-miR-3155	6	0.864821	17	1.9768	+Infinity	0	3.48781	0.0618224	1	http://www.mirbase.org/cgi-bin/mirna_entry.pl?acc=MIMAT0015029	http://www.ncbi.nlm.nih.gov/pubmed?term="miR 3155"[Title]&itool=EntrezSystem2.PEntrez.Pubmed.Pubmed_ResultsPanel.Pubmed_RVAbstract	.
hsa-miR-129*	3.42857	0.494183	0	0	+Infinity	0	3.42857	0.0640775	1	http://www.mirbase.org/cgi-bin/mirna_entry.pl?acc=MIMAT0004548	http://www.ncbi.nlm.nih.gov/pubmed?term="miR 129*"[Title]&itool=EntrezSystem2.PEntrez.Pubmed.Pubmed_ResultsPanel.Pubmed_RVAbstract	.
hsa-miR-1	4	0.576547	13	1.51167	+Infinity	0	3.37781	0.0660799	1	http://www.mirbase.org/cgi-bin/mirna_entry.pl?acc=MIMAT0000416	http://www.ncbi.nlm.nih.gov/pubmed?term="miR 1"[Title]&itool=EntrezSystem2.PEntrez.Pubmed.Pubmed_ResultsPanel.Pubmed_RVAbstract	.
hsa-miR-95	532	76.6808	591	68.7228	0.896219	1.1158	3.32573	0.0682036	1	http://www.mirbase.org/cgi-bin/mirna_entry.pl?acc=MIMAT0000094	http://www.ncbi.nlm.nih.gov/pubmed?term="miR 95"[Title]&itool=EntrezSystem2.PEntrez.Pubmed.Pubmed_ResultsPanel.Pubmed_RVAbstract	.
hsa-miR-18b	111.314	16.0445	171.464	19.9382	1.24268	0.80471	3.27385	0.0703921	1	http://www.mirbase.org/cgi-bin/mirna_entry.pl?acc=MIMAT0001412	http://www.ncbi.nlm.nih.gov/pubmed?term="miR 18b"[Title]&itool=EntrezSystem2.PEntrez.Pubmed.Pubmed_ResultsPanel.Pubmed_RVAbstract	.
hsa-miR-579	94	13.5489	89	10.3491	0.763837	1.30918	3.24382	0.0716933	1	http://www.mirbase.org/cgi-bin/mirna_entry.pl?acc=MIMAT0003244	http://www.ncbi.nlm.nih.gov/pubmed?term="miR 579"[Title]&itool=EntrezSystem2.PEntrez.Pubmed.Pubmed_ResultsPanel.Pubmed_RVAbstract	.
hsa-miR-1281	3.23047	0.46563	0	0	+Infinity	0	3.23047	0.0722799	1	http://www.mirbase.org/cgi-bin/mirna_entry.pl?acc=MIMAT0005939	http://www.ncbi.nlm.nih.gov/pubmed?term="miR 1281"[Title]&itool=EntrezSystem2.PEntrez.Pubmed.Pubmed_ResultsPanel.Pubmed_RVAbstract	.
hsa-miR-624*	163.858	23.618	243	28.2566	1.1964	0.83584	3.21633	0.0729068	1	http://www.mirbase.org/cgi-bin/mirna_entry.pl?acc=MIMAT0003293	http://www.ncbi.nlm.nih.gov/pubmed?term="miR 624*"[Title]&itool=EntrezSystem2.PEntrez.Pubmed.Pubmed_ResultsPanel.Pubmed_RVAbstract	.
hsa-miR-548q	8.0447	1.15954	3.02192	0.351396	0	+Infinity	3.13997	0.076395	1	http://www.mirbase.org/cgi-bin/mirna_entry.pl?acc=MIMAT0011163	http://www.ncbi.nlm.nih.gov/pubmed?term="miR 548q"[Title]&itool=EntrezSystem2.PEntrez.Pubmed.Pubmed_ResultsPanel.Pubmed_RVAbstract	.
hsa-miR-1915	3.12254	0.450073	4e-06	4.65129e-07	+Infinity	0	3.12253	0.0772166	1	http://www.mirbase.org/cgi-bin/mirna_entry.pl?acc=MIMAT0007892	http://www.ncbi.nlm.nih.gov/pubmed?term="miR 1915"[Title]&itool=EntrezSystem2.PEntrez.Pubmed.Pubmed_ResultsPanel.Pubmed_RVAbstract	.
hsa-miR-615-3p	5	0.720684	1	0.116282	+Infinity	0	3.11164	0.0777349	1	http://www.mirbase.org/cgi-bin/mirna_entry.pl?acc=MIMAT0003283	http://www.ncbi.nlm.nih.gov/pubmed?term="miR 615"[Title]&itool=EntrezSystem2.PEntrez.Pubmed.Pubmed_ResultsPanel.Pubmed_RVAbstract	.
hsa-miR-1537	5	0.720684	1	0.116282	+Infinity	0	3.11164	0.0777349	1	http://www.mirbase.org/cgi-bin/mirna_entry.pl?acc=MIMAT0007399	http://www.ncbi.nlm.nih.gov/pubmed?term="miR 1537"[Title]&itool=EntrezSystem2.PEntrez.Pubmed.Pubmed_ResultsPanel.Pubmed_RVAbstract	.
hsa-miR-3157	22	3.17101	15	1.74423	0.550056	1.818	3.08494	0.0790202	1	http://www.mirbase.org/cgi-bin/mirna_entry.pl?acc=MIMAT0015031	http://www.ncbi.nlm.nih.gov/pubmed?term="miR 3157"[Title]&itool=EntrezSystem2.PEntrez.Pubmed.Pubmed_ResultsPanel.Pubmed_RVAbstract	.
hsa-miR-548h	3.08236	0.444281	0	0	+Infinity	0	3.08236	0.0791457	1	http://www.mirbase.org/cgi-bin/mirna_entry.pl?acc=MIMAT0005928	http://www.ncbi.nlm.nih.gov/pubmed?term="miR 548h"[Title]&itool=EntrezSystem2.PEntrez.Pubmed.Pubmed_ResultsPanel.Pubmed_RVAbstract	.
hsa-miR-1972	24	3.45928	17	1.9768	0.571447	1.74994	3.01694	0.0823987	1	http://www.mirbase.org/cgi-bin/mirna_entry.pl?acc=MIMAT0009447	http://www.ncbi.nlm.nih.gov/pubmed?term="miR 1972"[Title]&itool=EntrezSystem2.PEntrez.Pubmed.Pubmed_ResultsPanel.Pubmed_RVAbstract	.
hsa-miR-342-5p	1	0.144137	6	0.697693	+Infinity	0	3.00697	0.0829069	1	http://www.mirbase.org/cgi-bin/mirna_entry.pl?acc=MIMAT0004694	http://www.ncbi.nlm.nih.gov/pubmed?term="miR 342"[Title]&itool=EntrezSystem2.PEntrez.Pubmed.Pubmed_ResultsPanel.Pubmed_RVAbstract	.
hsa-miR-4323	3.00206	0.432707	0	0	+Infinity	0	3.00206	0.0831587	1	http://www.mirbase.org/cgi-bin/mirna_entry.pl?acc=MIMAT0016875	http://www.ncbi.nlm.nih.gov/pubmed?term="miR 4323"[Title]&itool=EntrezSystem2.PEntrez.Pubmed.Pubmed_ResultsPanel.Pubmed_RVAbstract	.
hsa-miR-3681	3	0.432411	0	0	+Infinity	0	3	0.0832644	1	http://www.mirbase.org/cgi-bin/mirna_entry.pl?acc=MIMAT0018108	http://www.ncbi.nlm.nih.gov/pubmed?term="miR 3681"[Title]&itool=EntrezSystem2.PEntrez.Pubmed.Pubmed_ResultsPanel.Pubmed_RVAbstract	.
hsa-miR-138-1*	3	0.432411	0	0	+Infinity	0	3	0.0832644	1	http://www.mirbase.org/cgi-bin/mirna_entry.pl?acc=MIMAT0004607	http://www.ncbi.nlm.nih.gov/pubmed?term="miR 138"[Title]&itool=EntrezSystem2.PEntrez.Pubmed.Pubmed_ResultsPanel.Pubmed_RVAbstract	.
hsa-miR-630	3	0.432411	0	0	+Infinity	0	3	0.0832644	1	http://www.mirbase.org/cgi-bin/mirna_entry.pl?acc=MIMAT0003299	http://www.ncbi.nlm.nih.gov/pubmed?term="miR 630"[Title]&itool=EntrezSystem2.PEntrez.Pubmed.Pubmed_ResultsPanel.Pubmed_RVAbstract	.
hsa-miR-450b-3p	3	0.432411	0	0	+Infinity	0	3	0.0832644	1	http://www.mirbase.org/cgi-bin/mirna_entry.pl?acc=MIMAT0004910	http://www.ncbi.nlm.nih.gov/pubmed?term="miR 450b"[Title]&itool=EntrezSystem2.PEntrez.Pubmed.Pubmed_ResultsPanel.Pubmed_RVAbstract	.
hsa-miR-452*	3	0.432411	0	0	+Infinity	0	3	0.0832644	1	http://www.mirbase.org/cgi-bin/mirna_entry.pl?acc=MIMAT0001636	http://www.ncbi.nlm.nih.gov/pubmed?term="miR 452*"[Title]&itool=EntrezSystem2.PEntrez.Pubmed.Pubmed_ResultsPanel.Pubmed_RVAbstract	.
hsa-miR-4259	3	0.432411	0	0	+Infinity	0	3	0.0832644	1	http://www.mirbase.org/cgi-bin/mirna_entry.pl?acc=MIMAT0016880	http://www.ncbi.nlm.nih.gov/pubmed?term="miR 4259"[Title]&itool=EntrezSystem2.PEntrez.Pubmed.Pubmed_ResultsPanel.Pubmed_RVAbstract	.
hsa-miR-539	3	0.432411	0	0	+Infinity	0	3	0.0832644	1	http://www.mirbase.org/cgi-bin/mirna_entry.pl?acc=MIMAT0003163	http://www.ncbi.nlm.nih.gov/pubmed?term="miR 539"[Title]&itool=EntrezSystem2.PEntrez.Pubmed.Pubmed_ResultsPanel.Pubmed_RVAbstract	.
hsa-miR-1205	3	0.432411	0	0	+Infinity	0	3	0.0832644	1	http://www.mirbase.org/cgi-bin/mirna_entry.pl?acc=MIMAT0005869	http://www.ncbi.nlm.nih.gov/pubmed?term="miR 1205"[Title]&itool=EntrezSystem2.PEntrez.Pubmed.Pubmed_ResultsPanel.Pubmed_RVAbstract	.
hsa-miR-3918	0	0	3	0.348847	+Infinity	0	3	0.0832645	1	http://www.mirbase.org/cgi-bin/mirna_entry.pl?acc=MIMAT0018192	http://www.ncbi.nlm.nih.gov/pubmed?term="miR 3918"[Title]&itool=EntrezSystem2.PEntrez.Pubmed.Pubmed_ResultsPanel.Pubmed_RVAbstract	.
hsa-miR-1468	0	0	3	0.348847	+Infinity	0	3	0.0832645	1	http://www.mirbase.org/cgi-bin/mirna_entry.pl?acc=MIMAT0006789	http://www.ncbi.nlm.nih.gov/pubmed?term="miR 1468"[Title]&itool=EntrezSystem2.PEntrez.Pubmed.Pubmed_ResultsPanel.Pubmed_RVAbstract	.
hsa-miR-875-5p	0	0	3	0.348847	+Infinity	0	3	0.0832645	1	http://www.mirbase.org/cgi-bin/mirna_entry.pl?acc=MIMAT0004922	http://www.ncbi.nlm.nih.gov/pubmed?term="miR 875"[Title]&itool=EntrezSystem2.PEntrez.Pubmed.Pubmed_ResultsPanel.Pubmed_RVAbstract	.
hsa-miR-1179	0	0	3	0.348847	+Infinity	0	3	0.0832645	1	http://www.mirbase.org/cgi-bin/mirna_entry.pl?acc=MIMAT0005824	http://www.ncbi.nlm.nih.gov/pubmed?term="miR 1179"[Title]&itool=EntrezSystem2.PEntrez.Pubmed.Pubmed_ResultsPanel.Pubmed_RVAbstract	.
hsa-miR-363*	0	0	3	0.348847	+Infinity	0	3	0.0832645	1	http://www.mirbase.org/cgi-bin/mirna_entry.pl?acc=MIMAT0003385	http://www.ncbi.nlm.nih.gov/pubmed?term="miR 363*"[Title]&itool=EntrezSystem2.PEntrez.Pubmed.Pubmed_ResultsPanel.Pubmed_RVAbstract	.
hsa-miR-513a-3p	0	0	3	0.348847	+Infinity	0	3	0.0832645	1	http://www.mirbase.org/cgi-bin/mirna_entry.pl?acc=MIMAT0004777	http://www.ncbi.nlm.nih.gov/pubmed?term="miR 513a"[Title]&itool=EntrezSystem2.PEntrez.Pubmed.Pubmed_ResultsPanel.Pubmed_RVAbstract	.
hsa-miR-876-5p	0	0	3	0.348847	+Infinity	0	3	0.0832645	1	http://www.mirbase.org/cgi-bin/mirna_entry.pl?acc=MIMAT0004924	http://www.ncbi.nlm.nih.gov/pubmed?term="miR 876"[Title]&itool=EntrezSystem2.PEntrez.Pubmed.Pubmed_ResultsPanel.Pubmed_RVAbstract	.
hsa-miR-525-5p	0	0	3	0.348847	+Infinity	0	3	0.0832645	1	http://www.mirbase.org/cgi-bin/mirna_entry.pl?acc=MIMAT0002838	http://www.ncbi.nlm.nih.gov/pubmed?term="miR 525"[Title]&itool=EntrezSystem2.PEntrez.Pubmed.Pubmed_ResultsPanel.Pubmed_RVAbstract	.
hsa-miR-552	0	0	3	0.348847	+Infinity	0	3	0.0832645	1	http://www.mirbase.org/cgi-bin/mirna_entry.pl?acc=MIMAT0003215	http://www.ncbi.nlm.nih.gov/pubmed?term="miR 552"[Title]&itool=EntrezSystem2.PEntrez.Pubmed.Pubmed_ResultsPanel.Pubmed_RVAbstract	.
hsa-miR-3658	0	0	3	0.348847	+Infinity	0	3	0.0832645	1	http://www.mirbase.org/cgi-bin/mirna_entry.pl?acc=MIMAT0018078	http://www.ncbi.nlm.nih.gov/pubmed?term="miR 3658"[Title]&itool=EntrezSystem2.PEntrez.Pubmed.Pubmed_ResultsPanel.Pubmed_RVAbstract	.
hsa-miR-296-5p	0	0	3	0.348847	+Infinity	0	3	0.0832645	1	http://www.mirbase.org/cgi-bin/mirna_entry.pl?acc=MIMAT0000690	http://www.ncbi.nlm.nih.gov/pubmed?term="miR 296"[Title]&itool=EntrezSystem2.PEntrez.Pubmed.Pubmed_ResultsPanel.Pubmed_RVAbstract	.
hsa-miR-654-3p	0	0	3	0.348847	+Infinity	0	3	0.0832645	1	http://www.mirbase.org/cgi-bin/mirna_entry.pl?acc=MIMAT0004814	http://www.ncbi.nlm.nih.gov/pubmed?term="miR 654"[Title]&itool=EntrezSystem2.PEntrez.Pubmed.Pubmed_ResultsPanel.Pubmed_RVAbstract	.
hsa-miR-520e	0	0	3	0.348847	+Infinity	0	3	0.0832645	1	http://www.mirbase.org/cgi-bin/mirna_entry.pl?acc=MIMAT0002825	http://www.ncbi.nlm.nih.gov/pubmed?term="miR 520e"[Title]&itool=EntrezSystem2.PEntrez.Pubmed.Pubmed_ResultsPanel.Pubmed_RVAbstract	.
hsa-miR-3144-3p	0	0	3	0.348847	+Infinity	0	3	0.0832645	1	http://www.mirbase.org/cgi-bin/mirna_entry.pl?acc=MIMAT0015015	http://www.ncbi.nlm.nih.gov/pubmed?term="miR 3144"[Title]&itool=EntrezSystem2.PEntrez.Pubmed.Pubmed_ResultsPanel.Pubmed_RVAbstract	.
hsa-miR-185*	157	22.6295	160	18.6052	0.822164	1.2163	2.98525	0.0840263	1	http://www.mirbase.org/cgi-bin/mirna_entry.pl?acc=MIMAT0004611	http://www.ncbi.nlm.nih.gov/pubmed?term="miR 185*"[Title]&itool=EntrezSystem2.PEntrez.Pubmed.Pubmed_ResultsPanel.Pubmed_RVAbstract	.
hsa-miR-874	215	30.9894	226	26.2798	0.848024	1.17921	2.94863	0.0859504	1	http://www.mirbase.org/cgi-bin/mirna_entry.pl?acc=MIMAT0004911	http://www.ncbi.nlm.nih.gov/pubmed?term="miR 874"[Title]&itool=EntrezSystem2.PEntrez.Pubmed.Pubmed_ResultsPanel.Pubmed_RVAbstract	.
hsa-miR-582-5p	15.1098	2.17788	9	1.04654	0.480532	2.08103	2.93827	0.0865032	1	http://www.mirbase.org/cgi-bin/mirna_entry.pl?acc=MIMAT0003247	http://www.ncbi.nlm.nih.gov/pubmed?term="miR 582"[Title]&itool=EntrezSystem2.PEntrez.Pubmed.Pubmed_ResultsPanel.Pubmed_RVAbstract	.
hsa-miR-3662	275	39.6376	295	34.3033	0.865421	1.15551	2.93304	0.0867841	1	http://www.mirbase.org/cgi-bin/mirna_entry.pl?acc=MIMAT0018083	http://www.ncbi.nlm.nih.gov/pubmed?term="miR 3662"[Title]&itool=EntrezSystem2.PEntrez.Pubmed.Pubmed_ResultsPanel.Pubmed_RVAbstract	.
hsa-miR-548e	1221.4	176.049	1614.99	187.795	1.06672	0.937455	2.92267	0.0873431	1	http://www.mirbase.org/cgi-bin/mirna_entry.pl?acc=MIMAT0005874	http://www.ncbi.nlm.nih.gov/pubmed?term="miR 548e"[Title]&itool=EntrezSystem2.PEntrez.Pubmed.Pubmed_ResultsPanel.Pubmed_RVAbstract	.
hsa-miR-101*	80	11.5309	126	14.6516	1.27063	0.787012	2.89337	0.0889448	1	http://www.mirbase.org/cgi-bin/mirna_entry.pl?acc=MIMAT0004513	http://www.ncbi.nlm.nih.gov/pubmed?term="miR 101*"[Title]&itool=EntrezSystem2.PEntrez.Pubmed.Pubmed_ResultsPanel.Pubmed_RVAbstract	.
hsa-miR-330-5p	188	27.0977	196	22.7913	0.841079	1.18895	2.8288	0.0925874	1	http://www.mirbase.org/cgi-bin/mirna_entry.pl?acc=MIMAT0004693	http://www.ncbi.nlm.nih.gov/pubmed?term="miR 330"[Title]&itool=EntrezSystem2.PEntrez.Pubmed.Pubmed_ResultsPanel.Pubmed_RVAbstract	.
hsa-miR-3136	26	3.74756	48	5.58155	1.48938	0.671419	2.82841	0.0926101	1	http://www.mirbase.org/cgi-bin/mirna_entry.pl?acc=MIMAT0015003	http://www.ncbi.nlm.nih.gov/pubmed?term="miR 3136"[Title]&itool=EntrezSystem2.PEntrez.Pubmed.Pubmed_ResultsPanel.Pubmed_RVAbstract	.
hsa-miR-616	2	0.288274	8	0.930258	+Infinity	0	2.7527	0.0970901	1	http://www.mirbase.org/cgi-bin/mirna_entry.pl?acc=MIMAT0004805	http://www.ncbi.nlm.nih.gov/pubmed?term="miR 616"[Title]&itool=EntrezSystem2.PEntrez.Pubmed.Pubmed_ResultsPanel.Pubmed_RVAbstract	.
hsa-miR-3685	10	1.44137	5	0.581411	0	+Infinity	2.68565	0.101256	1	http://www.mirbase.org/cgi-bin/mirna_entry.pl?acc=MIMAT0018113	http://www.ncbi.nlm.nih.gov/pubmed?term="miR 3685"[Title]&itool=EntrezSystem2.PEntrez.Pubmed.Pubmed_ResultsPanel.Pubmed_RVAbstract	.
hsa-miR-1224-3p	3.52156	0.507586	11	1.2791	+Infinity	0	2.68249	0.101457	1	http://www.mirbase.org/cgi-bin/mirna_entry.pl?acc=MIMAT0005459	http://www.ncbi.nlm.nih.gov/pubmed?term="miR 1224"[Title]&itool=EntrezSystem2.PEntrez.Pubmed.Pubmed_ResultsPanel.Pubmed_RVAbstract	.
hsa-miR-7-2*	8	1.15309	19	2.20936	1.91603	0.521913	2.63689	0.104408	1	http://www.mirbase.org/cgi-bin/mirna_entry.pl?acc=MIMAT0004554	http://www.ncbi.nlm.nih.gov/pubmed?term="miR 7"[Title]&itool=EntrezSystem2.PEntrez.Pubmed.Pubmed_ResultsPanel.Pubmed_RVAbstract	.
hsa-miR-3160	6	0.864821	2	0.232564	+Infinity	0	2.6352	0.104519	1	http://www.mirbase.org/cgi-bin/mirna_entry.pl?acc=MIMAT0015034	http://www.ncbi.nlm.nih.gov/pubmed?term="miR 3160"[Title]&itool=EntrezSystem2.PEntrez.Pubmed.Pubmed_ResultsPanel.Pubmed_RVAbstract	.
hsa-miR-762	6	0.864821	2	0.232564	+Infinity	0	2.6352	0.104519	1	http://www.mirbase.org/cgi-bin/mirna_entry.pl?acc=MIMAT0010313	http://www.ncbi.nlm.nih.gov/pubmed?term="miR 762"[Title]&itool=EntrezSystem2.PEntrez.Pubmed.Pubmed_ResultsPanel.Pubmed_RVAbstract	.
hsa-miR-183*	21	3.02687	15	1.74423	0.576249	1.73536	2.57417	0.108621	1	http://www.mirbase.org/cgi-bin/mirna_entry.pl?acc=MIMAT0004560	http://www.ncbi.nlm.nih.gov/pubmed?term="miR 183*"[Title]&itool=EntrezSystem2.PEntrez.Pubmed.Pubmed_ResultsPanel.Pubmed_RVAbstract	.
hsa-miR-3680	11	1.58551	6	0.697693	0	+Infinity	2.54542	0.110615	1	http://www.mirbase.org/cgi-bin/mirna_entry.pl?acc=MIMAT0018106	http://www.ncbi.nlm.nih.gov/pubmed?term="miR 3680"[Title]&itool=EntrezSystem2.PEntrez.Pubmed.Pubmed_ResultsPanel.Pubmed_RVAbstract	.
hsa-miR-3131	82	11.8192	79	9.1863	0.777234	1.28661	2.50105	0.113771	1	http://www.mirbase.org/cgi-bin/mirna_entry.pl?acc=MIMAT0014996	http://www.ncbi.nlm.nih.gov/pubmed?term="miR 3131"[Title]&itool=EntrezSystem2.PEntrez.Pubmed.Pubmed_ResultsPanel.Pubmed_RVAbstract	.
hsa-miR-219-5p	7	1.00896	17	1.9768	1.95925	0.5104	2.49595	0.11414	1	http://www.mirbase.org/cgi-bin/mirna_entry.pl?acc=MIMAT0000276	http://www.ncbi.nlm.nih.gov/pubmed?term="miR 219"[Title]&itool=EntrezSystem2.PEntrez.Pubmed.Pubmed_ResultsPanel.Pubmed_RVAbstract	.
hsa-miR-26b*	171	24.6474	179	20.8145	0.844491	1.18414	2.45964	0.116806	1	http://www.mirbase.org/cgi-bin/mirna_entry.pl?acc=MIMAT0004500	http://www.ncbi.nlm.nih.gov/pubmed?term="miR 26b*"[Title]&itool=EntrezSystem2.PEntrez.Pubmed.Pubmed_ResultsPanel.Pubmed_RVAbstract	.
hsa-miR-1255b	12	1.72964	7	0.813976	0	+Infinity	2.43766	0.118453	1	http://www.mirbase.org/cgi-bin/mirna_entry.pl?acc=MIMAT0005945	http://www.ncbi.nlm.nih.gov/pubmed?term="miR 1255b"[Title]&itool=EntrezSystem2.PEntrez.Pubmed.Pubmed_ResultsPanel.Pubmed_RVAbstract	.
hsa-miR-545*	17	2.45033	33	3.83731	1.56604	0.638553	2.4065	0.120832	1	http://www.mirbase.org/cgi-bin/mirna_entry.pl?acc=MIMAT0004785	http://www.ncbi.nlm.nih.gov/pubmed?term="miR 545*"[Title]&itool=EntrezSystem2.PEntrez.Pubmed.Pubmed_ResultsPanel.Pubmed_RVAbstract	.
hsa-miR-638	5	0.720684	1.5	0.174423	+Infinity	0	2.40337	0.121074	1	http://www.mirbase.org/cgi-bin/mirna_entry.pl?acc=MIMAT0003308	http://www.ncbi.nlm.nih.gov/pubmed?term="miR 638"[Title]&itool=EntrezSystem2.PEntrez.Pubmed.Pubmed_ResultsPanel.Pubmed_RVAbstract	.
hsa-miR-3182	13	1.87378	8	0.930258	0	+Infinity	2.35354	0.124999	1	http://www.mirbase.org/cgi-bin/mirna_entry.pl?acc=MIMAT0015062	http://www.ncbi.nlm.nih.gov/pubmed?term="miR 3182"[Title]&itool=EntrezSystem2.PEntrez.Pubmed.Pubmed_ResultsPanel.Pubmed_RVAbstract	.
hsa-miR-323-5p	7	1.00896	3	0.348847	0	+Infinity	2.34282	0.125862	1	http://www.mirbase.org/cgi-bin/mirna_entry.pl?acc=MIMAT0004696	http://www.ncbi.nlm.nih.gov/pubmed?term="miR 323"[Title]&itool=EntrezSystem2.PEntrez.Pubmed.Pubmed_ResultsPanel.Pubmed_RVAbstract	.
hsa-miR-1254	14	2.01792	28	3.2559	1.6135	0.619772	2.28933	0.130266	1	http://www.mirbase.org/cgi-bin/mirna_entry.pl?acc=MIMAT0005905	http://www.ncbi.nlm.nih.gov/pubmed?term="miR 1254"[Title]&itool=EntrezSystem2.PEntrez.Pubmed.Pubmed_ResultsPanel.Pubmed_RVAbstract	.
hsa-miR-580	192	27.6743	274	31.8613	1.1513	0.868585	2.27872	0.13116	1	http://www.mirbase.org/cgi-bin/mirna_entry.pl?acc=MIMAT0003245	http://www.ncbi.nlm.nih.gov/pubmed?term="miR 580"[Title]&itool=EntrezSystem2.PEntrez.Pubmed.Pubmed_ResultsPanel.Pubmed_RVAbstract	.
hsa-miR-497	5	0.720684	13	1.51167	+Infinity	0	2.23723	0.134722	1	http://www.mirbase.org/cgi-bin/mirna_entry.pl?acc=MIMAT0002820	http://www.ncbi.nlm.nih.gov/pubmed?term="miR 497"[Title]&itool=EntrezSystem2.PEntrez.Pubmed.Pubmed_ResultsPanel.Pubmed_RVAbstract	.
hsa-miR-24	3098	446.536	3979	462.687	1.03617	0.965093	2.20857	0.137246	1	http://www.mirbase.org/cgi-bin/mirna_entry.pl?acc=MIMAT0000080	http://www.ncbi.nlm.nih.gov/pubmed?term="miR 24"[Title]&itool=EntrezSystem2.PEntrez.Pubmed.Pubmed_ResultsPanel.Pubmed_RVAbstract	.
hsa-miR-200b*	20	2.88274	37	4.30244	1.49249	0.670023	2.20087	0.137933	1	http://www.mirbase.org/cgi-bin/mirna_entry.pl?acc=MIMAT0004571	http://www.ncbi.nlm.nih.gov/pubmed?term="miR 200b*"[Title]&itool=EntrezSystem2.PEntrez.Pubmed.Pubmed_ResultsPanel.Pubmed_RVAbstract	.
hsa-miR-4281	4.00003	0.576551	1	0.116282	+Infinity	0	2.1925	0.138684	1	http://www.mirbase.org/cgi-bin/mirna_entry.pl?acc=MIMAT0016907	http://www.ncbi.nlm.nih.gov/pubmed?term="miR 4281"[Title]&itool=EntrezSystem2.PEntrez.Pubmed.Pubmed_ResultsPanel.Pubmed_RVAbstract	.
hsa-miR-544	4	0.576547	1	0.116282	+Infinity	0	2.19247	0.138686	1	http://www.mirbase.org/cgi-bin/mirna_entry.pl?acc=MIMAT0003164	http://www.ncbi.nlm.nih.gov/pubmed?term="miR 544"[Title]&itool=EntrezSystem2.PEntrez.Pubmed.Pubmed_ResultsPanel.Pubmed_RVAbstract	.
hsa-miR-92b*	4	0.576547	1	0.116282	+Infinity	0	2.19247	0.138686	1	http://www.mirbase.org/cgi-bin/mirna_entry.pl?acc=MIMAT0004792	http://www.ncbi.nlm.nih.gov/pubmed?term="miR 92b*"[Title]&itool=EntrezSystem2.PEntrez.Pubmed.Pubmed_ResultsPanel.Pubmed_RVAbstract	.
hsa-miR-3619	4	0.576547	1	0.116282	+Infinity	0	2.19247	0.138686	1	http://www.mirbase.org/cgi-bin/mirna_entry.pl?acc=MIMAT0017999	http://www.ncbi.nlm.nih.gov/pubmed?term="miR 3619"[Title]&itool=EntrezSystem2.PEntrez.Pubmed.Pubmed_ResultsPanel.Pubmed_RVAbstract	.
hsa-miR-3130-5p	10.9956	1.58488	6.5	0.755835	0	+Infinity	2.17277	0.140473	1	http://www.mirbase.org/cgi-bin/mirna_entry.pl?acc=MIMAT0014995	http://www.ncbi.nlm.nih.gov/pubmed?term="miR 3130"[Title]&itool=EntrezSystem2.PEntrez.Pubmed.Pubmed_ResultsPanel.Pubmed_RVAbstract	.
hsa-miR-30a*	36.0518	5.1964	31.0117	3.60611	0.693964	1.441	2.16467	0.141215	1	http://www.mirbase.org/cgi-bin/mirna_entry.pl?acc=MIMAT0000088	http://www.ncbi.nlm.nih.gov/pubmed?term="miR 30a*"[Title]&itool=EntrezSystem2.PEntrez.Pubmed.Pubmed_ResultsPanel.Pubmed_RVAbstract	.
hsa-miR-1269	1	0.144137	5	0.581411	+Infinity	0	2.16341	0.141331	1	http://www.mirbase.org/cgi-bin/mirna_entry.pl?acc=MIMAT0005923	http://www.ncbi.nlm.nih.gov/pubmed?term="miR 1269"[Title]&itool=EntrezSystem2.PEntrez.Pubmed.Pubmed_ResultsPanel.Pubmed_RVAbstract	.
hsa-let-7a-2*	2.14194	0.308732	0	0	+Infinity	0	2.14194	0.143321	1	http://www.mirbase.org/cgi-bin/mirna_entry.pl?acc=MIMAT0010195	http://www.ncbi.nlm.nih.gov/pubmed?term="let 7a"[Title]&itool=EntrezSystem2.PEntrez.Pubmed.Pubmed_ResultsPanel.Pubmed_RVAbstract	.
hsa-miR-4254	0.25	0.0360342	3	0.348847	+Infinity	0	2.13844	0.143648	1	http://www.mirbase.org/cgi-bin/mirna_entry.pl?acc=MIMAT0016884	http://www.ncbi.nlm.nih.gov/pubmed?term="miR 4254"[Title]&itool=EntrezSystem2.PEntrez.Pubmed.Pubmed_ResultsPanel.Pubmed_RVAbstract	.
hsa-miR-181c*	18.0091	2.59577	13.0121	1.51307	0.5829	1.71556	2.13098	0.144348	1	http://www.mirbase.org/cgi-bin/mirna_entry.pl?acc=MIMAT0004559	http://www.ncbi.nlm.nih.gov/pubmed?term="miR 181c*"[Title]&itool=EntrezSystem2.PEntrez.Pubmed.Pubmed_ResultsPanel.Pubmed_RVAbstract	.
hsa-miR-129-3p	4.57143	0.658911	12	1.39539	+Infinity	0	2.10859	0.146474	1	http://www.mirbase.org/cgi-bin/mirna_entry.pl?acc=MIMAT0004605	http://www.ncbi.nlm.nih.gov/pubmed?term="miR 129"[Title]&itool=EntrezSystem2.PEntrez.Pubmed.Pubmed_ResultsPanel.Pubmed_RVAbstract	.
hsa-miR-500a	94	13.5489	141	16.3958	1.21012	0.826362	2.10009	0.147291	1	http://www.mirbase.org/cgi-bin/mirna_entry.pl?acc=MIMAT0004773	http://www.ncbi.nlm.nih.gov/pubmed?term="miR 500a"[Title]&itool=EntrezSystem2.PEntrez.Pubmed.Pubmed_ResultsPanel.Pubmed_RVAbstract	.
hsa-miR-760	20	2.88274	15	1.74423	0.605062	1.65272	2.09627	0.147659	1	http://www.mirbase.org/cgi-bin/mirna_entry.pl?acc=MIMAT0004957	http://www.ncbi.nlm.nih.gov/pubmed?term="miR 760"[Title]&itool=EntrezSystem2.PEntrez.Pubmed.Pubmed_ResultsPanel.Pubmed_RVAbstract	.
hsa-miR-3138	2	0.288274	7	0.813976	+Infinity	0	2.02907	0.154315	1	http://www.mirbase.org/cgi-bin/mirna_entry.pl?acc=MIMAT0015006	http://www.ncbi.nlm.nih.gov/pubmed?term="miR 3138"[Title]&itool=EntrezSystem2.PEntrez.Pubmed.Pubmed_ResultsPanel.Pubmed_RVAbstract	.
hsa-miR-759	2	0.288274	7	0.813976	+Infinity	0	2.02907	0.154315	1	http://www.mirbase.org/cgi-bin/mirna_entry.pl?acc=MIMAT0010497	http://www.ncbi.nlm.nih.gov/pubmed?term="miR 759"[Title]&itool=EntrezSystem2.PEntrez.Pubmed.Pubmed_ResultsPanel.Pubmed_RVAbstract	.
hsa-miR-1246	1597.31	230.231	2075.71	241.368	1.04837	0.953857	2.0256	0.154668	1	http://www.mirbase.org/cgi-bin/mirna_entry.pl?acc=MIMAT0005898	http://www.ncbi.nlm.nih.gov/pubmed?term="miR 1246"[Title]&itool=EntrezSystem2.PEntrez.Pubmed.Pubmed_ResultsPanel.Pubmed_RVAbstract	.
hsa-miR-383	0	0	2.02136	0.235049	+Infinity	0	2.02136	0.1551	1	http://www.mirbase.org/cgi-bin/mirna_entry.pl?acc=MIMAT0000738	http://www.ncbi.nlm.nih.gov/pubmed?term="miR 383"[Title]&itool=EntrezSystem2.PEntrez.Pubmed.Pubmed_ResultsPanel.Pubmed_RVAbstract	.
hsa-miR-548g	2.01719	0.290751	0	0	+Infinity	0	2.01719	0.155527	1	http://www.mirbase.org/cgi-bin/mirna_entry.pl?acc=MIMAT0005912	http://www.ncbi.nlm.nih.gov/pubmed?term="miR 548g"[Title]&itool=EntrezSystem2.PEntrez.Pubmed.Pubmed_ResultsPanel.Pubmed_RVAbstract	.
hsa-miR-338-5p	18.3916	2.65091	34	3.9536	1.49141	0.670506	2.01585	0.155664	1	http://www.mirbase.org/cgi-bin/mirna_entry.pl?acc=MIMAT0004701	http://www.ncbi.nlm.nih.gov/pubmed?term="miR 338"[Title]&itool=EntrezSystem2.PEntrez.Pubmed.Pubmed_ResultsPanel.Pubmed_RVAbstract	.
hsa-miR-3937	2	0.288274	0	0	+Infinity	0	2	0.157299	1	http://www.mirbase.org/cgi-bin/mirna_entry.pl?acc=MIMAT0018352	http://www.ncbi.nlm.nih.gov/pubmed?term="miR 3937"[Title]&itool=EntrezSystem2.PEntrez.Pubmed.Pubmed_ResultsPanel.Pubmed_RVAbstract	.
hsa-miR-187	2	0.288274	0	0	+Infinity	0	2	0.157299	1	http://www.mirbase.org/cgi-bin/mirna_entry.pl?acc=MIMAT0000262	http://www.ncbi.nlm.nih.gov/pubmed?term="miR 187"[Title]&itool=EntrezSystem2.PEntrez.Pubmed.Pubmed_ResultsPanel.Pubmed_RVAbstract	.
hsa-miR-4269	2	0.288274	0	0	+Infinity	0	2	0.157299	1	http://www.mirbase.org/cgi-bin/mirna_entry.pl?acc=MIMAT0016897	http://www.ncbi.nlm.nih.gov/pubmed?term="miR 4269"[Title]&itool=EntrezSystem2.PEntrez.Pubmed.Pubmed_ResultsPanel.Pubmed_RVAbstract	.
hsa-miR-302c*	2	0.288274	0	0	+Infinity	0	2	0.157299	1	http://www.mirbase.org/cgi-bin/mirna_entry.pl?acc=MIMAT0000716	http://www.ncbi.nlm.nih.gov/pubmed?term="miR 302c*"[Title]&itool=EntrezSystem2.PEntrez.Pubmed.Pubmed_ResultsPanel.Pubmed_RVAbstract	.
hsa-miR-377	2	0.288274	0	0	+Infinity	0	2	0.157299	1	http://www.mirbase.org/cgi-bin/mirna_entry.pl?acc=MIMAT0000730	http://www.ncbi.nlm.nih.gov/pubmed?term="miR 377"[Title]&itool=EntrezSystem2.PEntrez.Pubmed.Pubmed_ResultsPanel.Pubmed_RVAbstract	.
hsa-miR-661	2	0.288274	0	0	+Infinity	0	2	0.157299	1	http://www.mirbase.org/cgi-bin/mirna_entry.pl?acc=MIMAT0003324	http://www.ncbi.nlm.nih.gov/pubmed?term="miR 661"[Title]&itool=EntrezSystem2.PEntrez.Pubmed.Pubmed_ResultsPanel.Pubmed_RVAbstract	.
hsa-miR-658	2	0.288274	0	0	+Infinity	0	2	0.157299	1	http://www.mirbase.org/cgi-bin/mirna_entry.pl?acc=MIMAT0003336	http://www.ncbi.nlm.nih.gov/pubmed?term="miR 658"[Title]&itool=EntrezSystem2.PEntrez.Pubmed.Pubmed_ResultsPanel.Pubmed_RVAbstract	.
hsa-miR-885-5p	2	0.288274	0	0	+Infinity	0	2	0.157299	1	http://www.mirbase.org/cgi-bin/mirna_entry.pl?acc=MIMAT0004947	http://www.ncbi.nlm.nih.gov/pubmed?term="miR 885"[Title]&itool=EntrezSystem2.PEntrez.Pubmed.Pubmed_ResultsPanel.Pubmed_RVAbstract	.
hsa-let-7c*	2	0.288274	0	0	+Infinity	0	2	0.157299	1	http://www.mirbase.org/cgi-bin/mirna_entry.pl?acc=MIMAT0004483	http://www.ncbi.nlm.nih.gov/pubmed?term="let 7c*"[Title]&itool=EntrezSystem2.PEntrez.Pubmed.Pubmed_ResultsPanel.Pubmed_RVAbstract	.
hsa-miR-371-5p	2	0.288274	0	0	+Infinity	0	2	0.157299	1	http://www.mirbase.org/cgi-bin/mirna_entry.pl?acc=MIMAT0004687	http://www.ncbi.nlm.nih.gov/pubmed?term="miR 371"[Title]&itool=EntrezSystem2.PEntrez.Pubmed.Pubmed_ResultsPanel.Pubmed_RVAbstract	.
hsa-miR-2113	2	0.288274	0	0	+Infinity	0	2	0.157299	1	http://www.mirbase.org/cgi-bin/mirna_entry.pl?acc=MIMAT0009206	http://www.ncbi.nlm.nih.gov/pubmed?term="miR 2113"[Title]&itool=EntrezSystem2.PEntrez.Pubmed.Pubmed_ResultsPanel.Pubmed_RVAbstract	.
hsa-miR-581	2	0.288274	0	0	+Infinity	0	2	0.157299	1	http://www.mirbase.org/cgi-bin/mirna_entry.pl?acc=MIMAT0003246	http://www.ncbi.nlm.nih.gov/pubmed?term="miR 581"[Title]&itool=EntrezSystem2.PEntrez.Pubmed.Pubmed_ResultsPanel.Pubmed_RVAbstract	.
hsa-miR-2116*	2	0.288274	0	0	+Infinity	0	2	0.157299	1	http://www.mirbase.org/cgi-bin/mirna_entry.pl?acc=MIMAT0011161	http://www.ncbi.nlm.nih.gov/pubmed?term="miR 2116*"[Title]&itool=EntrezSystem2.PEntrez.Pubmed.Pubmed_ResultsPanel.Pubmed_RVAbstract	.
hsa-miR-3686	2	0.288274	0	0	+Infinity	0	2	0.157299	1	http://www.mirbase.org/cgi-bin/mirna_entry.pl?acc=MIMAT0018114	http://www.ncbi.nlm.nih.gov/pubmed?term="miR 3686"[Title]&itool=EntrezSystem2.PEntrez.Pubmed.Pubmed_ResultsPanel.Pubmed_RVAbstract	.
hsa-miR-676*	2	0.288274	0	0	+Infinity	0	2	0.157299	1	http://www.mirbase.org/cgi-bin/mirna_entry.pl?acc=MIMAT0018203	http://www.ncbi.nlm.nih.gov/pubmed?term="miR 676*"[Title]&itool=EntrezSystem2.PEntrez.Pubmed.Pubmed_ResultsPanel.Pubmed_RVAbstract	.
hsa-miR-3139	2	0.288274	0	0	+Infinity	0	2	0.157299	1	http://www.mirbase.org/cgi-bin/mirna_entry.pl?acc=MIMAT0015007	http://www.ncbi.nlm.nih.gov/pubmed?term="miR 3139"[Title]&itool=EntrezSystem2.PEntrez.Pubmed.Pubmed_ResultsPanel.Pubmed_RVAbstract	.
hsa-miR-1323	2	0.288274	0	0	+Infinity	0	2	0.157299	1	http://www.mirbase.org/cgi-bin/mirna_entry.pl?acc=MIMAT0005795	http://www.ncbi.nlm.nih.gov/pubmed?term="miR 1323"[Title]&itool=EntrezSystem2.PEntrez.Pubmed.Pubmed_ResultsPanel.Pubmed_RVAbstract	.
hsa-miR-578	2	0.288274	0	0	+Infinity	0	2	0.157299	1	http://www.mirbase.org/cgi-bin/mirna_entry.pl?acc=MIMAT0003243	http://www.ncbi.nlm.nih.gov/pubmed?term="miR 578"[Title]&itool=EntrezSystem2.PEntrez.Pubmed.Pubmed_ResultsPanel.Pubmed_RVAbstract	.
hsa-let-7e*	2	0.288274	0	0	+Infinity	0	2	0.157299	1	http://www.mirbase.org/cgi-bin/mirna_entry.pl?acc=MIMAT0004485	http://www.ncbi.nlm.nih.gov/pubmed?term="let 7e*"[Title]&itool=EntrezSystem2.PEntrez.Pubmed.Pubmed_ResultsPanel.Pubmed_RVAbstract	.
hsa-miR-3914	2	0.288274	0	0	+Infinity	0	2	0.157299	1	http://www.mirbase.org/cgi-bin/mirna_entry.pl?acc=MIMAT0018188	http://www.ncbi.nlm.nih.gov/pubmed?term="miR 3914"[Title]&itool=EntrezSystem2.PEntrez.Pubmed.Pubmed_ResultsPanel.Pubmed_RVAbstract	.
hsa-miR-711	2	0.288274	0	0	+Infinity	0	2	0.157299	1	http://www.mirbase.org/cgi-bin/mirna_entry.pl?acc=MIMAT0012734	http://www.ncbi.nlm.nih.gov/pubmed?term="miR 711"[Title]&itool=EntrezSystem2.PEntrez.Pubmed.Pubmed_ResultsPanel.Pubmed_RVAbstract	.
hsa-miR-3675-3p	2	0.288274	0	0	+Infinity	0	2	0.157299	1	http://www.mirbase.org/cgi-bin/mirna_entry.pl?acc=MIMAT0018099	http://www.ncbi.nlm.nih.gov/pubmed?term="miR 3675"[Title]&itool=EntrezSystem2.PEntrez.Pubmed.Pubmed_ResultsPanel.Pubmed_RVAbstract	.
hsa-miR-1264	2	0.288274	0	0	+Infinity	0	2	0.157299	1	http://www.mirbase.org/cgi-bin/mirna_entry.pl?acc=MIMAT0005791	http://www.ncbi.nlm.nih.gov/pubmed?term="miR 1264"[Title]&itool=EntrezSystem2.PEntrez.Pubmed.Pubmed_ResultsPanel.Pubmed_RVAbstract	.
hsa-miR-506	2	0.288274	0	0	+Infinity	0	2	0.157299	1	http://www.mirbase.org/cgi-bin/mirna_entry.pl?acc=MIMAT0002878	http://www.ncbi.nlm.nih.gov/pubmed?term="miR 506"[Title]&itool=EntrezSystem2.PEntrez.Pubmed.Pubmed_ResultsPanel.Pubmed_RVAbstract	.
hsa-miR-1251	2	0.288274	0	0	+Infinity	0	2	0.157299	1	http://www.mirbase.org/cgi-bin/mirna_entry.pl?acc=MIMAT0005903	http://www.ncbi.nlm.nih.gov/pubmed?term="miR 1251"[Title]&itool=EntrezSystem2.PEntrez.Pubmed.Pubmed_ResultsPanel.Pubmed_RVAbstract	.
hsa-miR-891a	2	0.288274	0	0	+Infinity	0	2	0.157299	1	http://www.mirbase.org/cgi-bin/mirna_entry.pl?acc=MIMAT0004902	http://www.ncbi.nlm.nih.gov/pubmed?term="miR 891a"[Title]&itool=EntrezSystem2.PEntrez.Pubmed.Pubmed_ResultsPanel.Pubmed_RVAbstract	.
hsa-miR-4293	2	0.288274	0	0	+Infinity	0	2	0.157299	1	http://www.mirbase.org/cgi-bin/mirna_entry.pl?acc=MIMAT0016848	http://www.ncbi.nlm.nih.gov/pubmed?term="miR 4293"[Title]&itool=EntrezSystem2.PEntrez.Pubmed.Pubmed_ResultsPanel.Pubmed_RVAbstract	.
hsa-miR-1250	2	0.288274	0	0	+Infinity	0	2	0.157299	1	http://www.mirbase.org/cgi-bin/mirna_entry.pl?acc=MIMAT0005902	http://www.ncbi.nlm.nih.gov/pubmed?term="miR 1250"[Title]&itool=EntrezSystem2.PEntrez.Pubmed.Pubmed_ResultsPanel.Pubmed_RVAbstract	.
hsa-miR-1225-3p	2	0.288274	0	0	+Infinity	0	2	0.157299	1	http://www.mirbase.org/cgi-bin/mirna_entry.pl?acc=MIMAT0005573	http://www.ncbi.nlm.nih.gov/pubmed?term="miR 1225"[Title]&itool=EntrezSystem2.PEntrez.Pubmed.Pubmed_ResultsPanel.Pubmed_RVAbstract	.
hsa-miR-193a-5p	0	0	2	0.232564	+Infinity	0	2	0.157299	1	http://www.mirbase.org/cgi-bin/mirna_entry.pl?acc=MIMAT0004614	http://www.ncbi.nlm.nih.gov/pubmed?term="miR 193a"[Title]&itool=EntrezSystem2.PEntrez.Pubmed.Pubmed_ResultsPanel.Pubmed_RVAbstract	.
hsa-miR-2278	0	0	2	0.232564	+Infinity	0	2	0.157299	1	http://www.mirbase.org/cgi-bin/mirna_entry.pl?acc=MIMAT0011778	http://www.ncbi.nlm.nih.gov/pubmed?term="miR 2278"[Title]&itool=EntrezSystem2.PEntrez.Pubmed.Pubmed_ResultsPanel.Pubmed_RVAbstract	.
hsa-miR-3171	0	0	2	0.232564	+Infinity	0	2	0.157299	1	http://www.mirbase.org/cgi-bin/mirna_entry.pl?acc=MIMAT0015046	http://www.ncbi.nlm.nih.gov/pubmed?term="miR 3171"[Title]&itool=EntrezSystem2.PEntrez.Pubmed.Pubmed_ResultsPanel.Pubmed_RVAbstract	.
hsa-miR-603	0	0	2	0.232564	+Infinity	0	2	0.157299	1	http://www.mirbase.org/cgi-bin/mirna_entry.pl?acc=MIMAT0003271	http://www.ncbi.nlm.nih.gov/pubmed?term="miR 603"[Title]&itool=EntrezSystem2.PEntrez.Pubmed.Pubmed_ResultsPanel.Pubmed_RVAbstract	.
hsa-miR-143*	0	0	2	0.232564	+Infinity	0	2	0.157299	1	http://www.mirbase.org/cgi-bin/mirna_entry.pl?acc=MIMAT0004599	http://www.ncbi.nlm.nih.gov/pubmed?term="miR 143*"[Title]&itool=EntrezSystem2.PEntrez.Pubmed.Pubmed_ResultsPanel.Pubmed_RVAbstract	.
hsa-miR-1286	0	0	2	0.232564	+Infinity	0	2	0.157299	1	http://www.mirbase.org/cgi-bin/mirna_entry.pl?acc=MIMAT0005877	http://www.ncbi.nlm.nih.gov/pubmed?term="miR 1286"[Title]&itool=EntrezSystem2.PEntrez.Pubmed.Pubmed_ResultsPanel.Pubmed_RVAbstract	.
hsa-miR-513c	0	0	2	0.232564	+Infinity	0	2	0.157299	1	http://www.mirbase.org/cgi-bin/mirna_entry.pl?acc=MIMAT0005789	http://www.ncbi.nlm.nih.gov/pubmed?term="miR 513c"[Title]&itool=EntrezSystem2.PEntrez.Pubmed.Pubmed_ResultsPanel.Pubmed_RVAbstract	.
hsa-miR-190b	0	0	2	0.232564	+Infinity	0	2	0.157299	1	http://www.mirbase.org/cgi-bin/mirna_entry.pl?acc=MIMAT0004929	http://www.ncbi.nlm.nih.gov/pubmed?term="miR 190b"[Title]&itool=EntrezSystem2.PEntrez.Pubmed.Pubmed_ResultsPanel.Pubmed_RVAbstract	.
hsa-miR-607	0	0	2	0.232564	+Infinity	0	2	0.157299	1	http://www.mirbase.org/cgi-bin/mirna_entry.pl?acc=MIMAT0003275	http://www.ncbi.nlm.nih.gov/pubmed?term="miR 607"[Title]&itool=EntrezSystem2.PEntrez.Pubmed.Pubmed_ResultsPanel.Pubmed_RVAbstract	.
hsa-miR-3178	0	0	2	0.232564	+Infinity	0	2	0.157299	1	http://www.mirbase.org/cgi-bin/mirna_entry.pl?acc=MIMAT0015055	http://www.ncbi.nlm.nih.gov/pubmed?term="miR 3178"[Title]&itool=EntrezSystem2.PEntrez.Pubmed.Pubmed_ResultsPanel.Pubmed_RVAbstract	.
hsa-miR-1229	0	0	2	0.232564	+Infinity	0	2	0.157299	1	http://www.mirbase.org/cgi-bin/mirna_entry.pl?acc=MIMAT0005584	http://www.ncbi.nlm.nih.gov/pubmed?term="miR 1229"[Title]&itool=EntrezSystem2.PEntrez.Pubmed.Pubmed_ResultsPanel.Pubmed_RVAbstract	.
hsa-miR-3674	0	0	2	0.232564	+Infinity	0	2	0.157299	1	http://www.mirbase.org/cgi-bin/mirna_entry.pl?acc=MIMAT0018097	http://www.ncbi.nlm.nih.gov/pubmed?term="miR 3674"[Title]&itool=EntrezSystem2.PEntrez.Pubmed.Pubmed_ResultsPanel.Pubmed_RVAbstract	.
hsa-miR-892a	0	0	2	0.232564	+Infinity	0	2	0.157299	1	http://www.mirbase.org/cgi-bin/mirna_entry.pl?acc=MIMAT0004907	http://www.ncbi.nlm.nih.gov/pubmed?term="miR 892a"[Title]&itool=EntrezSystem2.PEntrez.Pubmed.Pubmed_ResultsPanel.Pubmed_RVAbstract	.
hsa-miR-488*	0	0	2	0.232564	+Infinity	0	2	0.157299	1	http://www.mirbase.org/cgi-bin/mirna_entry.pl?acc=MIMAT0002804	http://www.ncbi.nlm.nih.gov/pubmed?term="miR 488*"[Title]&itool=EntrezSystem2.PEntrez.Pubmed.Pubmed_ResultsPanel.Pubmed_RVAbstract	.
hsa-miR-196b	0	0	2	0.232564	+Infinity	0	2	0.157299	1	http://www.mirbase.org/cgi-bin/mirna_entry.pl?acc=MIMAT0001080	http://www.ncbi.nlm.nih.gov/pubmed?term="miR 196b"[Title]&itool=EntrezSystem2.PEntrez.Pubmed.Pubmed_ResultsPanel.Pubmed_RVAbstract	.
hsa-miR-372	0	0	2	0.232564	+Infinity	0	2	0.157299	1	http://www.mirbase.org/cgi-bin/mirna_entry.pl?acc=MIMAT0000724	http://www.ncbi.nlm.nih.gov/pubmed?term="miR 372"[Title]&itool=EntrezSystem2.PEntrez.Pubmed.Pubmed_ResultsPanel.Pubmed_RVAbstract	.
hsa-miR-152	264.015	38.0543	290.046	33.7271	0.886291	1.1283	1.99053	0.158286	1	http://www.mirbase.org/cgi-bin/mirna_entry.pl?acc=MIMAT0000438	http://www.ncbi.nlm.nih.gov/pubmed?term="miR 152"[Title]&itool=EntrezSystem2.PEntrez.Pubmed.Pubmed_ResultsPanel.Pubmed_RVAbstract	.
hsa-miR-548s	3.07297	0.442929	9.02505	1.04945	+Infinity	0	1.97914	0.159481	1	http://www.mirbase.org/cgi-bin/mirna_entry.pl?acc=MIMAT0014987	http://www.ncbi.nlm.nih.gov/pubmed?term="miR 548s"[Title]&itool=EntrezSystem2.PEntrez.Pubmed.Pubmed_ResultsPanel.Pubmed_RVAbstract	.
hsa-miR-548b-3p	103	14.8461	152	17.6749	1.19054	0.839954	1.9075	0.167241	1	http://www.mirbase.org/cgi-bin/mirna_entry.pl?acc=MIMAT0003254	http://www.ncbi.nlm.nih.gov/pubmed?term="miR 548b"[Title]&itool=EntrezSystem2.PEntrez.Pubmed.Pubmed_ResultsPanel.Pubmed_RVAbstract	.
hsa-miR-20b	622.752	89.7616	715.895	83.2459	0.927411	1.07827	1.87719	0.170654	1	http://www.mirbase.org/cgi-bin/mirna_entry.pl?acc=MIMAT0001413	http://www.ncbi.nlm.nih.gov/pubmed?term="miR 20b"[Title]&itool=EntrezSystem2.PEntrez.Pubmed.Pubmed_ResultsPanel.Pubmed_RVAbstract	.
hsa-miR-3657	11	1.58551	7	0.813976	0	+Infinity	1.84188	0.174731	1	http://www.mirbase.org/cgi-bin/mirna_entry.pl?acc=MIMAT0018077	http://www.ncbi.nlm.nih.gov/pubmed?term="miR 3657"[Title]&itool=EntrezSystem2.PEntrez.Pubmed.Pubmed_ResultsPanel.Pubmed_RVAbstract	.
hsa-miR-1280	17.0686	2.46022	12.7294	1.4802	0.601654	1.66209	1.8234	0.176909	1	http://www.mirbase.org/cgi-bin/mirna_entry.pl?acc=MIMAT0005946	http://www.ncbi.nlm.nih.gov/pubmed?term="miR 1280"[Title]&itool=EntrezSystem2.PEntrez.Pubmed.Pubmed_ResultsPanel.Pubmed_RVAbstract	.
hsa-miR-188-3p	5	0.720684	2	0.232564	+Infinity	0	1.81989	0.177326	1	http://www.mirbase.org/cgi-bin/mirna_entry.pl?acc=MIMAT0004613	http://www.ncbi.nlm.nih.gov/pubmed?term="miR 188"[Title]&itool=EntrezSystem2.PEntrez.Pubmed.Pubmed_ResultsPanel.Pubmed_RVAbstract	.
hsa-miR-492	5	0.720684	2.01221	0.233984	+Infinity	0	1.80704	0.178863	1	http://www.mirbase.org/cgi-bin/mirna_entry.pl?acc=MIMAT0002812	http://www.ncbi.nlm.nih.gov/pubmed?term="miR 492"[Title]&itool=EntrezSystem2.PEntrez.Pubmed.Pubmed_ResultsPanel.Pubmed_RVAbstract	.
hsa-miR-548v	13.0969	1.88775	9	1.04654	0.554386	1.8038	1.79698	0.180078	1	http://www.mirbase.org/cgi-bin/mirna_entry.pl?acc=MIMAT0015020	http://www.ncbi.nlm.nih.gov/pubmed?term="miR 548v"[Title]&itool=EntrezSystem2.PEntrez.Pubmed.Pubmed_ResultsPanel.Pubmed_RVAbstract	.
hsa-miR-545	5	0.720684	12	1.39539	+Infinity	0	1.71049	0.190921	1	http://www.mirbase.org/cgi-bin/mirna_entry.pl?acc=MIMAT0003165	http://www.ncbi.nlm.nih.gov/pubmed?term="miR 545"[Title]&itool=EntrezSystem2.PEntrez.Pubmed.Pubmed_ResultsPanel.Pubmed_RVAbstract	.
hsa-miR-184	26	3.74756	22	2.55821	0.682634	1.46491	1.68875	0.193766	1	http://www.mirbase.org/cgi-bin/mirna_entry.pl?acc=MIMAT0000454	http://www.ncbi.nlm.nih.gov/pubmed?term="miR 184"[Title]&itool=EntrezSystem2.PEntrez.Pubmed.Pubmed_ResultsPanel.Pubmed_RVAbstract	.
hsa-miR-636	18	2.59446	14	1.62795	0.627471	1.5937	1.65847	0.19781	1	http://www.mirbase.org/cgi-bin/mirna_entry.pl?acc=MIMAT0003306	http://www.ncbi.nlm.nih.gov/pubmed?term="miR 636"[Title]&itool=EntrezSystem2.PEntrez.Pubmed.Pubmed_ResultsPanel.Pubmed_RVAbstract	.
hsa-miR-548z	4676.35	674.034	5652.11	657.24	0.975085	1.02555	1.62588	0.202273	1	http://www.mirbase.org/cgi-bin/mirna_entry.pl?acc=MIMAT0018446	http://www.ncbi.nlm.nih.gov/pubmed?term="miR 548z"[Title]&itool=EntrezSystem2.PEntrez.Pubmed.Pubmed_ResultsPanel.Pubmed_RVAbstract	.
hsa-miR-3190	6	0.864821	3	0.348847	+Infinity	0	1.61139	0.204296	1	http://www.mirbase.org/cgi-bin/mirna_entry.pl?acc=MIMAT0015073	http://www.ncbi.nlm.nih.gov/pubmed?term="miR 3190"[Title]&itool=EntrezSystem2.PEntrez.Pubmed.Pubmed_ResultsPanel.Pubmed_RVAbstract	.
hsa-miR-222*	6	0.864821	3	0.348847	+Infinity	0	1.61139	0.204296	1	http://www.mirbase.org/cgi-bin/mirna_entry.pl?acc=MIMAT0004569	http://www.ncbi.nlm.nih.gov/pubmed?term="miR 222*"[Title]&itool=EntrezSystem2.PEntrez.Pubmed.Pubmed_ResultsPanel.Pubmed_RVAbstract	.
hsa-miR-345	1113	160.424	1310	152.33	0.949543	1.05314	1.60477	0.205229	1	http://www.mirbase.org/cgi-bin/mirna_entry.pl?acc=MIMAT0000772	http://www.ncbi.nlm.nih.gov/pubmed?term="miR 345"[Title]&itool=EntrezSystem2.PEntrez.Pubmed.Pubmed_ResultsPanel.Pubmed_RVAbstract	.
hsa-miR-302b	7	1.00896	15	1.74423	1.72875	0.578453	1.55242	0.212779	1	http://www.mirbase.org/cgi-bin/mirna_entry.pl?acc=MIMAT0000715	http://www.ncbi.nlm.nih.gov/pubmed?term="miR 302b"[Title]&itool=EntrezSystem2.PEntrez.Pubmed.Pubmed_ResultsPanel.Pubmed_RVAbstract	.
hsa-miR-3689a-3p	1.5	0.216205	0	0	+Infinity	0	1.5	0.220671	1	http://www.mirbase.org/cgi-bin/mirna_entry.pl?acc=MIMAT0018118	http://www.ncbi.nlm.nih.gov/pubmed?term="miR 3689a"[Title]&itool=EntrezSystem2.PEntrez.Pubmed.Pubmed_ResultsPanel.Pubmed_RVAbstract	.
hsa-miR-3689b*	1.5	0.216205	0	0	+Infinity	0	1.5	0.220671	1	http://www.mirbase.org/cgi-bin/mirna_entry.pl?acc=MIMAT0018181	http://www.ncbi.nlm.nih.gov/pubmed?term="miR 3689b*"[Title]&itool=EntrezSystem2.PEntrez.Pubmed.Pubmed_ResultsPanel.Pubmed_RVAbstract	.
hsa-miR-3185	0	0	1.5	0.174423	+Infinity	0	1.5	0.220671	1	http://www.mirbase.org/cgi-bin/mirna_entry.pl?acc=MIMAT0015065	http://www.ncbi.nlm.nih.gov/pubmed?term="miR 3185"[Title]&itool=EntrezSystem2.PEntrez.Pubmed.Pubmed_ResultsPanel.Pubmed_RVAbstract	.
hsa-miR-32*	657	94.6979	763	88.7233	0.936909	1.06734	1.48953	0.222289	1	http://www.mirbase.org/cgi-bin/mirna_entry.pl?acc=MIMAT0004505	http://www.ncbi.nlm.nih.gov/pubmed?term="miR 32*"[Title]&itool=EntrezSystem2.PEntrez.Pubmed.Pubmed_ResultsPanel.Pubmed_RVAbstract	.
hsa-miR-577	7.70872	1.11111	4.62987	0.538372	0	+Infinity	1.4726	0.224935	1	http://www.mirbase.org/cgi-bin/mirna_entry.pl?acc=MIMAT0003242	http://www.ncbi.nlm.nih.gov/pubmed?term="miR 577"[Title]&itool=EntrezSystem2.PEntrez.Pubmed.Pubmed_ResultsPanel.Pubmed_RVAbstract	.
hsa-miR-548k	44	6.34202	42	4.88385	0.770078	1.29857	1.4347	0.230998	1	http://www.mirbase.org/cgi-bin/mirna_entry.pl?acc=MIMAT0005882	http://www.ncbi.nlm.nih.gov/pubmed?term="miR 548k"[Title]&itool=EntrezSystem2.PEntrez.Pubmed.Pubmed_ResultsPanel.Pubmed_RVAbstract	.
hsa-miR-628-5p	33	4.75652	53	6.16296	1.29569	0.771791	1.41067	0.234945	1	http://www.mirbase.org/cgi-bin/mirna_entry.pl?acc=MIMAT0004809	http://www.ncbi.nlm.nih.gov/pubmed?term="miR 628"[Title]&itool=EntrezSystem2.PEntrez.Pubmed.Pubmed_ResultsPanel.Pubmed_RVAbstract	.
hsa-miR-324-3p	8	1.15309	5	0.581411	0	+Infinity	1.3978	0.237091	1	http://www.mirbase.org/cgi-bin/mirna_entry.pl?acc=MIMAT0000762	http://www.ncbi.nlm.nih.gov/pubmed?term="miR 324"[Title]&itool=EntrezSystem2.PEntrez.Pubmed.Pubmed_ResultsPanel.Pubmed_RVAbstract	.
hsa-miR-149*	1	0.144137	4	0.465129	+Infinity	0	1.37635	0.240724	1	http://www.mirbase.org/cgi-bin/mirna_entry.pl?acc=MIMAT0004609	http://www.ncbi.nlm.nih.gov/pubmed?term="miR 149*"[Title]&itool=EntrezSystem2.PEntrez.Pubmed.Pubmed_ResultsPanel.Pubmed_RVAbstract	.
hsa-miR-451	1	0.144137	4	0.465129	+Infinity	0	1.37635	0.240724	1	http://www.mirbase.org/cgi-bin/mirna_entry.pl?acc=MIMAT0001631	http://www.ncbi.nlm.nih.gov/pubmed?term="miR 451"[Title]&itool=EntrezSystem2.PEntrez.Pubmed.Pubmed_ResultsPanel.Pubmed_RVAbstract	.
hsa-miR-933	1	0.144137	4	0.465129	+Infinity	0	1.37635	0.240724	1	http://www.mirbase.org/cgi-bin/mirna_entry.pl?acc=MIMAT0004976	http://www.ncbi.nlm.nih.gov/pubmed?term="miR 933"[Title]&itool=EntrezSystem2.PEntrez.Pubmed.Pubmed_ResultsPanel.Pubmed_RVAbstract	.
hsa-miR-566	2	0.288274	6	0.697693	+Infinity	0	1.36635	0.242439	1	http://www.mirbase.org/cgi-bin/mirna_entry.pl?acc=MIMAT0003230	http://www.ncbi.nlm.nih.gov/pubmed?term="miR 566"[Title]&itool=EntrezSystem2.PEntrez.Pubmed.Pubmed_ResultsPanel.Pubmed_RVAbstract	.
hsa-miR-491-5p	9	1.29723	6	0.697693	0	+Infinity	1.34068	0.246915	1	http://www.mirbase.org/cgi-bin/mirna_entry.pl?acc=MIMAT0002807	http://www.ncbi.nlm.nih.gov/pubmed?term="miR 491"[Title]&itool=EntrezSystem2.PEntrez.Pubmed.Pubmed_ResultsPanel.Pubmed_RVAbstract	.
hsa-miR-642a	33.8144	4.8739	31.3593	3.64653	0.748175	1.33659	1.33723	0.247522	1	http://www.mirbase.org/cgi-bin/mirna_entry.pl?acc=MIMAT0003312	http://www.ncbi.nlm.nih.gov/pubmed?term="miR 642a"[Title]&itool=EntrezSystem2.PEntrez.Pubmed.Pubmed_ResultsPanel.Pubmed_RVAbstract	.
hsa-miR-708*	1.33333	0.192182	0	0	+Infinity	0	1.33333	0.248213	1	http://www.mirbase.org/cgi-bin/mirna_entry.pl?acc=MIMAT0004927	http://www.ncbi.nlm.nih.gov/pubmed?term="miR 708*"[Title]&itool=EntrezSystem2.PEntrez.Pubmed.Pubmed_ResultsPanel.Pubmed_RVAbstract	.
hsa-miR-885-3p	3	0.432411	1	0.116282	+Infinity	0	1.3176	0.251023	1	http://www.mirbase.org/cgi-bin/mirna_entry.pl?acc=MIMAT0004948	http://www.ncbi.nlm.nih.gov/pubmed?term="miR 885"[Title]&itool=EntrezSystem2.PEntrez.Pubmed.Pubmed_ResultsPanel.Pubmed_RVAbstract	.
hsa-miR-3656	3	0.432411	1	0.116282	+Infinity	0	1.3176	0.251023	1	http://www.mirbase.org/cgi-bin/mirna_entry.pl?acc=MIMAT0018076	http://www.ncbi.nlm.nih.gov/pubmed?term="miR 3656"[Title]&itool=EntrezSystem2.PEntrez.Pubmed.Pubmed_ResultsPanel.Pubmed_RVAbstract	.
hsa-miR-105	3	0.432411	1	0.116282	+Infinity	0	1.3176	0.251023	1	http://www.mirbase.org/cgi-bin/mirna_entry.pl?acc=MIMAT0000102	http://www.ncbi.nlm.nih.gov/pubmed?term="miR 105"[Title]&itool=EntrezSystem2.PEntrez.Pubmed.Pubmed_ResultsPanel.Pubmed_RVAbstract	.
hsa-miR-593	3	0.432411	1	0.116282	+Infinity	0	1.3176	0.251023	1	http://www.mirbase.org/cgi-bin/mirna_entry.pl?acc=MIMAT0004802	http://www.ncbi.nlm.nih.gov/pubmed?term="miR 593"[Title]&itool=EntrezSystem2.PEntrez.Pubmed.Pubmed_ResultsPanel.Pubmed_RVAbstract	.
hsa-miR-3181	3	0.432411	1	0.116282	+Infinity	0	1.3176	0.251023	1	http://www.mirbase.org/cgi-bin/mirna_entry.pl?acc=MIMAT0015061	http://www.ncbi.nlm.nih.gov/pubmed?term="miR 3181"[Title]&itool=EntrezSystem2.PEntrez.Pubmed.Pubmed_ResultsPanel.Pubmed_RVAbstract	.
hsa-miR-381	3	0.432411	1	0.116282	+Infinity	0	1.3176	0.251023	1	http://www.mirbase.org/cgi-bin/mirna_entry.pl?acc=MIMAT0000736	http://www.ncbi.nlm.nih.gov/pubmed?term="miR 381"[Title]&itool=EntrezSystem2.PEntrez.Pubmed.Pubmed_ResultsPanel.Pubmed_RVAbstract	.
hsa-miR-3125	3	0.432411	1	0.116282	+Infinity	0	1.3176	0.251023	1	http://www.mirbase.org/cgi-bin/mirna_entry.pl?acc=MIMAT0014988	http://www.ncbi.nlm.nih.gov/pubmed?term="miR 3125"[Title]&itool=EntrezSystem2.PEntrez.Pubmed.Pubmed_ResultsPanel.Pubmed_RVAbstract	.
hsa-miR-548l	20	2.88274	17	1.9768	0.685736	1.45829	1.27171	0.259447	1	http://www.mirbase.org/cgi-bin/mirna_entry.pl?acc=MIMAT0005889	http://www.ncbi.nlm.nih.gov/pubmed?term="miR 548l"[Title]&itool=EntrezSystem2.PEntrez.Pubmed.Pubmed_ResultsPanel.Pubmed_RVAbstract	.
hsa-miR-1276	53	7.63925	80	9.30258	1.21773	0.821197	1.26748	0.260241	1	http://www.mirbase.org/cgi-bin/mirna_entry.pl?acc=MIMAT0005930	http://www.ncbi.nlm.nih.gov/pubmed?term="miR 1276"[Title]&itool=EntrezSystem2.PEntrez.Pubmed.Pubmed_ResultsPanel.Pubmed_RVAbstract	.
hsa-miR-548w	165.136	23.8023	181.241	21.0752	0.885427	1.1294	1.26453	0.260796	1	http://www.mirbase.org/cgi-bin/mirna_entry.pl?acc=MIMAT0015060	http://www.ncbi.nlm.nih.gov/pubmed?term="miR 548w"[Title]&itool=EntrezSystem2.PEntrez.Pubmed.Pubmed_ResultsPanel.Pubmed_RVAbstract	.
hsa-miR-4286	12	1.72964	9	1.04654	0.605062	1.65272	1.25776	0.262075	1	http://www.mirbase.org/cgi-bin/mirna_entry.pl?acc=MIMAT0016916	http://www.ncbi.nlm.nih.gov/pubmed?term="miR 4286"[Title]&itool=EntrezSystem2.PEntrez.Pubmed.Pubmed_ResultsPanel.Pubmed_RVAbstract	.
hsa-miR-3194	18	2.59446	15	1.74423	0.672291	1.48745	1.25332	0.262919	1	http://www.mirbase.org/cgi-bin/mirna_entry.pl?acc=MIMAT0015078	http://www.ncbi.nlm.nih.gov/pubmed?term="miR 3194"[Title]&itool=EntrezSystem2.PEntrez.Pubmed.Pubmed_ResultsPanel.Pubmed_RVAbstract	.
hsa-miR-1266	15	2.16205	12	1.39539	0.645399	1.54943	1.24032	0.265408	1	http://www.mirbase.org/cgi-bin/mirna_entry.pl?acc=MIMAT0005920	http://www.ncbi.nlm.nih.gov/pubmed?term="miR 1266"[Title]&itool=EntrezSystem2.PEntrez.Pubmed.Pubmed_ResultsPanel.Pubmed_RVAbstract	.
hsa-miR-1324	0	0	1.2	0.139539	+Infinity	0	1.2	0.273322	1	http://www.mirbase.org/cgi-bin/mirna_entry.pl?acc=MIMAT0005956	http://www.ncbi.nlm.nih.gov/pubmed?term="miR 1324"[Title]&itool=EntrezSystem2.PEntrez.Pubmed.Pubmed_ResultsPanel.Pubmed_RVAbstract	.
hsa-miR-30b*	328	47.2769	375	43.6058	0.92235	1.08419	1.13398	0.286929	1	http://www.mirbase.org/cgi-bin/mirna_entry.pl?acc=MIMAT0004589	http://www.ncbi.nlm.nih.gov/pubmed?term="miR 30b*"[Title]&itool=EntrezSystem2.PEntrez.Pubmed.Pubmed_ResultsPanel.Pubmed_RVAbstract	.
hsa-miR-3141	9	1.29723	17	1.9768	1.52386	0.656229	1.10787	0.292545	1	http://www.mirbase.org/cgi-bin/mirna_entry.pl?acc=MIMAT0015010	http://www.ncbi.nlm.nih.gov/pubmed?term="miR 3141"[Title]&itool=EntrezSystem2.PEntrez.Pubmed.Pubmed_ResultsPanel.Pubmed_RVAbstract	.
hsa-miR-340	1.08696	0.156671	0	0	+Infinity	0	1.08696	0.297146	1	http://www.mirbase.org/cgi-bin/mirna_entry.pl?acc=MIMAT0004692	http://www.ncbi.nlm.nih.gov/pubmed?term="miR 340"[Title]&itool=EntrezSystem2.PEntrez.Pubmed.Pubmed_ResultsPanel.Pubmed_RVAbstract	.
hsa-miR-3173	4	0.576547	9	1.04654	+Infinity	0	1.0786	0.29901	1	http://www.mirbase.org/cgi-bin/mirna_entry.pl?acc=MIMAT0015048	http://www.ncbi.nlm.nih.gov/pubmed?term="miR 3173"[Title]&itool=EntrezSystem2.PEntrez.Pubmed.Pubmed_ResultsPanel.Pubmed_RVAbstract	.
hsa-miR-192*	4	0.576547	9	1.04654	+Infinity	0	1.0786	0.29901	1	http://www.mirbase.org/cgi-bin/mirna_entry.pl?acc=MIMAT0004543	http://www.ncbi.nlm.nih.gov/pubmed?term="miR 192*"[Title]&itool=EntrezSystem2.PEntrez.Pubmed.Pubmed_ResultsPanel.Pubmed_RVAbstract	.
hsa-miR-3115	4	0.576547	2	0.232564	+Infinity	0	1.07426	0.299985	1	http://www.mirbase.org/cgi-bin/mirna_entry.pl?acc=MIMAT0014977	http://www.ncbi.nlm.nih.gov/pubmed?term="miR 3115"[Title]&itool=EntrezSystem2.PEntrez.Pubmed.Pubmed_ResultsPanel.Pubmed_RVAbstract	.
hsa-miR-141*	92	13.2606	131	15.233	1.14874	0.870519	1.05639	0.304039	1	http://www.mirbase.org/cgi-bin/mirna_entry.pl?acc=MIMAT0004598	http://www.ncbi.nlm.nih.gov/pubmed?term="miR 141*"[Title]&itool=EntrezSystem2.PEntrez.Pubmed.Pubmed_ResultsPanel.Pubmed_RVAbstract	.
hsa-miR-454*	54	7.78339	55	6.39552	0.821689	1.21701	1.0325	0.309572	1	http://www.mirbase.org/cgi-bin/mirna_entry.pl?acc=MIMAT0003884	http://www.ncbi.nlm.nih.gov/pubmed?term="miR 454*"[Title]&itool=EntrezSystem2.PEntrez.Pubmed.Pubmed_ResultsPanel.Pubmed_RVAbstract	.
hsa-miR-3678-3p	16.8508	2.42882	28.3719	3.29915	1.35833	0.736197	1.03238	0.309601	1	http://www.mirbase.org/cgi-bin/mirna_entry.pl?acc=MIMAT0018103	http://www.ncbi.nlm.nih.gov/pubmed?term="miR 3678"[Title]&itool=EntrezSystem2.PEntrez.Pubmed.Pubmed_ResultsPanel.Pubmed_RVAbstract	.
hsa-miR-99b	45	6.48616	45	5.2327	0.806749	1.23954	1.01801	0.312991	1	http://www.mirbase.org/cgi-bin/mirna_entry.pl?acc=MIMAT0000689	http://www.ncbi.nlm.nih.gov/pubmed?term="miR 99b"[Title]&itool=EntrezSystem2.PEntrez.Pubmed.Pubmed_ResultsPanel.Pubmed_RVAbstract	.
hsa-miR-3613-3p	1147	165.325	1479	171.981	1.04026	0.961296	1.01114	0.314631	1	http://www.mirbase.org/cgi-bin/mirna_entry.pl?acc=MIMAT0017991	http://www.ncbi.nlm.nih.gov/pubmed?term="miR 3613"[Title]&itool=EntrezSystem2.PEntrez.Pubmed.Pubmed_ResultsPanel.Pubmed_RVAbstract	.
hsa-miR-548x	0	0	1.00032	0.116319	+Infinity	0	1.00032	0.317233	1	http://www.mirbase.org/cgi-bin/mirna_entry.pl?acc=MIMAT0015081	http://www.ncbi.nlm.nih.gov/pubmed?term="miR 548x"[Title]&itool=EntrezSystem2.PEntrez.Pubmed.Pubmed_ResultsPanel.Pubmed_RVAbstract	.
hsa-miR-557	1	0.144137	0	0	+Infinity	0	1	0.31731	1	http://www.mirbase.org/cgi-bin/mirna_entry.pl?acc=MIMAT0003221	http://www.ncbi.nlm.nih.gov/pubmed?term="miR 557"[Title]&itool=EntrezSystem2.PEntrez.Pubmed.Pubmed_ResultsPanel.Pubmed_RVAbstract	.
hsa-miR-515-5p	1	0.144137	0	0	+Infinity	0	1	0.31731	1	http://www.mirbase.org/cgi-bin/mirna_entry.pl?acc=MIMAT0002826	http://www.ncbi.nlm.nih.gov/pubmed?term="miR 515"[Title]&itool=EntrezSystem2.PEntrez.Pubmed.Pubmed_ResultsPanel.Pubmed_RVAbstract	.
hsa-miR-376c	1	0.144137	0	0	+Infinity	0	1	0.31731	1	http://www.mirbase.org/cgi-bin/mirna_entry.pl?acc=MIMAT0000720	http://www.ncbi.nlm.nih.gov/pubmed?term="miR 376c"[Title]&itool=EntrezSystem2.PEntrez.Pubmed.Pubmed_ResultsPanel.Pubmed_RVAbstract	.
hsa-miR-1248	1	0.144137	0	0	+Infinity	0	1	0.31731	1	http://www.mirbase.org/cgi-bin/mirna_entry.pl?acc=MIMAT0005900	http://www.ncbi.nlm.nih.gov/pubmed?term="miR 1248"[Title]&itool=EntrezSystem2.PEntrez.Pubmed.Pubmed_ResultsPanel.Pubmed_RVAbstract	.
hsa-miR-379*	1	0.144137	0	0	+Infinity	0	1	0.31731	1	http://www.mirbase.org/cgi-bin/mirna_entry.pl?acc=MIMAT0004690	http://www.ncbi.nlm.nih.gov/pubmed?term="miR 379*"[Title]&itool=EntrezSystem2.PEntrez.Pubmed.Pubmed_ResultsPanel.Pubmed_RVAbstract	.
hsa-miR-574-3p	1	0.144137	0	0	+Infinity	0	1	0.31731	1	http://www.mirbase.org/cgi-bin/mirna_entry.pl?acc=MIMAT0003239	http://www.ncbi.nlm.nih.gov/pubmed?term="miR 574"[Title]&itool=EntrezSystem2.PEntrez.Pubmed.Pubmed_ResultsPanel.Pubmed_RVAbstract	.
hsa-miR-1231	1	0.144137	0	0	+Infinity	0	1	0.31731	1	http://www.mirbase.org/cgi-bin/mirna_entry.pl?acc=MIMAT0005586	http://www.ncbi.nlm.nih.gov/pubmed?term="miR 1231"[Title]&itool=EntrezSystem2.PEntrez.Pubmed.Pubmed_ResultsPanel.Pubmed_RVAbstract	.
hsa-miR-4255	1	0.144137	0	0	+Infinity	0	1	0.31731	1	http://www.mirbase.org/cgi-bin/mirna_entry.pl?acc=MIMAT0016885	http://www.ncbi.nlm.nih.gov/pubmed?term="miR 4255"[Title]&itool=EntrezSystem2.PEntrez.Pubmed.Pubmed_ResultsPanel.Pubmed_RVAbstract	.
hsa-miR-1203	1	0.144137	0	0	+Infinity	0	1	0.31731	1	http://www.mirbase.org/cgi-bin/mirna_entry.pl?acc=MIMAT0005866	http://www.ncbi.nlm.nih.gov/pubmed?term="miR 1203"[Title]&itool=EntrezSystem2.PEntrez.Pubmed.Pubmed_ResultsPanel.Pubmed_RVAbstract	.
hsa-miR-302c	1	0.144137	0	0	+Infinity	0	1	0.31731	1	http://www.mirbase.org/cgi-bin/mirna_entry.pl?acc=MIMAT0000717	http://www.ncbi.nlm.nih.gov/pubmed?term="miR 302c"[Title]&itool=EntrezSystem2.PEntrez.Pubmed.Pubmed_ResultsPanel.Pubmed_RVAbstract	.
hsa-miR-1912	1	0.144137	0	0	+Infinity	0	1	0.31731	1	http://www.mirbase.org/cgi-bin/mirna_entry.pl?acc=MIMAT0007887	http://www.ncbi.nlm.nih.gov/pubmed?term="miR 1912"[Title]&itool=EntrezSystem2.PEntrez.Pubmed.Pubmed_ResultsPanel.Pubmed_RVAbstract	.
hsa-miR-146a*	1	0.144137	0	0	+Infinity	0	1	0.31731	1	http://www.mirbase.org/cgi-bin/mirna_entry.pl?acc=MIMAT0004608	http://www.ncbi.nlm.nih.gov/pubmed?term="miR 146a*"[Title]&itool=EntrezSystem2.PEntrez.Pubmed.Pubmed_ResultsPanel.Pubmed_RVAbstract	.
hsa-miR-494	1	0.144137	0	0	+Infinity	0	1	0.31731	1	http://www.mirbase.org/cgi-bin/mirna_entry.pl?acc=MIMAT0002816	http://www.ncbi.nlm.nih.gov/pubmed?term="miR 494"[Title]&itool=EntrezSystem2.PEntrez.Pubmed.Pubmed_ResultsPanel.Pubmed_RVAbstract	.
hsa-miR-411	1	0.144137	0	0	+Infinity	0	1	0.31731	1	http://www.mirbase.org/cgi-bin/mirna_entry.pl?acc=MIMAT0003329	http://www.ncbi.nlm.nih.gov/pubmed?term="miR 411"[Title]&itool=EntrezSystem2.PEntrez.Pubmed.Pubmed_ResultsPanel.Pubmed_RVAbstract	.
hsa-miR-1914	1	0.144137	0	0	+Infinity	0	1	0.31731	1	http://www.mirbase.org/cgi-bin/mirna_entry.pl?acc=MIMAT0007889	http://www.ncbi.nlm.nih.gov/pubmed?term="miR 1914"[Title]&itool=EntrezSystem2.PEntrez.Pubmed.Pubmed_ResultsPanel.Pubmed_RVAbstract	.
hsa-miR-99a*	1	0.144137	0	0	+Infinity	0	1	0.31731	1	http://www.mirbase.org/cgi-bin/mirna_entry.pl?acc=MIMAT0004511	http://www.ncbi.nlm.nih.gov/pubmed?term="miR 99a*"[Title]&itool=EntrezSystem2.PEntrez.Pubmed.Pubmed_ResultsPanel.Pubmed_RVAbstract	.
hsa-miR-1202	1	0.144137	0	0	+Infinity	0	1	0.31731	1	http://www.mirbase.org/cgi-bin/mirna_entry.pl?acc=MIMAT0005865	http://www.ncbi.nlm.nih.gov/pubmed?term="miR 1202"[Title]&itool=EntrezSystem2.PEntrez.Pubmed.Pubmed_ResultsPanel.Pubmed_RVAbstract	.
hsa-miR-765	1	0.144137	0	0	+Infinity	0	1	0.31731	1	http://www.mirbase.org/cgi-bin/mirna_entry.pl?acc=MIMAT0003945	http://www.ncbi.nlm.nih.gov/pubmed?term="miR 765"[Title]&itool=EntrezSystem2.PEntrez.Pubmed.Pubmed_ResultsPanel.Pubmed_RVAbstract	.
hsa-miR-1208	1	0.144137	0	0	+Infinity	0	1	0.31731	1	http://www.mirbase.org/cgi-bin/mirna_entry.pl?acc=MIMAT0005873	http://www.ncbi.nlm.nih.gov/pubmed?term="miR 1208"[Title]&itool=EntrezSystem2.PEntrez.Pubmed.Pubmed_ResultsPanel.Pubmed_RVAbstract	.
hsa-miR-3169	1	0.144137	0	0	+Infinity	0	1	0.31731	1	http://www.mirbase.org/cgi-bin/mirna_entry.pl?acc=MIMAT0015044	http://www.ncbi.nlm.nih.gov/pubmed?term="miR 3169"[Title]&itool=EntrezSystem2.PEntrez.Pubmed.Pubmed_ResultsPanel.Pubmed_RVAbstract	.
hsa-miR-411*	1	0.144137	0	0	+Infinity	0	1	0.31731	1	http://www.mirbase.org/cgi-bin/mirna_entry.pl?acc=MIMAT0004813	http://www.ncbi.nlm.nih.gov/pubmed?term="miR 411*"[Title]&itool=EntrezSystem2.PEntrez.Pubmed.Pubmed_ResultsPanel.Pubmed_RVAbstract	.
hsa-miR-302a	1	0.144137	0	0	+Infinity	0	1	0.31731	1	http://www.mirbase.org/cgi-bin/mirna_entry.pl?acc=MIMAT0000684	http://www.ncbi.nlm.nih.gov/pubmed?term="miR 302a"[Title]&itool=EntrezSystem2.PEntrez.Pubmed.Pubmed_ResultsPanel.Pubmed_RVAbstract	.
hsa-miR-802	1	0.144137	0	0	+Infinity	0	1	0.31731	1	http://www.mirbase.org/cgi-bin/mirna_entry.pl?acc=MIMAT0004185	http://www.ncbi.nlm.nih.gov/pubmed?term="miR 802"[Title]&itool=EntrezSystem2.PEntrez.Pubmed.Pubmed_ResultsPanel.Pubmed_RVAbstract	.
hsa-miR-124	1	0.144137	0	0	+Infinity	0	1	0.31731	1	http://www.mirbase.org/cgi-bin/mirna_entry.pl?acc=MIMAT0000422	http://www.ncbi.nlm.nih.gov/pubmed?term="miR 124"[Title]&itool=EntrezSystem2.PEntrez.Pubmed.Pubmed_ResultsPanel.Pubmed_RVAbstract	.
hsa-miR-487b	1	0.144137	0	0	+Infinity	0	1	0.31731	1	http://www.mirbase.org/cgi-bin/mirna_entry.pl?acc=MIMAT0003180	http://www.ncbi.nlm.nih.gov/pubmed?term="miR 487b"[Title]&itool=EntrezSystem2.PEntrez.Pubmed.Pubmed_ResultsPanel.Pubmed_RVAbstract	.
hsa-miR-3924	1	0.144137	0	0	+Infinity	0	1	0.31731	1	http://www.mirbase.org/cgi-bin/mirna_entry.pl?acc=MIMAT0018199	http://www.ncbi.nlm.nih.gov/pubmed?term="miR 3924"[Title]&itool=EntrezSystem2.PEntrez.Pubmed.Pubmed_ResultsPanel.Pubmed_RVAbstract	.
hsa-miR-323-3p	1	0.144137	0	0	+Infinity	0	1	0.31731	1	http://www.mirbase.org/cgi-bin/mirna_entry.pl?acc=MIMAT0000755	http://www.ncbi.nlm.nih.gov/pubmed?term="miR 323"[Title]&itool=EntrezSystem2.PEntrez.Pubmed.Pubmed_ResultsPanel.Pubmed_RVAbstract	.
hsa-miR-518c*	1	0.144137	0	0	+Infinity	0	1	0.31731	1	http://www.mirbase.org/cgi-bin/mirna_entry.pl?acc=MIMAT0002847	http://www.ncbi.nlm.nih.gov/pubmed?term="miR 518c*"[Title]&itool=EntrezSystem2.PEntrez.Pubmed.Pubmed_ResultsPanel.Pubmed_RVAbstract	.
hsa-miR-554	1	0.144137	0	0	+Infinity	0	1	0.31731	1	http://www.mirbase.org/cgi-bin/mirna_entry.pl?acc=MIMAT0003217	http://www.ncbi.nlm.nih.gov/pubmed?term="miR 554"[Title]&itool=EntrezSystem2.PEntrez.Pubmed.Pubmed_ResultsPanel.Pubmed_RVAbstract	.
hsa-miR-4261	1	0.144137	0	0	+Infinity	0	1	0.31731	1	http://www.mirbase.org/cgi-bin/mirna_entry.pl?acc=MIMAT0016890	http://www.ncbi.nlm.nih.gov/pubmed?term="miR 4261"[Title]&itool=EntrezSystem2.PEntrez.Pubmed.Pubmed_ResultsPanel.Pubmed_RVAbstract	.
hsa-miR-1322	1	0.144137	0	0	+Infinity	0	1	0.31731	1	http://www.mirbase.org/cgi-bin/mirna_entry.pl?acc=MIMAT0005953	http://www.ncbi.nlm.nih.gov/pubmed?term="miR 1322"[Title]&itool=EntrezSystem2.PEntrez.Pubmed.Pubmed_ResultsPanel.Pubmed_RVAbstract	.
hsa-miR-3646	1	0.144137	0	0	+Infinity	0	1	0.31731	1	http://www.mirbase.org/cgi-bin/mirna_entry.pl?acc=MIMAT0018065	http://www.ncbi.nlm.nih.gov/pubmed?term="miR 3646"[Title]&itool=EntrezSystem2.PEntrez.Pubmed.Pubmed_ResultsPanel.Pubmed_RVAbstract	.
hsa-miR-567	1	0.144137	0	0	+Infinity	0	1	0.31731	1	http://www.mirbase.org/cgi-bin/mirna_entry.pl?acc=MIMAT0003231	http://www.ncbi.nlm.nih.gov/pubmed?term="miR 567"[Title]&itool=EntrezSystem2.PEntrez.Pubmed.Pubmed_ResultsPanel.Pubmed_RVAbstract	.
hsa-miR-889	1	0.144137	0	0	+Infinity	0	1	0.31731	1	http://www.mirbase.org/cgi-bin/mirna_entry.pl?acc=MIMAT0004921	http://www.ncbi.nlm.nih.gov/pubmed?term="miR 889"[Title]&itool=EntrezSystem2.PEntrez.Pubmed.Pubmed_ResultsPanel.Pubmed_RVAbstract	.
hsa-miR-3151	1	0.144137	0	0	+Infinity	0	1	0.31731	1	http://www.mirbase.org/cgi-bin/mirna_entry.pl?acc=MIMAT0015024	http://www.ncbi.nlm.nih.gov/pubmed?term="miR 3151"[Title]&itool=EntrezSystem2.PEntrez.Pubmed.Pubmed_ResultsPanel.Pubmed_RVAbstract	.
hsa-miR-3929	1	0.144137	0	0	+Infinity	0	1	0.31731	1	http://www.mirbase.org/cgi-bin/mirna_entry.pl?acc=MIMAT0018206	http://www.ncbi.nlm.nih.gov/pubmed?term="miR 3929"[Title]&itool=EntrezSystem2.PEntrez.Pubmed.Pubmed_ResultsPanel.Pubmed_RVAbstract	.
hsa-miR-3945	1	0.144137	0	0	+Infinity	0	1	0.31731	1	http://www.mirbase.org/cgi-bin/mirna_entry.pl?acc=MIMAT0018361	http://www.ncbi.nlm.nih.gov/pubmed?term="miR 3945"[Title]&itool=EntrezSystem2.PEntrez.Pubmed.Pubmed_ResultsPanel.Pubmed_RVAbstract	.
hsa-miR-431	1	0.144137	0	0	+Infinity	0	1	0.31731	1	http://www.mirbase.org/cgi-bin/mirna_entry.pl?acc=MIMAT0001625	http://www.ncbi.nlm.nih.gov/pubmed?term="miR 431"[Title]&itool=EntrezSystem2.PEntrez.Pubmed.Pubmed_ResultsPanel.Pubmed_RVAbstract	.
hsa-miR-1228	1	0.144137	0	0	+Infinity	0	1	0.31731	1	http://www.mirbase.org/cgi-bin/mirna_entry.pl?acc=MIMAT0005583	http://www.ncbi.nlm.nih.gov/pubmed?term="miR 1228"[Title]&itool=EntrezSystem2.PEntrez.Pubmed.Pubmed_ResultsPanel.Pubmed_RVAbstract	.
hsa-miR-4320	1	0.144137	0	0	+Infinity	0	1	0.31731	1	http://www.mirbase.org/cgi-bin/mirna_entry.pl?acc=MIMAT0016871	http://www.ncbi.nlm.nih.gov/pubmed?term="miR 4320"[Title]&itool=EntrezSystem2.PEntrez.Pubmed.Pubmed_ResultsPanel.Pubmed_RVAbstract	.
hsa-miR-764	1	0.144137	0	0	+Infinity	0	1	0.31731	1	http://www.mirbase.org/cgi-bin/mirna_entry.pl?acc=MIMAT0010367	http://www.ncbi.nlm.nih.gov/pubmed?term="miR 764"[Title]&itool=EntrezSystem2.PEntrez.Pubmed.Pubmed_ResultsPanel.Pubmed_RVAbstract	.
hsa-miR-675	1	0.144137	0	0	+Infinity	0	1	0.31731	1	http://www.mirbase.org/cgi-bin/mirna_entry.pl?acc=MIMAT0004284	http://www.ncbi.nlm.nih.gov/pubmed?term="miR 675"[Title]&itool=EntrezSystem2.PEntrez.Pubmed.Pubmed_ResultsPanel.Pubmed_RVAbstract	.
hsa-miR-614	1	0.144137	0	0	+Infinity	0	1	0.31731	1	http://www.mirbase.org/cgi-bin/mirna_entry.pl?acc=MIMAT0003282	http://www.ncbi.nlm.nih.gov/pubmed?term="miR 614"[Title]&itool=EntrezSystem2.PEntrez.Pubmed.Pubmed_ResultsPanel.Pubmed_RVAbstract	.
hsa-miR-3193	1	0.144137	0	0	+Infinity	0	1	0.31731	1	http://www.mirbase.org/cgi-bin/mirna_entry.pl?acc=MIMAT0015077	http://www.ncbi.nlm.nih.gov/pubmed?term="miR 3193"[Title]&itool=EntrezSystem2.PEntrez.Pubmed.Pubmed_ResultsPanel.Pubmed_RVAbstract	.
hsa-miR-924	1	0.144137	0	0	+Infinity	0	1	0.31731	1	http://www.mirbase.org/cgi-bin/mirna_entry.pl?acc=MIMAT0004974	http://www.ncbi.nlm.nih.gov/pubmed?term="miR 924"[Title]&itool=EntrezSystem2.PEntrez.Pubmed.Pubmed_ResultsPanel.Pubmed_RVAbstract	.
hsa-miR-1272	1	0.144137	0	0	+Infinity	0	1	0.31731	1	http://www.mirbase.org/cgi-bin/mirna_entry.pl?acc=MIMAT0005925	http://www.ncbi.nlm.nih.gov/pubmed?term="miR 1272"[Title]&itool=EntrezSystem2.PEntrez.Pubmed.Pubmed_ResultsPanel.Pubmed_RVAbstract	.
hsa-miR-3665	1	0.144137	0	0	+Infinity	0	1	0.31731	1	http://www.mirbase.org/cgi-bin/mirna_entry.pl?acc=MIMAT0018087	http://www.ncbi.nlm.nih.gov/pubmed?term="miR 3665"[Title]&itool=EntrezSystem2.PEntrez.Pubmed.Pubmed_ResultsPanel.Pubmed_RVAbstract	.
hsa-miR-887	1	0.144137	0	0	+Infinity	0	1	0.31731	1	http://www.mirbase.org/cgi-bin/mirna_entry.pl?acc=MIMAT0004951	http://www.ncbi.nlm.nih.gov/pubmed?term="miR 887"[Title]&itool=EntrezSystem2.PEntrez.Pubmed.Pubmed_ResultsPanel.Pubmed_RVAbstract	.
hsa-miR-369-3p	1	0.144137	0	0	+Infinity	0	1	0.31731	1	http://www.mirbase.org/cgi-bin/mirna_entry.pl?acc=MIMAT0000721	http://www.ncbi.nlm.nih.gov/pubmed?term="miR 369"[Title]&itool=EntrezSystem2.PEntrez.Pubmed.Pubmed_ResultsPanel.Pubmed_RVAbstract	.
hsa-miR-3671	1	0.144137	0	0	+Infinity	0	1	0.31731	1	http://www.mirbase.org/cgi-bin/mirna_entry.pl?acc=MIMAT0018094	http://www.ncbi.nlm.nih.gov/pubmed?term="miR 3671"[Title]&itool=EntrezSystem2.PEntrez.Pubmed.Pubmed_ResultsPanel.Pubmed_RVAbstract	.
hsa-miR-3927	0	0	1	0.116282	+Infinity	0	1	0.31731	1	http://www.mirbase.org/cgi-bin/mirna_entry.pl?acc=MIMAT0018202	http://www.ncbi.nlm.nih.gov/pubmed?term="miR 3927"[Title]&itool=EntrezSystem2.PEntrez.Pubmed.Pubmed_ResultsPanel.Pubmed_RVAbstract	.
hsa-miR-380	0	0	1	0.116282	+Infinity	0	1	0.31731	1	http://www.mirbase.org/cgi-bin/mirna_entry.pl?acc=MIMAT0000735	http://www.ncbi.nlm.nih.gov/pubmed?term="miR 380"[Title]&itool=EntrezSystem2.PEntrez.Pubmed.Pubmed_ResultsPanel.Pubmed_RVAbstract	.
hsa-miR-431*	0	0	1	0.116282	+Infinity	0	1	0.31731	1	http://www.mirbase.org/cgi-bin/mirna_entry.pl?acc=MIMAT0004757	http://www.ncbi.nlm.nih.gov/pubmed?term="miR 431*"[Title]&itool=EntrezSystem2.PEntrez.Pubmed.Pubmed_ResultsPanel.Pubmed_RVAbstract	.
hsa-miR-380*	0	0	1	0.116282	+Infinity	0	1	0.31731	1	http://www.mirbase.org/cgi-bin/mirna_entry.pl?acc=MIMAT0000734	http://www.ncbi.nlm.nih.gov/pubmed?term="miR 380*"[Title]&itool=EntrezSystem2.PEntrez.Pubmed.Pubmed_ResultsPanel.Pubmed_RVAbstract	.
hsa-miR-562	0	0	1	0.116282	+Infinity	0	1	0.31731	1	http://www.mirbase.org/cgi-bin/mirna_entry.pl?acc=MIMAT0003226	http://www.ncbi.nlm.nih.gov/pubmed?term="miR 562"[Title]&itool=EntrezSystem2.PEntrez.Pubmed.Pubmed_ResultsPanel.Pubmed_RVAbstract	.
hsa-miR-125b-2*	0	0	1	0.116282	+Infinity	0	1	0.31731	1	http://www.mirbase.org/cgi-bin/mirna_entry.pl?acc=MIMAT0004603	http://www.ncbi.nlm.nih.gov/pubmed?term="miR 125b"[Title]&itool=EntrezSystem2.PEntrez.Pubmed.Pubmed_ResultsPanel.Pubmed_RVAbstract	.
hsa-miR-487a	0	0	1	0.116282	+Infinity	0	1	0.31731	1	http://www.mirbase.org/cgi-bin/mirna_entry.pl?acc=MIMAT0002178	http://www.ncbi.nlm.nih.gov/pubmed?term="miR 487a"[Title]&itool=EntrezSystem2.PEntrez.Pubmed.Pubmed_ResultsPanel.Pubmed_RVAbstract	.
hsa-miR-3907	0	0	1	0.116282	+Infinity	0	1	0.31731	1	http://www.mirbase.org/cgi-bin/mirna_entry.pl?acc=MIMAT0018179	http://www.ncbi.nlm.nih.gov/pubmed?term="miR 3907"[Title]&itool=EntrezSystem2.PEntrez.Pubmed.Pubmed_ResultsPanel.Pubmed_RVAbstract	.
hsa-miR-3672	0	0	1	0.116282	+Infinity	0	1	0.31731	1	http://www.mirbase.org/cgi-bin/mirna_entry.pl?acc=MIMAT0018095	http://www.ncbi.nlm.nih.gov/pubmed?term="miR 3672"[Title]&itool=EntrezSystem2.PEntrez.Pubmed.Pubmed_ResultsPanel.Pubmed_RVAbstract	.
hsa-miR-490-3p	0	0	1	0.116282	+Infinity	0	1	0.31731	1	http://www.mirbase.org/cgi-bin/mirna_entry.pl?acc=MIMAT0002806	http://www.ncbi.nlm.nih.gov/pubmed?term="miR 490"[Title]&itool=EntrezSystem2.PEntrez.Pubmed.Pubmed_ResultsPanel.Pubmed_RVAbstract	.
hsa-miR-127-5p	0	0	1	0.116282	+Infinity	0	1	0.31731	1	http://www.mirbase.org/cgi-bin/mirna_entry.pl?acc=MIMAT0004604	http://www.ncbi.nlm.nih.gov/pubmed?term="miR 127"[Title]&itool=EntrezSystem2.PEntrez.Pubmed.Pubmed_ResultsPanel.Pubmed_RVAbstract	.
hsa-miR-520a-3p	0	0	1	0.116282	+Infinity	0	1	0.31731	1	http://www.mirbase.org/cgi-bin/mirna_entry.pl?acc=MIMAT0002834	http://www.ncbi.nlm.nih.gov/pubmed?term="miR 520a"[Title]&itool=EntrezSystem2.PEntrez.Pubmed.Pubmed_ResultsPanel.Pubmed_RVAbstract	.
hsa-miR-4257	0	0	1	0.116282	+Infinity	0	1	0.31731	1	http://www.mirbase.org/cgi-bin/mirna_entry.pl?acc=MIMAT0016878	http://www.ncbi.nlm.nih.gov/pubmed?term="miR 4257"[Title]&itool=EntrezSystem2.PEntrez.Pubmed.Pubmed_ResultsPanel.Pubmed_RVAbstract	.
hsa-miR-1178	0	0	1	0.116282	+Infinity	0	1	0.31731	1	http://www.mirbase.org/cgi-bin/mirna_entry.pl?acc=MIMAT0005823	http://www.ncbi.nlm.nih.gov/pubmed?term="miR 1178"[Title]&itool=EntrezSystem2.PEntrez.Pubmed.Pubmed_ResultsPanel.Pubmed_RVAbstract	.
hsa-miR-3189	0	0	1	0.116282	+Infinity	0	1	0.31731	1	http://www.mirbase.org/cgi-bin/mirna_entry.pl?acc=MIMAT0015071	http://www.ncbi.nlm.nih.gov/pubmed?term="miR 3189"[Title]&itool=EntrezSystem2.PEntrez.Pubmed.Pubmed_ResultsPanel.Pubmed_RVAbstract	.
hsa-miR-134	0	0	1	0.116282	+Infinity	0	1	0.31731	1	http://www.mirbase.org/cgi-bin/mirna_entry.pl?acc=MIMAT0000447	http://www.ncbi.nlm.nih.gov/pubmed?term="miR 134"[Title]&itool=EntrezSystem2.PEntrez.Pubmed.Pubmed_ResultsPanel.Pubmed_RVAbstract	.
hsa-miR-516a-5p	0	0	1	0.116282	+Infinity	0	1	0.31731	1	http://www.mirbase.org/cgi-bin/mirna_entry.pl?acc=MIMAT0004770	http://www.ncbi.nlm.nih.gov/pubmed?term="miR 516a"[Title]&itool=EntrezSystem2.PEntrez.Pubmed.Pubmed_ResultsPanel.Pubmed_RVAbstract	.
hsa-miR-3201	0	0	1	0.116282	+Infinity	0	1	0.31731	1	http://www.mirbase.org/cgi-bin/mirna_entry.pl?acc=MIMAT0015086	http://www.ncbi.nlm.nih.gov/pubmed?term="miR 3201"[Title]&itool=EntrezSystem2.PEntrez.Pubmed.Pubmed_ResultsPanel.Pubmed_RVAbstract	.
hsa-miR-646	0	0	1	0.116282	+Infinity	0	1	0.31731	1	http://www.mirbase.org/cgi-bin/mirna_entry.pl?acc=MIMAT0003316	http://www.ncbi.nlm.nih.gov/pubmed?term="miR 646"[Title]&itool=EntrezSystem2.PEntrez.Pubmed.Pubmed_ResultsPanel.Pubmed_RVAbstract	.
hsa-miR-3124	0	0	1	0.116282	+Infinity	0	1	0.31731	1	http://www.mirbase.org/cgi-bin/mirna_entry.pl?acc=MIMAT0014986	http://www.ncbi.nlm.nih.gov/pubmed?term="miR 3124"[Title]&itool=EntrezSystem2.PEntrez.Pubmed.Pubmed_ResultsPanel.Pubmed_RVAbstract	.
hsa-miR-622	0	0	1	0.116282	+Infinity	0	1	0.31731	1	http://www.mirbase.org/cgi-bin/mirna_entry.pl?acc=MIMAT0003291	http://www.ncbi.nlm.nih.gov/pubmed?term="miR 622"[Title]&itool=EntrezSystem2.PEntrez.Pubmed.Pubmed_ResultsPanel.Pubmed_RVAbstract	.
hsa-miR-145	0	0	1	0.116282	+Infinity	0	1	0.31731	1	http://www.mirbase.org/cgi-bin/mirna_entry.pl?acc=MIMAT0000437	http://www.ncbi.nlm.nih.gov/pubmed?term="miR 145"[Title]&itool=EntrezSystem2.PEntrez.Pubmed.Pubmed_ResultsPanel.Pubmed_RVAbstract	.
hsa-miR-599	0	0	1	0.116282	+Infinity	0	1	0.31731	1	http://www.mirbase.org/cgi-bin/mirna_entry.pl?acc=MIMAT0003267	http://www.ncbi.nlm.nih.gov/pubmed?term="miR 599"[Title]&itool=EntrezSystem2.PEntrez.Pubmed.Pubmed_ResultsPanel.Pubmed_RVAbstract	.
hsa-miR-1200	0	0	1	0.116282	+Infinity	0	1	0.31731	1	http://www.mirbase.org/cgi-bin/mirna_entry.pl?acc=MIMAT0005863	http://www.ncbi.nlm.nih.gov/pubmed?term="miR 1200"[Title]&itool=EntrezSystem2.PEntrez.Pubmed.Pubmed_ResultsPanel.Pubmed_RVAbstract	.
hsa-miR-873	0	0	1	0.116282	+Infinity	0	1	0.31731	1	http://www.mirbase.org/cgi-bin/mirna_entry.pl?acc=MIMAT0004953	http://www.ncbi.nlm.nih.gov/pubmed?term="miR 873"[Title]&itool=EntrezSystem2.PEntrez.Pubmed.Pubmed_ResultsPanel.Pubmed_RVAbstract	.
hsa-miR-4277	0	0	1	0.116282	+Infinity	0	1	0.31731	1	http://www.mirbase.org/cgi-bin/mirna_entry.pl?acc=MIMAT0016908	http://www.ncbi.nlm.nih.gov/pubmed?term="miR 4277"[Title]&itool=EntrezSystem2.PEntrez.Pubmed.Pubmed_ResultsPanel.Pubmed_RVAbstract	.
hsa-miR-2115	0	0	1	0.116282	+Infinity	0	1	0.31731	1	http://www.mirbase.org/cgi-bin/mirna_entry.pl?acc=MIMAT0011158	http://www.ncbi.nlm.nih.gov/pubmed?term="miR 2115"[Title]&itool=EntrezSystem2.PEntrez.Pubmed.Pubmed_ResultsPanel.Pubmed_RVAbstract	.
hsa-miR-3714	0	0	1	0.116282	+Infinity	0	1	0.31731	1	http://www.mirbase.org/cgi-bin/mirna_entry.pl?acc=MIMAT0018165	http://www.ncbi.nlm.nih.gov/pubmed?term="miR 3714"[Title]&itool=EntrezSystem2.PEntrez.Pubmed.Pubmed_ResultsPanel.Pubmed_RVAbstract	.
hsa-miR-718	0	0	1	0.116282	+Infinity	0	1	0.31731	1	http://www.mirbase.org/cgi-bin/mirna_entry.pl?acc=MIMAT0012735	http://www.ncbi.nlm.nih.gov/pubmed?term="miR 718"[Title]&itool=EntrezSystem2.PEntrez.Pubmed.Pubmed_ResultsPanel.Pubmed_RVAbstract	.
hsa-miR-3713	0	0	1	0.116282	+Infinity	0	1	0.31731	1	http://www.mirbase.org/cgi-bin/mirna_entry.pl?acc=MIMAT0018164	http://www.ncbi.nlm.nih.gov/pubmed?term="miR 3713"[Title]&itool=EntrezSystem2.PEntrez.Pubmed.Pubmed_ResultsPanel.Pubmed_RVAbstract	.
hsa-miR-1270	0	0	1	0.116282	+Infinity	0	1	0.31731	1	http://www.mirbase.org/cgi-bin/mirna_entry.pl?acc=MIMAT0005924	http://www.ncbi.nlm.nih.gov/pubmed?term="miR 1270"[Title]&itool=EntrezSystem2.PEntrez.Pubmed.Pubmed_ResultsPanel.Pubmed_RVAbstract	.
hsa-miR-512-3p	0	0	1	0.116282	+Infinity	0	1	0.31731	1	http://www.mirbase.org/cgi-bin/mirna_entry.pl?acc=MIMAT0002823	http://www.ncbi.nlm.nih.gov/pubmed?term="miR 512"[Title]&itool=EntrezSystem2.PEntrez.Pubmed.Pubmed_ResultsPanel.Pubmed_RVAbstract	.
hsa-miR-4271	0	0	1	0.116282	+Infinity	0	1	0.31731	1	http://www.mirbase.org/cgi-bin/mirna_entry.pl?acc=MIMAT0016901	http://www.ncbi.nlm.nih.gov/pubmed?term="miR 4271"[Title]&itool=EntrezSystem2.PEntrez.Pubmed.Pubmed_ResultsPanel.Pubmed_RVAbstract	.
hsa-miR-2114	0	0	1	0.116282	+Infinity	0	1	0.31731	1	http://www.mirbase.org/cgi-bin/mirna_entry.pl?acc=MIMAT0011156	http://www.ncbi.nlm.nih.gov/pubmed?term="miR 2114"[Title]&itool=EntrezSystem2.PEntrez.Pubmed.Pubmed_ResultsPanel.Pubmed_RVAbstract	.
hsa-miR-1204	0	0	1	0.116282	+Infinity	0	1	0.31731	1	http://www.mirbase.org/cgi-bin/mirna_entry.pl?acc=MIMAT0005868	http://www.ncbi.nlm.nih.gov/pubmed?term="miR 1204"[Title]&itool=EntrezSystem2.PEntrez.Pubmed.Pubmed_ResultsPanel.Pubmed_RVAbstract	.
hsa-miR-3648	0	0	1	0.116282	+Infinity	0	1	0.31731	1	http://www.mirbase.org/cgi-bin/mirna_entry.pl?acc=MIMAT0018068	http://www.ncbi.nlm.nih.gov/pubmed?term="miR 3648"[Title]&itool=EntrezSystem2.PEntrez.Pubmed.Pubmed_ResultsPanel.Pubmed_RVAbstract	.
hsa-miR-640	0	0	1	0.116282	+Infinity	0	1	0.31731	1	http://www.mirbase.org/cgi-bin/mirna_entry.pl?acc=MIMAT0003310	http://www.ncbi.nlm.nih.gov/pubmed?term="miR 640"[Title]&itool=EntrezSystem2.PEntrez.Pubmed.Pubmed_ResultsPanel.Pubmed_RVAbstract	.
hsa-miR-631	0	0	1	0.116282	+Infinity	0	1	0.31731	1	http://www.mirbase.org/cgi-bin/mirna_entry.pl?acc=MIMAT0003300	http://www.ncbi.nlm.nih.gov/pubmed?term="miR 631"[Title]&itool=EntrezSystem2.PEntrez.Pubmed.Pubmed_ResultsPanel.Pubmed_RVAbstract	.
hsa-miR-3921	0	0	1	0.116282	+Infinity	0	1	0.31731	1	http://www.mirbase.org/cgi-bin/mirna_entry.pl?acc=MIMAT0018196	http://www.ncbi.nlm.nih.gov/pubmed?term="miR 3921"[Title]&itool=EntrezSystem2.PEntrez.Pubmed.Pubmed_ResultsPanel.Pubmed_RVAbstract	.
hsa-miR-483-5p	0	0	1	0.116282	+Infinity	0	1	0.31731	1	http://www.mirbase.org/cgi-bin/mirna_entry.pl?acc=MIMAT0004761	http://www.ncbi.nlm.nih.gov/pubmed?term="miR 483"[Title]&itool=EntrezSystem2.PEntrez.Pubmed.Pubmed_ResultsPanel.Pubmed_RVAbstract	.
hsa-miR-3616-3p	0	0	1	0.116282	+Infinity	0	1	0.31731	1	http://www.mirbase.org/cgi-bin/mirna_entry.pl?acc=MIMAT0017996	http://www.ncbi.nlm.nih.gov/pubmed?term="miR 3616"[Title]&itool=EntrezSystem2.PEntrez.Pubmed.Pubmed_ResultsPanel.Pubmed_RVAbstract	.
hsa-miR-135a*	0	0	1	0.116282	+Infinity	0	1	0.31731	1	http://www.mirbase.org/cgi-bin/mirna_entry.pl?acc=MIMAT0004595	http://www.ncbi.nlm.nih.gov/pubmed?term="miR 135a*"[Title]&itool=EntrezSystem2.PEntrez.Pubmed.Pubmed_ResultsPanel.Pubmed_RVAbstract	.
hsa-miR-654-5p	0	0	1	0.116282	+Infinity	0	1	0.31731	1	http://www.mirbase.org/cgi-bin/mirna_entry.pl?acc=MIMAT0003330	http://www.ncbi.nlm.nih.gov/pubmed?term="miR 654"[Title]&itool=EntrezSystem2.PEntrez.Pubmed.Pubmed_ResultsPanel.Pubmed_RVAbstract	.
hsa-miR-206	0	0	1	0.116282	+Infinity	0	1	0.31731	1	http://www.mirbase.org/cgi-bin/mirna_entry.pl?acc=MIMAT0000462	http://www.ncbi.nlm.nih.gov/pubmed?term="miR 206"[Title]&itool=EntrezSystem2.PEntrez.Pubmed.Pubmed_ResultsPanel.Pubmed_RVAbstract	.
hsa-miR-4272	0	0	1	0.116282	+Infinity	0	1	0.31731	1	http://www.mirbase.org/cgi-bin/mirna_entry.pl?acc=MIMAT0016902	http://www.ncbi.nlm.nih.gov/pubmed?term="miR 4272"[Title]&itool=EntrezSystem2.PEntrez.Pubmed.Pubmed_ResultsPanel.Pubmed_RVAbstract	.
hsa-miR-1244	0	0	1	0.116282	+Infinity	0	1	0.31731	1	http://www.mirbase.org/cgi-bin/mirna_entry.pl?acc=MIMAT0005896	http://www.ncbi.nlm.nih.gov/pubmed?term="miR 1244"[Title]&itool=EntrezSystem2.PEntrez.Pubmed.Pubmed_ResultsPanel.Pubmed_RVAbstract	.
hsa-miR-455-3p	0	0	1	0.116282	+Infinity	0	1	0.31731	1	http://www.mirbase.org/cgi-bin/mirna_entry.pl?acc=MIMAT0004784	http://www.ncbi.nlm.nih.gov/pubmed?term="miR 455"[Title]&itool=EntrezSystem2.PEntrez.Pubmed.Pubmed_ResultsPanel.Pubmed_RVAbstract	.
hsa-miR-1265	0	0	1	0.116282	+Infinity	0	1	0.31731	1	http://www.mirbase.org/cgi-bin/mirna_entry.pl?acc=MIMAT0005918	http://www.ncbi.nlm.nih.gov/pubmed?term="miR 1265"[Title]&itool=EntrezSystem2.PEntrez.Pubmed.Pubmed_ResultsPanel.Pubmed_RVAbstract	.
hsa-miR-515-3p	0	0	1	0.116282	+Infinity	0	1	0.31731	1	http://www.mirbase.org/cgi-bin/mirna_entry.pl?acc=MIMAT0002827	http://www.ncbi.nlm.nih.gov/pubmed?term="miR 515"[Title]&itool=EntrezSystem2.PEntrez.Pubmed.Pubmed_ResultsPanel.Pubmed_RVAbstract	.
hsa-miR-541	0	0	1	0.116282	+Infinity	0	1	0.31731	1	http://www.mirbase.org/cgi-bin/mirna_entry.pl?acc=MIMAT0004920	http://www.ncbi.nlm.nih.gov/pubmed?term="miR 541"[Title]&itool=EntrezSystem2.PEntrez.Pubmed.Pubmed_ResultsPanel.Pubmed_RVAbstract	.
hsa-miR-216b	2e-06	2.88274e-07	1	0.116282	+Infinity	0	0.999992	0.317312	1	http://www.mirbase.org/cgi-bin/mirna_entry.pl?acc=MIMAT0004959	http://www.ncbi.nlm.nih.gov/pubmed?term="miR 216b"[Title]&itool=EntrezSystem2.PEntrez.Pubmed.Pubmed_ResultsPanel.Pubmed_RVAbstract	.
hsa-miR-146b-3p	5.38462	0.776121	11	1.2791	+Infinity	0	0.970789	0.324484	1	http://www.mirbase.org/cgi-bin/mirna_entry.pl?acc=MIMAT0004766	http://www.ncbi.nlm.nih.gov/pubmed?term="miR 146b"[Title]&itool=EntrezSystem2.PEntrez.Pubmed.Pubmed_ResultsPanel.Pubmed_RVAbstract	.
hsa-miR-125b	5.01717	0.723158	3.00159	0.349032	+Infinity	0	0.966515	0.325551	1	http://www.mirbase.org/cgi-bin/mirna_entry.pl?acc=MIMAT0000423	http://www.ncbi.nlm.nih.gov/pubmed?term="miR 125b"[Title]&itool=EntrezSystem2.PEntrez.Pubmed.Pubmed_ResultsPanel.Pubmed_RVAbstract	.
hsa-miR-2277-3p	10	1.44137	18	2.09308	1.45215	0.688635	0.941452	0.331905	1	http://www.mirbase.org/cgi-bin/mirna_entry.pl?acc=MIMAT0011777	http://www.ncbi.nlm.nih.gov/pubmed?term="miR 2277"[Title]&itool=EntrezSystem2.PEntrez.Pubmed.Pubmed_ResultsPanel.Pubmed_RVAbstract	.
hsa-miR-200c*	3	0.432411	7	0.813976	+Infinity	0	0.927472	0.335521	1	http://www.mirbase.org/cgi-bin/mirna_entry.pl?acc=MIMAT0004657	http://www.ncbi.nlm.nih.gov/pubmed?term="miR 200c*"[Title]&itool=EntrezSystem2.PEntrez.Pubmed.Pubmed_ResultsPanel.Pubmed_RVAbstract	.
hsa-miR-505*	18	2.59446	16	1.86052	0.71711	1.39449	0.912549	0.339439	1	http://www.mirbase.org/cgi-bin/mirna_entry.pl?acc=MIMAT0004776	http://www.ncbi.nlm.nih.gov/pubmed?term="miR 505*"[Title]&itool=EntrezSystem2.PEntrez.Pubmed.Pubmed_ResultsPanel.Pubmed_RVAbstract	.
hsa-miR-3692	6	0.864821	4	0.465129	+Infinity	0	0.893784	0.344454	1	http://www.mirbase.org/cgi-bin/mirna_entry.pl?acc=MIMAT0018122	http://www.ncbi.nlm.nih.gov/pubmed?term="miR 3692"[Title]&itool=EntrezSystem2.PEntrez.Pubmed.Pubmed_ResultsPanel.Pubmed_RVAbstract	.
hsa-miR-3132	7.00538	1.00973	5	0.581411	0	+Infinity	0.860717	0.353538	1	http://www.mirbase.org/cgi-bin/mirna_entry.pl?acc=MIMAT0014997	http://www.ncbi.nlm.nih.gov/pubmed?term="miR 3132"[Title]&itool=EntrezSystem2.PEntrez.Pubmed.Pubmed_ResultsPanel.Pubmed_RVAbstract	.
hsa-miR-3143	13	1.87378	11	1.2791	0.682634	1.46491	0.844373	0.358149	1	http://www.mirbase.org/cgi-bin/mirna_entry.pl?acc=MIMAT0015012	http://www.ncbi.nlm.nih.gov/pubmed?term="miR 3143"[Title]&itool=EntrezSystem2.PEntrez.Pubmed.Pubmed_ResultsPanel.Pubmed_RVAbstract	.
hsa-miR-200a*	37	5.33306	37	4.30244	0.806749	1.23954	0.837032	0.360247	1	http://www.mirbase.org/cgi-bin/mirna_entry.pl?acc=MIMAT0001620	http://www.ncbi.nlm.nih.gov/pubmed?term="miR 200a*"[Title]&itool=EntrezSystem2.PEntrez.Pubmed.Pubmed_ResultsPanel.Pubmed_RVAbstract	.
hsa-miR-3074	12	1.72964	10	1.16282	0.672291	1.48745	0.835547	0.360673	1	http://www.mirbase.org/cgi-bin/mirna_entry.pl?acc=MIMAT0015027	http://www.ncbi.nlm.nih.gov/pubmed?term="miR 3074"[Title]&itool=EntrezSystem2.PEntrez.Pubmed.Pubmed_ResultsPanel.Pubmed_RVAbstract	.
hsa-miR-219-2-3p	12	1.72964	10	1.16282	0.672291	1.48745	0.835547	0.360673	1	http://www.mirbase.org/cgi-bin/mirna_entry.pl?acc=MIMAT0004675	http://www.ncbi.nlm.nih.gov/pubmed?term="miR 219"[Title]&itool=EntrezSystem2.PEntrez.Pubmed.Pubmed_ResultsPanel.Pubmed_RVAbstract	.
hsa-miR-744*	306	44.1059	406	47.2106	1.07039	0.934237	0.813677	0.367035	1	http://www.mirbase.org/cgi-bin/mirna_entry.pl?acc=MIMAT0004946	http://www.ncbi.nlm.nih.gov/pubmed?term="miR 744*"[Title]&itool=EntrezSystem2.PEntrez.Pubmed.Pubmed_ResultsPanel.Pubmed_RVAbstract	.
hsa-miR-3611	18	2.59446	29	3.37218	1.29976	0.769372	0.789539	0.37424	1	http://www.mirbase.org/cgi-bin/mirna_entry.pl?acc=MIMAT0017988	http://www.ncbi.nlm.nih.gov/pubmed?term="miR 3611"[Title]&itool=EntrezSystem2.PEntrez.Pubmed.Pubmed_ResultsPanel.Pubmed_RVAbstract	.
hsa-miR-3913	78	11.2427	84	9.76771	0.868806	1.151	0.789302	0.374311	1	http://www.mirbase.org/cgi-bin/mirna_entry.pl?acc=MIMAT0018187	http://www.ncbi.nlm.nih.gov/pubmed?term="miR 3913"[Title]&itool=EntrezSystem2.PEntrez.Pubmed.Pubmed_ResultsPanel.Pubmed_RVAbstract	.
hsa-miR-3134	25	3.60342	24	2.79077	0.774479	1.29119	0.782552	0.376362	1	http://www.mirbase.org/cgi-bin/mirna_entry.pl?acc=MIMAT0015000	http://www.ncbi.nlm.nih.gov/pubmed?term="miR 3134"[Title]&itool=EntrezSystem2.PEntrez.Pubmed.Pubmed_ResultsPanel.Pubmed_RVAbstract	.
hsa-miR-23a*	33	4.75652	33	3.83731	0.806749	1.23954	0.746542	0.387573	1	http://www.mirbase.org/cgi-bin/mirna_entry.pl?acc=MIMAT0004496	http://www.ncbi.nlm.nih.gov/pubmed?term="miR 23a*"[Title]&itool=EntrezSystem2.PEntrez.Pubmed.Pubmed_ResultsPanel.Pubmed_RVAbstract	.
hsa-miR-146a	70.0452	10.0961	99.0775	11.521	1.14113	0.876325	0.726402	0.394052	1	http://www.mirbase.org/cgi-bin/mirna_entry.pl?acc=MIMAT0000449	http://www.ncbi.nlm.nih.gov/pubmed?term="miR 146a"[Title]&itool=EntrezSystem2.PEntrez.Pubmed.Pubmed_ResultsPanel.Pubmed_RVAbstract	.
hsa-miR-1914*	1	0.144137	3	0.348847	+Infinity	0	0.683177	0.408495	1	http://www.mirbase.org/cgi-bin/mirna_entry.pl?acc=MIMAT0007890	http://www.ncbi.nlm.nih.gov/pubmed?term="miR 1914*"[Title]&itool=EntrezSystem2.PEntrez.Pubmed.Pubmed_ResultsPanel.Pubmed_RVAbstract	.
hsa-miR-875-3p	1	0.144137	3	0.348847	+Infinity	0	0.683177	0.408495	1	http://www.mirbase.org/cgi-bin/mirna_entry.pl?acc=MIMAT0004923	http://www.ncbi.nlm.nih.gov/pubmed?term="miR 875"[Title]&itool=EntrezSystem2.PEntrez.Pubmed.Pubmed_ResultsPanel.Pubmed_RVAbstract	.
hsa-miR-628-3p	1	0.144137	3	0.348847	+Infinity	0	0.683177	0.408495	1	http://www.mirbase.org/cgi-bin/mirna_entry.pl?acc=MIMAT0003297	http://www.ncbi.nlm.nih.gov/pubmed?term="miR 628"[Title]&itool=EntrezSystem2.PEntrez.Pubmed.Pubmed_ResultsPanel.Pubmed_RVAbstract	.
hsa-miR-34a	1	0.144137	3	0.348847	+Infinity	0	0.683177	0.408495	1	http://www.mirbase.org/cgi-bin/mirna_entry.pl?acc=MIMAT0000255	http://www.ncbi.nlm.nih.gov/pubmed?term="miR 34a"[Title]&itool=EntrezSystem2.PEntrez.Pubmed.Pubmed_ResultsPanel.Pubmed_RVAbstract	.
hsa-miR-1469	1	0.144137	3	0.348847	+Infinity	0	0.683177	0.408495	1	http://www.mirbase.org/cgi-bin/mirna_entry.pl?acc=MIMAT0007347	http://www.ncbi.nlm.nih.gov/pubmed?term="miR 1469"[Title]&itool=EntrezSystem2.PEntrez.Pubmed.Pubmed_ResultsPanel.Pubmed_RVAbstract	.
hsa-miR-1262	1	0.144137	3	0.348847	+Infinity	0	0.683177	0.408495	1	http://www.mirbase.org/cgi-bin/mirna_entry.pl?acc=MIMAT0005914	http://www.ncbi.nlm.nih.gov/pubmed?term="miR 1262"[Title]&itool=EntrezSystem2.PEntrez.Pubmed.Pubmed_ResultsPanel.Pubmed_RVAbstract	.
hsa-miR-3679-3p	1	0.144137	3	0.348847	+Infinity	0	0.683177	0.408495	1	http://www.mirbase.org/cgi-bin/mirna_entry.pl?acc=MIMAT0018105	http://www.ncbi.nlm.nih.gov/pubmed?term="miR 3679"[Title]&itool=EntrezSystem2.PEntrez.Pubmed.Pubmed_ResultsPanel.Pubmed_RVAbstract	.
hsa-miR-3127	29	4.17997	29	3.37218	0.806749	1.23954	0.656052	0.417957	1	http://www.mirbase.org/cgi-bin/mirna_entry.pl?acc=MIMAT0014990	http://www.ncbi.nlm.nih.gov/pubmed?term="miR 3127"[Title]&itool=EntrezSystem2.PEntrez.Pubmed.Pubmed_ResultsPanel.Pubmed_RVAbstract	.
hsa-miR-3661	4	0.576547	8	0.930258	+Infinity	0	0.654093	0.418653	1	http://www.mirbase.org/cgi-bin/mirna_entry.pl?acc=MIMAT0018082	http://www.ncbi.nlm.nih.gov/pubmed?term="miR 3661"[Title]&itool=EntrezSystem2.PEntrez.Pubmed.Pubmed_ResultsPanel.Pubmed_RVAbstract	.
hsa-miR-93	203596	29345.7	252954	29414	1.00233	0.997678	0.628046	0.428073	1	http://www.mirbase.org/cgi-bin/mirna_entry.pl?acc=MIMAT0000093	http://www.ncbi.nlm.nih.gov/pubmed?term="miR 93"[Title]&itool=EntrezSystem2.PEntrez.Pubmed.Pubmed_ResultsPanel.Pubmed_RVAbstract	.
hsa-miR-3175	15	2.16205	24	2.79077	1.2908	0.774714	0.621381	0.430535	1	http://www.mirbase.org/cgi-bin/mirna_entry.pl?acc=MIMAT0015052	http://www.ncbi.nlm.nih.gov/pubmed?term="miR 3175"[Title]&itool=EntrezSystem2.PEntrez.Pubmed.Pubmed_ResultsPanel.Pubmed_RVAbstract	.
hsa-miR-4298	18.248	2.63021	17.5	2.03494	0.773681	1.29252	0.575478	0.44809	1	http://www.mirbase.org/cgi-bin/mirna_entry.pl?acc=MIMAT0016852	http://www.ncbi.nlm.nih.gov/pubmed?term="miR 4298"[Title]&itool=EntrezSystem2.PEntrez.Pubmed.Pubmed_ResultsPanel.Pubmed_RVAbstract	.
hsa-miR-1304	22	3.17101	33.4925	3.89459	1.22818	0.81421	0.575389	0.448125	1	http://www.mirbase.org/cgi-bin/mirna_entry.pl?acc=MIMAT0005892	http://www.ncbi.nlm.nih.gov/pubmed?term="miR 1304"[Title]&itool=EntrezSystem2.PEntrez.Pubmed.Pubmed_ResultsPanel.Pubmed_RVAbstract	.
hsa-miR-3188	11	1.58551	18	2.09308	1.32013	0.757499	0.545927	0.459987	1	http://www.mirbase.org/cgi-bin/mirna_entry.pl?acc=MIMAT0015070	http://www.ncbi.nlm.nih.gov/pubmed?term="miR 3188"[Title]&itool=EntrezSystem2.PEntrez.Pubmed.Pubmed_ResultsPanel.Pubmed_RVAbstract	.
hsa-miR-665	2	0.288274	1	0.116282	+Infinity	0	0.53713	0.463624	1	http://www.mirbase.org/cgi-bin/mirna_entry.pl?acc=MIMAT0004952	http://www.ncbi.nlm.nih.gov/pubmed?term="miR 665"[Title]&itool=EntrezSystem2.PEntrez.Pubmed.Pubmed_ResultsPanel.Pubmed_RVAbstract	.
hsa-miR-518e	2	0.288274	1	0.116282	+Infinity	0	0.53713	0.463624	1	http://www.mirbase.org/cgi-bin/mirna_entry.pl?acc=MIMAT0002861	http://www.ncbi.nlm.nih.gov/pubmed?term="miR 518e"[Title]&itool=EntrezSystem2.PEntrez.Pubmed.Pubmed_ResultsPanel.Pubmed_RVAbstract	.
hsa-miR-4256	2	0.288274	1	0.116282	+Infinity	0	0.53713	0.463624	1	http://www.mirbase.org/cgi-bin/mirna_entry.pl?acc=MIMAT0016877	http://www.ncbi.nlm.nih.gov/pubmed?term="miR 4256"[Title]&itool=EntrezSystem2.PEntrez.Pubmed.Pubmed_ResultsPanel.Pubmed_RVAbstract	.
hsa-miR-373	2	0.288274	1	0.116282	+Infinity	0	0.53713	0.463624	1	http://www.mirbase.org/cgi-bin/mirna_entry.pl?acc=MIMAT0000726	http://www.ncbi.nlm.nih.gov/pubmed?term="miR 373"[Title]&itool=EntrezSystem2.PEntrez.Pubmed.Pubmed_ResultsPanel.Pubmed_RVAbstract	.
hsa-miR-568	2	0.288274	1	0.116282	+Infinity	0	0.53713	0.463624	1	http://www.mirbase.org/cgi-bin/mirna_entry.pl?acc=MIMAT0003232	http://www.ncbi.nlm.nih.gov/pubmed?term="miR 568"[Title]&itool=EntrezSystem2.PEntrez.Pubmed.Pubmed_ResultsPanel.Pubmed_RVAbstract	.
hsa-miR-934	2	0.288274	1	0.116282	+Infinity	0	0.53713	0.463624	1	http://www.mirbase.org/cgi-bin/mirna_entry.pl?acc=MIMAT0004977	http://www.ncbi.nlm.nih.gov/pubmed?term="miR 934"[Title]&itool=EntrezSystem2.PEntrez.Pubmed.Pubmed_ResultsPanel.Pubmed_RVAbstract	.
hsa-miR-100	2	0.288274	1	0.116282	+Infinity	0	0.53713	0.463624	1	http://www.mirbase.org/cgi-bin/mirna_entry.pl?acc=MIMAT0000098	http://www.ncbi.nlm.nih.gov/pubmed?term="miR 100"[Title]&itool=EntrezSystem2.PEntrez.Pubmed.Pubmed_ResultsPanel.Pubmed_RVAbstract	.
hsa-miR-3135	2	0.288274	1	0.116282	+Infinity	0	0.53713	0.463624	1	http://www.mirbase.org/cgi-bin/mirna_entry.pl?acc=MIMAT0015001	http://www.ncbi.nlm.nih.gov/pubmed?term="miR 3135"[Title]&itool=EntrezSystem2.PEntrez.Pubmed.Pubmed_ResultsPanel.Pubmed_RVAbstract	.
hsa-miR-1234	2	0.288274	1	0.116282	+Infinity	0	0.53713	0.463624	1	http://www.mirbase.org/cgi-bin/mirna_entry.pl?acc=MIMAT0005589	http://www.ncbi.nlm.nih.gov/pubmed?term="miR 1234"[Title]&itool=EntrezSystem2.PEntrez.Pubmed.Pubmed_ResultsPanel.Pubmed_RVAbstract	.
hsa-miR-3140	13	1.87378	12	1.39539	0.744691	1.34284	0.529352	0.46688	1	http://www.mirbase.org/cgi-bin/mirna_entry.pl?acc=MIMAT0015008	http://www.ncbi.nlm.nih.gov/pubmed?term="miR 3140"[Title]&itool=EntrezSystem2.PEntrez.Pubmed.Pubmed_ResultsPanel.Pubmed_RVAbstract	.
hsa-miR-3647-5p	73	10.522	101	11.7445	1.11619	0.895907	0.518533	0.471468	1	http://www.mirbase.org/cgi-bin/mirna_entry.pl?acc=MIMAT0018066	http://www.ncbi.nlm.nih.gov/pubmed?term="miR 3647"[Title]&itool=EntrezSystem2.PEntrez.Pubmed.Pubmed_ResultsPanel.Pubmed_RVAbstract	.
hsa-miR-3622a-3p	0.5	0.0720684	0	0	+Infinity	0	0.5	0.4795	1	http://www.mirbase.org/cgi-bin/mirna_entry.pl?acc=MIMAT0018004	http://www.ncbi.nlm.nih.gov/pubmed?term="miR 3622a"[Title]&itool=EntrezSystem2.PEntrez.Pubmed.Pubmed_ResultsPanel.Pubmed_RVAbstract	.
hsa-miR-3622b-5p	0.5	0.0720684	0	0	+Infinity	0	0.5	0.4795	1	http://www.mirbase.org/cgi-bin/mirna_entry.pl?acc=MIMAT0018005	http://www.ncbi.nlm.nih.gov/pubmed?term="miR 3622b"[Title]&itool=EntrezSystem2.PEntrez.Pubmed.Pubmed_ResultsPanel.Pubmed_RVAbstract	.
hsa-miR-518f*	0.5	0.0720684	0	0	+Infinity	0	0.5	0.4795	1	http://www.mirbase.org/cgi-bin/mirna_entry.pl?acc=MIMAT0002841	http://www.ncbi.nlm.nih.gov/pubmed?term="miR 518f*"[Title]&itool=EntrezSystem2.PEntrez.Pubmed.Pubmed_ResultsPanel.Pubmed_RVAbstract	.
hsa-miR-218-1*	0	0	0.5	0.0581411	+Infinity	0	0.5	0.4795	1	http://www.mirbase.org/cgi-bin/mirna_entry.pl?acc=MIMAT0004565	http://www.ncbi.nlm.nih.gov/pubmed?term="miR 218"[Title]&itool=EntrezSystem2.PEntrez.Pubmed.Pubmed_ResultsPanel.Pubmed_RVAbstract	.
hsa-miR-218-2*	0	0	0.5	0.0581411	+Infinity	0	0.5	0.4795	1	http://www.mirbase.org/cgi-bin/mirna_entry.pl?acc=MIMAT0004566	http://www.ncbi.nlm.nih.gov/pubmed?term="miR 218"[Title]&itool=EntrezSystem2.PEntrez.Pubmed.Pubmed_ResultsPanel.Pubmed_RVAbstract	.
hsa-miR-20b*	10	1.44137	9	1.04654	0.726074	1.37727	0.473184	0.491526	1	http://www.mirbase.org/cgi-bin/mirna_entry.pl?acc=MIMAT0004752	http://www.ncbi.nlm.nih.gov/pubmed?term="miR 20b*"[Title]&itool=EntrezSystem2.PEntrez.Pubmed.Pubmed_ResultsPanel.Pubmed_RVAbstract	.
hsa-miR-643	10	1.44137	9	1.04654	0.726074	1.37727	0.473184	0.491526	1	http://www.mirbase.org/cgi-bin/mirna_entry.pl?acc=MIMAT0003313	http://www.ncbi.nlm.nih.gov/pubmed?term="miR 643"[Title]&itool=EntrezSystem2.PEntrez.Pubmed.Pubmed_ResultsPanel.Pubmed_RVAbstract	.
hsa-miR-3162	5	0.720684	9	1.04654	+Infinity	0	0.470726	0.492654	1	http://www.mirbase.org/cgi-bin/mirna_entry.pl?acc=MIMAT0015036	http://www.ncbi.nlm.nih.gov/pubmed?term="miR 3162"[Title]&itool=EntrezSystem2.PEntrez.Pubmed.Pubmed_ResultsPanel.Pubmed_RVAbstract	.
hsa-miR-3620	3	0.432411	2	0.232564	+Infinity	0	0.446892	0.503815	1	http://www.mirbase.org/cgi-bin/mirna_entry.pl?acc=MIMAT0018001	http://www.ncbi.nlm.nih.gov/pubmed?term="miR 3620"[Title]&itool=EntrezSystem2.PEntrez.Pubmed.Pubmed_ResultsPanel.Pubmed_RVAbstract	.
hsa-miR-3150b	3	0.432411	2	0.232564	+Infinity	0	0.446892	0.503815	1	http://www.mirbase.org/cgi-bin/mirna_entry.pl?acc=MIMAT0018194	http://www.ncbi.nlm.nih.gov/pubmed?term="miR 3150b"[Title]&itool=EntrezSystem2.PEntrez.Pubmed.Pubmed_ResultsPanel.Pubmed_RVAbstract	.
hsa-miR-499-3p	3	0.432411	2	0.232564	+Infinity	0	0.446892	0.503815	1	http://www.mirbase.org/cgi-bin/mirna_entry.pl?acc=MIMAT0004772	http://www.ncbi.nlm.nih.gov/pubmed?term="miR 499"[Title]&itool=EntrezSystem2.PEntrez.Pubmed.Pubmed_ResultsPanel.Pubmed_RVAbstract	.
hsa-miR-3176	8	1.15309	7	0.813976	0	+Infinity	0.440866	0.506705	1	http://www.mirbase.org/cgi-bin/mirna_entry.pl?acc=MIMAT0015053	http://www.ncbi.nlm.nih.gov/pubmed?term="miR 3176"[Title]&itool=EntrezSystem2.PEntrez.Pubmed.Pubmed_ResultsPanel.Pubmed_RVAbstract	.
hsa-miR-330-3p	419	60.3933	542	63.025	1.04357	0.958245	0.431962	0.511028	1	http://www.mirbase.org/cgi-bin/mirna_entry.pl?acc=MIMAT0000751	http://www.ncbi.nlm.nih.gov/pubmed?term="miR 330"[Title]&itool=EntrezSystem2.PEntrez.Pubmed.Pubmed_ResultsPanel.Pubmed_RVAbstract	.
hsa-miR-106a	168.66	24.3101	223.414	25.979	1.06865	0.935757	0.426914	0.513507	1	http://www.mirbase.org/cgi-bin/mirna_entry.pl?acc=MIMAT0000103	http://www.ncbi.nlm.nih.gov/pubmed?term="miR 106a"[Title]&itool=EntrezSystem2.PEntrez.Pubmed.Pubmed_ResultsPanel.Pubmed_RVAbstract	.
hsa-miR-323b-5p	4	0.576547	3	0.348847	+Infinity	0	0.419254	0.51731	1	http://www.mirbase.org/cgi-bin/mirna_entry.pl?acc=MIMAT0001630	http://www.ncbi.nlm.nih.gov/pubmed?term="miR 323b"[Title]&itool=EntrezSystem2.PEntrez.Pubmed.Pubmed_ResultsPanel.Pubmed_RVAbstract	.
hsa-miR-151-3p	10	1.44137	16.0001	1.86052	1.2908	0.774712	0.414265	0.519813	1	http://www.mirbase.org/cgi-bin/mirna_entry.pl?acc=MIMAT0000757	http://www.ncbi.nlm.nih.gov/pubmed?term="miR 151"[Title]&itool=EntrezSystem2.PEntrez.Pubmed.Pubmed_ResultsPanel.Pubmed_RVAbstract	.
hsa-miR-3684	5	0.720684	4	0.465129	+Infinity	0	0.413441	0.520228	1	http://www.mirbase.org/cgi-bin/mirna_entry.pl?acc=MIMAT0018112	http://www.ncbi.nlm.nih.gov/pubmed?term="miR 3684"[Title]&itool=EntrezSystem2.PEntrez.Pubmed.Pubmed_ResultsPanel.Pubmed_RVAbstract	.
hsa-miR-3177	63	9.08062	70	8.13976	0.896388	1.11559	0.392503	0.530987	1	http://www.mirbase.org/cgi-bin/mirna_entry.pl?acc=MIMAT0015054	http://www.ncbi.nlm.nih.gov/pubmed?term="miR 3177"[Title]&itool=EntrezSystem2.PEntrez.Pubmed.Pubmed_ResultsPanel.Pubmed_RVAbstract	.
hsa-miR-183	1092	157.397	1388	161.4	1.02543	0.975203	0.386469	0.534161	1	http://www.mirbase.org/cgi-bin/mirna_entry.pl?acc=MIMAT0000261	http://www.ncbi.nlm.nih.gov/pubmed?term="miR 183"[Title]&itool=EntrezSystem2.PEntrez.Pubmed.Pubmed_ResultsPanel.Pubmed_RVAbstract	.
hsa-miR-3909	13	1.87378	20	2.32564	1.24115	0.805703	0.377759	0.538805	1	http://www.mirbase.org/cgi-bin/mirna_entry.pl?acc=MIMAT0018183	http://www.ncbi.nlm.nih.gov/pubmed?term="miR 3909"[Title]&itool=EntrezSystem2.PEntrez.Pubmed.Pubmed_ResultsPanel.Pubmed_RVAbstract	.
hsa-miR-3200-3p	456	65.7264	587	68.2577	1.03851	0.962916	0.368034	0.544078	1	http://www.mirbase.org/cgi-bin/mirna_entry.pl?acc=MIMAT0015085	http://www.ncbi.nlm.nih.gov/pubmed?term="miR 3200"[Title]&itool=EntrezSystem2.PEntrez.Pubmed.Pubmed_ResultsPanel.Pubmed_RVAbstract	.
hsa-let-7e	339.646	48.9555	439.575	51.1147	1.04411	0.957758	0.358647	0.549259	1	http://www.mirbase.org/cgi-bin/mirna_entry.pl?acc=MIMAT0000066	http://www.ncbi.nlm.nih.gov/pubmed?term="let 7e"[Title]&itool=EntrezSystem2.PEntrez.Pubmed.Pubmed_ResultsPanel.Pubmed_RVAbstract	.
hsa-miR-574-5p	23.913	3.44675	25	2.90706	0.843419	1.18565	0.348894	0.55474	1	http://www.mirbase.org/cgi-bin/mirna_entry.pl?acc=MIMAT0004795	http://www.ncbi.nlm.nih.gov/pubmed?term="miR 574"[Title]&itool=EntrezSystem2.PEntrez.Pubmed.Pubmed_ResultsPanel.Pubmed_RVAbstract	.
hsa-miR-2355-3p	30	4.32411	32	3.72103	0.860532	1.16207	0.344428	0.557284	1	http://www.mirbase.org/cgi-bin/mirna_entry.pl?acc=MIMAT0017950	http://www.ncbi.nlm.nih.gov/pubmed?term="miR 2355"[Title]&itool=EntrezSystem2.PEntrez.Pubmed.Pubmed_ResultsPanel.Pubmed_RVAbstract	.
hsa-miR-624	23	3.31515	24	2.79077	0.841825	1.1879	0.342703	0.558273	1	http://www.mirbase.org/cgi-bin/mirna_entry.pl?acc=MIMAT0004807	http://www.ncbi.nlm.nih.gov/pubmed?term="miR 624"[Title]&itool=EntrezSystem2.PEntrez.Pubmed.Pubmed_ResultsPanel.Pubmed_RVAbstract	.
hsa-miR-520h	0	0	0.333333	0.0387607	+Infinity	0	0.333333	0.563703	1	http://www.mirbase.org/cgi-bin/mirna_entry.pl?acc=MIMAT0002867	http://www.ncbi.nlm.nih.gov/pubmed?term="miR 520h"[Title]&itool=EntrezSystem2.PEntrez.Pubmed.Pubmed_ResultsPanel.Pubmed_RVAbstract	.
hsa-miR-522	0	0	0.333333	0.0387607	+Infinity	0	0.333333	0.563703	1	http://www.mirbase.org/cgi-bin/mirna_entry.pl?acc=MIMAT0002868	http://www.ncbi.nlm.nih.gov/pubmed?term="miR 522"[Title]&itool=EntrezSystem2.PEntrez.Pubmed.Pubmed_ResultsPanel.Pubmed_RVAbstract	.
hsa-miR-4326	2	0.288274	4	0.465129	+Infinity	0	0.327047	0.567403	1	http://www.mirbase.org/cgi-bin/mirna_entry.pl?acc=MIMAT0016888	http://www.ncbi.nlm.nih.gov/pubmed?term="miR 4326"[Title]&itool=EntrezSystem2.PEntrez.Pubmed.Pubmed_ResultsPanel.Pubmed_RVAbstract	.
hsa-miR-3675-5p	2	0.288274	4	0.465129	+Infinity	0	0.327047	0.567403	1	http://www.mirbase.org/cgi-bin/mirna_entry.pl?acc=MIMAT0018098	http://www.ncbi.nlm.nih.gov/pubmed?term="miR 3675"[Title]&itool=EntrezSystem2.PEntrez.Pubmed.Pubmed_ResultsPanel.Pubmed_RVAbstract	.
hsa-miR-3116	2	0.288274	4	0.465129	+Infinity	0	0.327047	0.567403	1	http://www.mirbase.org/cgi-bin/mirna_entry.pl?acc=MIMAT0014978	http://www.ncbi.nlm.nih.gov/pubmed?term="miR 3116"[Title]&itool=EntrezSystem2.PEntrez.Pubmed.Pubmed_ResultsPanel.Pubmed_RVAbstract	.
hsa-miR-3651	2	0.288274	4	0.465129	+Infinity	0	0.327047	0.567403	1	http://www.mirbase.org/cgi-bin/mirna_entry.pl?acc=MIMAT0018071	http://www.ncbi.nlm.nih.gov/pubmed?term="miR 3651"[Title]&itool=EntrezSystem2.PEntrez.Pubmed.Pubmed_ResultsPanel.Pubmed_RVAbstract	.
hsa-miR-138-2*	2	0.288274	4	0.465129	+Infinity	0	0.327047	0.567403	1	http://www.mirbase.org/cgi-bin/mirna_entry.pl?acc=MIMAT0004596	http://www.ncbi.nlm.nih.gov/pubmed?term="miR 138"[Title]&itool=EntrezSystem2.PEntrez.Pubmed.Pubmed_ResultsPanel.Pubmed_RVAbstract	.
hsa-miR-320b	19.7553	2.84747	28.7373	3.34164	1.17355	0.852117	0.305642	0.580367	1	http://www.mirbase.org/cgi-bin/mirna_entry.pl?acc=MIMAT0005792	http://www.ncbi.nlm.nih.gov/pubmed?term="miR 320b"[Title]&itool=EntrezSystem2.PEntrez.Pubmed.Pubmed_ResultsPanel.Pubmed_RVAbstract	.
hsa-miR-548d-3p	321.06	46.2766	414.523	48.2017	1.0416	0.960063	0.301906	0.58269	1	http://www.mirbase.org/cgi-bin/mirna_entry.pl?acc=MIMAT0003323	http://www.ncbi.nlm.nih.gov/pubmed?term="miR 548d"[Title]&itool=EntrezSystem2.PEntrez.Pubmed.Pubmed_ResultsPanel.Pubmed_RVAbstract	.
hsa-miR-151-5p	2.66667	0.384365	2	0.232564	+Infinity	0	0.279503	0.597027	1	http://www.mirbase.org/cgi-bin/mirna_entry.pl?acc=MIMAT0004697	http://www.ncbi.nlm.nih.gov/pubmed?term="miR 151"[Title]&itool=EntrezSystem2.PEntrez.Pubmed.Pubmed_ResultsPanel.Pubmed_RVAbstract	.
hsa-miR-144*	12	1.72964	12	1.39539	0.806749	1.23954	0.271469	0.602348	1	http://www.mirbase.org/cgi-bin/mirna_entry.pl?acc=MIMAT0004600	http://www.ncbi.nlm.nih.gov/pubmed?term="miR 144*"[Title]&itool=EntrezSystem2.PEntrez.Pubmed.Pubmed_ResultsPanel.Pubmed_RVAbstract	.
hsa-miR-877*	12	1.72964	12	1.39539	0.806749	1.23954	0.271469	0.602348	1	http://www.mirbase.org/cgi-bin/mirna_entry.pl?acc=MIMAT0004950	http://www.ncbi.nlm.nih.gov/pubmed?term="miR 877*"[Title]&itool=EntrezSystem2.PEntrez.Pubmed.Pubmed_ResultsPanel.Pubmed_RVAbstract	.
hsa-miR-610	0.25	0.0360342	0	0	+Infinity	0	0.25	0.617075	1	http://www.mirbase.org/cgi-bin/mirna_entry.pl?acc=MIMAT0003278	http://www.ncbi.nlm.nih.gov/pubmed?term="miR 610"[Title]&itool=EntrezSystem2.PEntrez.Pubmed.Pubmed_ResultsPanel.Pubmed_RVAbstract	.
hsa-miR-655	0.25	0.0360342	0	0	+Infinity	0	0.25	0.617075	1	http://www.mirbase.org/cgi-bin/mirna_entry.pl?acc=MIMAT0003331	http://www.ncbi.nlm.nih.gov/pubmed?term="miR 655"[Title]&itool=EntrezSystem2.PEntrez.Pubmed.Pubmed_ResultsPanel.Pubmed_RVAbstract	.
hsa-miR-148b*	1274	183.63	1609	187.098	1.01888	0.981466	0.249411	0.61749	1	http://www.mirbase.org/cgi-bin/mirna_entry.pl?acc=MIMAT0004699	http://www.ncbi.nlm.nih.gov/pubmed?term="miR 148b*"[Title]&itool=EntrezSystem2.PEntrez.Pubmed.Pubmed_ResultsPanel.Pubmed_RVAbstract	.
hsa-miR-149	92	13.2606	122	14.1864	1.06982	0.934737	0.24072	0.623687	1	http://www.mirbase.org/cgi-bin/mirna_entry.pl?acc=MIMAT0000450	http://www.ncbi.nlm.nih.gov/pubmed?term="miR 149"[Title]&itool=EntrezSystem2.PEntrez.Pubmed.Pubmed_ResultsPanel.Pubmed_RVAbstract	.
hsa-miR-1303	221	31.8542	262	30.4659	0.956417	1.04557	0.23696	0.626411	1	http://www.mirbase.org/cgi-bin/mirna_entry.pl?acc=MIMAT0005891	http://www.ncbi.nlm.nih.gov/pubmed?term="miR 1303"[Title]&itool=EntrezSystem2.PEntrez.Pubmed.Pubmed_ResultsPanel.Pubmed_RVAbstract	.
hsa-miR-3679-5p	10.1014	1.45598	15.0718	1.75258	1.20371	0.830764	0.212668	0.644684	1	http://www.mirbase.org/cgi-bin/mirna_entry.pl?acc=MIMAT0018104	http://www.ncbi.nlm.nih.gov/pubmed?term="miR 3679"[Title]&itool=EntrezSystem2.PEntrez.Pubmed.Pubmed_ResultsPanel.Pubmed_RVAbstract	.
hsa-miR-664*	19.0121	2.74035	27.0237	3.14238	1.14671	0.872061	0.212563	0.644766	1	http://www.mirbase.org/cgi-bin/mirna_entry.pl?acc=MIMAT0005948	http://www.ncbi.nlm.nih.gov/pubmed?term="miR 664*"[Title]&itool=EntrezSystem2.PEntrez.Pubmed.Pubmed_ResultsPanel.Pubmed_RVAbstract	.
hsa-miR-375	5	0.720684	8	0.930258	+Infinity	0	0.207127	0.649029	1	http://www.mirbase.org/cgi-bin/mirna_entry.pl?acc=MIMAT0000728	http://www.ncbi.nlm.nih.gov/pubmed?term="miR 375"[Title]&itool=EntrezSystem2.PEntrez.Pubmed.Pubmed_ResultsPanel.Pubmed_RVAbstract	.
hsa-miR-548n	26.2593	3.78494	36.5399	4.24894	1.12259	0.890795	0.207094	0.649054	1	http://www.mirbase.org/cgi-bin/mirna_entry.pl?acc=MIMAT0005916	http://www.ncbi.nlm.nih.gov/pubmed?term="miR 548n"[Title]&itool=EntrezSystem2.PEntrez.Pubmed.Pubmed_ResultsPanel.Pubmed_RVAbstract	.
hsa-miR-320c	5.33664	0.769207	8.44784	0.982334	+Infinity	0	0.201791	0.653279	1	http://www.mirbase.org/cgi-bin/mirna_entry.pl?acc=MIMAT0005793	http://www.ncbi.nlm.nih.gov/pubmed?term="miR 320c"[Title]&itool=EntrezSystem2.PEntrez.Pubmed.Pubmed_ResultsPanel.Pubmed_RVAbstract	.
hsa-miR-96	388	55.9251	495	57.5597	1.02923	0.971602	0.181109	0.670422	1	http://www.mirbase.org/cgi-bin/mirna_entry.pl?acc=MIMAT0000095	http://www.ncbi.nlm.nih.gov/pubmed?term="miR 96"[Title]&itool=EntrezSystem2.PEntrez.Pubmed.Pubmed_ResultsPanel.Pubmed_RVAbstract	.
hsa-miR-3647-3p	23	3.31515	32	3.72103	1.12243	0.890922	0.180931	0.670574	1	http://www.mirbase.org/cgi-bin/mirna_entry.pl?acc=MIMAT0018067	http://www.ncbi.nlm.nih.gov/pubmed?term="miR 3647"[Title]&itool=EntrezSystem2.PEntrez.Pubmed.Pubmed_ResultsPanel.Pubmed_RVAbstract	.
hsa-miR-641	90	12.9723	105	12.2096	0.941207	1.06247	0.17683	0.674112	1	http://www.mirbase.org/cgi-bin/mirna_entry.pl?acc=MIMAT0003311	http://www.ncbi.nlm.nih.gov/pubmed?term="miR 641"[Title]&itool=EntrezSystem2.PEntrez.Pubmed.Pubmed_ResultsPanel.Pubmed_RVAbstract	.
hsa-miR-99a	3	0.432411	5	0.581411	+Infinity	0	0.170865	0.679344	1	http://www.mirbase.org/cgi-bin/mirna_entry.pl?acc=MIMAT0000097	http://www.ncbi.nlm.nih.gov/pubmed?term="miR 99a"[Title]&itool=EntrezSystem2.PEntrez.Pubmed.Pubmed_ResultsPanel.Pubmed_RVAbstract	.
hsa-miR-24-1*	3	0.432411	5	0.581411	+Infinity	0	0.170865	0.679344	1	http://www.mirbase.org/cgi-bin/mirna_entry.pl?acc=MIMAT0000079	http://www.ncbi.nlm.nih.gov/pubmed?term="miR 24"[Title]&itool=EntrezSystem2.PEntrez.Pubmed.Pubmed_ResultsPanel.Pubmed_RVAbstract	.
hsa-miR-519a*	0.166667	0.0240229	0	0	+Infinity	0	0.166667	0.683091	1	http://www.mirbase.org/cgi-bin/mirna_entry.pl?acc=MIMAT0005452	http://www.ncbi.nlm.nih.gov/pubmed?term="miR 519a*"[Title]&itool=EntrezSystem2.PEntrez.Pubmed.Pubmed_ResultsPanel.Pubmed_RVAbstract	.
hsa-miR-522*	0.166667	0.0240229	0	0	+Infinity	0	0.166667	0.683091	1	http://www.mirbase.org/cgi-bin/mirna_entry.pl?acc=MIMAT0005451	http://www.ncbi.nlm.nih.gov/pubmed?term="miR 522*"[Title]&itool=EntrezSystem2.PEntrez.Pubmed.Pubmed_ResultsPanel.Pubmed_RVAbstract	.
hsa-miR-518e*	0.166667	0.0240229	0	0	+Infinity	0	0.166667	0.683091	1	http://www.mirbase.org/cgi-bin/mirna_entry.pl?acc=MIMAT0005450	http://www.ncbi.nlm.nih.gov/pubmed?term="miR 518e*"[Title]&itool=EntrezSystem2.PEntrez.Pubmed.Pubmed_ResultsPanel.Pubmed_RVAbstract	.
hsa-miR-523*	0.166667	0.0240229	0	0	+Infinity	0	0.166667	0.683091	1	http://www.mirbase.org/cgi-bin/mirna_entry.pl?acc=MIMAT0005449	http://www.ncbi.nlm.nih.gov/pubmed?term="miR 523*"[Title]&itool=EntrezSystem2.PEntrez.Pubmed.Pubmed_ResultsPanel.Pubmed_RVAbstract	.
hsa-miR-519b-5p	0.166667	0.0240229	0	0	+Infinity	0	0.166667	0.683091	1	http://www.mirbase.org/cgi-bin/mirna_entry.pl?acc=MIMAT0005454	http://www.ncbi.nlm.nih.gov/pubmed?term="miR 519b"[Title]&itool=EntrezSystem2.PEntrez.Pubmed.Pubmed_ResultsPanel.Pubmed_RVAbstract	.
hsa-miR-519c-5p	0.166667	0.0240229	0	0	+Infinity	0	0.166667	0.683091	1	http://www.mirbase.org/cgi-bin/mirna_entry.pl?acc=MIMAT0002831	http://www.ncbi.nlm.nih.gov/pubmed?term="miR 519c"[Title]&itool=EntrezSystem2.PEntrez.Pubmed.Pubmed_ResultsPanel.Pubmed_RVAbstract	.
hsa-miR-1909	1	0.144137	2	0.232564	+Infinity	0	0.163523	0.685933	1	http://www.mirbase.org/cgi-bin/mirna_entry.pl?acc=MIMAT0007883	http://www.ncbi.nlm.nih.gov/pubmed?term="miR 1909"[Title]&itool=EntrezSystem2.PEntrez.Pubmed.Pubmed_ResultsPanel.Pubmed_RVAbstract	.
hsa-miR-452	1	0.144137	2	0.232564	+Infinity	0	0.163523	0.685933	1	http://www.mirbase.org/cgi-bin/mirna_entry.pl?acc=MIMAT0001635	http://www.ncbi.nlm.nih.gov/pubmed?term="miR 452"[Title]&itool=EntrezSystem2.PEntrez.Pubmed.Pubmed_ResultsPanel.Pubmed_RVAbstract	.
hsa-miR-3137	1	0.144137	2	0.232564	+Infinity	0	0.163523	0.685933	1	http://www.mirbase.org/cgi-bin/mirna_entry.pl?acc=MIMAT0015005	http://www.ncbi.nlm.nih.gov/pubmed?term="miR 3137"[Title]&itool=EntrezSystem2.PEntrez.Pubmed.Pubmed_ResultsPanel.Pubmed_RVAbstract	.
hsa-miR-708	1	0.144137	2	0.232564	+Infinity	0	0.163523	0.685933	1	http://www.mirbase.org/cgi-bin/mirna_entry.pl?acc=MIMAT0004926	http://www.ncbi.nlm.nih.gov/pubmed?term="miR 708"[Title]&itool=EntrezSystem2.PEntrez.Pubmed.Pubmed_ResultsPanel.Pubmed_RVAbstract	.
hsa-miR-1291	1	0.144137	2	0.232564	+Infinity	0	0.163523	0.685933	1	http://www.mirbase.org/cgi-bin/mirna_entry.pl?acc=MIMAT0005881	http://www.ncbi.nlm.nih.gov/pubmed?term="miR 1291"[Title]&itool=EntrezSystem2.PEntrez.Pubmed.Pubmed_ResultsPanel.Pubmed_RVAbstract	.
hsa-miR-1233	1	0.144137	2	0.232564	+Infinity	0	0.163523	0.685933	1	http://www.mirbase.org/cgi-bin/mirna_entry.pl?acc=MIMAT0005588	http://www.ncbi.nlm.nih.gov/pubmed?term="miR 1233"[Title]&itool=EntrezSystem2.PEntrez.Pubmed.Pubmed_ResultsPanel.Pubmed_RVAbstract	.
hsa-miR-4303	1	0.144137	2	0.232564	+Infinity	0	0.163523	0.685933	1	http://www.mirbase.org/cgi-bin/mirna_entry.pl?acc=MIMAT0016856	http://www.ncbi.nlm.nih.gov/pubmed?term="miR 4303"[Title]&itool=EntrezSystem2.PEntrez.Pubmed.Pubmed_ResultsPanel.Pubmed_RVAbstract	.
hsa-miR-3663-5p	1	0.144137	2	0.232564	+Infinity	0	0.163523	0.685933	1	http://www.mirbase.org/cgi-bin/mirna_entry.pl?acc=MIMAT0018084	http://www.ncbi.nlm.nih.gov/pubmed?term="miR 3663"[Title]&itool=EntrezSystem2.PEntrez.Pubmed.Pubmed_ResultsPanel.Pubmed_RVAbstract	.
hsa-miR-2115*	1	0.144137	2	0.232564	+Infinity	0	0.163523	0.685933	1	http://www.mirbase.org/cgi-bin/mirna_entry.pl?acc=MIMAT0011159	http://www.ncbi.nlm.nih.gov/pubmed?term="miR 2115*"[Title]&itool=EntrezSystem2.PEntrez.Pubmed.Pubmed_ResultsPanel.Pubmed_RVAbstract	.
hsa-miR-335*	7	1.00896	7	0.813976	0	+Infinity	0.158357	0.690674	1	http://www.mirbase.org/cgi-bin/mirna_entry.pl?acc=MIMAT0004703	http://www.ncbi.nlm.nih.gov/pubmed?term="miR 335*"[Title]&itool=EntrezSystem2.PEntrez.Pubmed.Pubmed_ResultsPanel.Pubmed_RVAbstract	.
hsa-miR-1284	7	1.00896	7	0.813976	0	+Infinity	0.158357	0.690674	1	http://www.mirbase.org/cgi-bin/mirna_entry.pl?acc=MIMAT0005941	http://www.ncbi.nlm.nih.gov/pubmed?term="miR 1284"[Title]&itool=EntrezSystem2.PEntrez.Pubmed.Pubmed_ResultsPanel.Pubmed_RVAbstract	.
hsa-miR-1292	641	92.3917	811	94.3049	1.02071	0.979713	0.150746	0.697824	1	http://www.mirbase.org/cgi-bin/mirna_entry.pl?acc=MIMAT0005943	http://www.ncbi.nlm.nih.gov/pubmed?term="miR 1292"[Title]&itool=EntrezSystem2.PEntrez.Pubmed.Pubmed_ResultsPanel.Pubmed_RVAbstract	.
hsa-miR-937	6.10867	0.880484	6.10313	0.709685	+Infinity	0	0.139291	0.708987	1	http://www.mirbase.org/cgi-bin/mirna_entry.pl?acc=MIMAT0004980	http://www.ncbi.nlm.nih.gov/pubmed?term="miR 937"[Title]&itool=EntrezSystem2.PEntrez.Pubmed.Pubmed_ResultsPanel.Pubmed_RVAbstract	.
hsa-miR-597	6	0.864821	6	0.697693	+Infinity	0	0.135734	0.712559	1	http://www.mirbase.org/cgi-bin/mirna_entry.pl?acc=MIMAT0003265	http://www.ncbi.nlm.nih.gov/pubmed?term="miR 597"[Title]&itool=EntrezSystem2.PEntrez.Pubmed.Pubmed_ResultsPanel.Pubmed_RVAbstract	.
hsa-miR-34c-5p	13	1.87378	14	1.62795	0.868806	1.151	0.131549	0.716831	1	http://www.mirbase.org/cgi-bin/mirna_entry.pl?acc=MIMAT0000686	http://www.ncbi.nlm.nih.gov/pubmed?term="miR 34c"[Title]&itool=EntrezSystem2.PEntrez.Pubmed.Pubmed_ResultsPanel.Pubmed_RVAbstract	.
hsa-miR-1226*	19	2.7386	21	2.44193	0.89167	1.12149	0.129685	0.718759	1	http://www.mirbase.org/cgi-bin/mirna_entry.pl?acc=MIMAT0005576	http://www.ncbi.nlm.nih.gov/pubmed?term="miR 1226*"[Title]&itool=EntrezSystem2.PEntrez.Pubmed.Pubmed_ResultsPanel.Pubmed_RVAbstract	.
hsa-miR-1976	3	0.432411	4.8	0.558155	+Infinity	0	0.124276	0.724442	1	http://www.mirbase.org/cgi-bin/mirna_entry.pl?acc=MIMAT0009451	http://www.ncbi.nlm.nih.gov/pubmed?term="miR 1976"[Title]&itool=EntrezSystem2.PEntrez.Pubmed.Pubmed_ResultsPanel.Pubmed_RVAbstract	.
hsa-miR-138	24	3.45928	27	3.13962	0.907592	1.10182	0.118312	0.730872	1	http://www.mirbase.org/cgi-bin/mirna_entry.pl?acc=MIMAT0000430	http://www.ncbi.nlm.nih.gov/pubmed?term="miR 138"[Title]&itool=EntrezSystem2.PEntrez.Pubmed.Pubmed_ResultsPanel.Pubmed_RVAbstract	.
hsa-miR-548a-5p	145	20.8998	173	20.1168	0.962535	1.03892	0.114568	0.735003	1	http://www.mirbase.org/cgi-bin/mirna_entry.pl?acc=MIMAT0004803	http://www.ncbi.nlm.nih.gov/pubmed?term="miR 548a"[Title]&itool=EntrezSystem2.PEntrez.Pubmed.Pubmed_ResultsPanel.Pubmed_RVAbstract	.
hsa-miR-3680*	5	0.720684	5	0.581411	+Infinity	0	0.113112	0.736629	1	http://www.mirbase.org/cgi-bin/mirna_entry.pl?acc=MIMAT0018107	http://www.ncbi.nlm.nih.gov/pubmed?term="miR 3680*"[Title]&itool=EntrezSystem2.PEntrez.Pubmed.Pubmed_ResultsPanel.Pubmed_RVAbstract	.
hsa-miR-943	5	0.720684	5	0.581411	+Infinity	0	0.113112	0.736629	1	http://www.mirbase.org/cgi-bin/mirna_entry.pl?acc=MIMAT0004986	http://www.ncbi.nlm.nih.gov/pubmed?term="miR 943"[Title]&itool=EntrezSystem2.PEntrez.Pubmed.Pubmed_ResultsPanel.Pubmed_RVAbstract	.
hsa-miR-10a	19	2.7386	26	3.02334	1.10397	0.90582	0.108638	0.7417	1	http://www.mirbase.org/cgi-bin/mirna_entry.pl?acc=MIMAT0000253	http://www.ncbi.nlm.nih.gov/pubmed?term="miR 10a"[Title]&itool=EntrezSystem2.PEntrez.Pubmed.Pubmed_ResultsPanel.Pubmed_RVAbstract	.
hsa-miR-3180-5p	4	0.576547	4	0.465129	+Infinity	0	0.0904896	0.763556	1	http://www.mirbase.org/cgi-bin/mirna_entry.pl?acc=MIMAT0015057	http://www.ncbi.nlm.nih.gov/pubmed?term="miR 3180"[Title]&itool=EntrezSystem2.PEntrez.Pubmed.Pubmed_ResultsPanel.Pubmed_RVAbstract	.
hsa-miR-3618	4	0.576547	4	0.465129	+Infinity	0	0.0904896	0.763556	1	http://www.mirbase.org/cgi-bin/mirna_entry.pl?acc=MIMAT0017998	http://www.ncbi.nlm.nih.gov/pubmed?term="miR 3618"[Title]&itool=EntrezSystem2.PEntrez.Pubmed.Pubmed_ResultsPanel.Pubmed_RVAbstract	.
hsa-miR-662	4	0.576547	4	0.465129	+Infinity	0	0.0904896	0.763556	1	http://www.mirbase.org/cgi-bin/mirna_entry.pl?acc=MIMAT0003325	http://www.ncbi.nlm.nih.gov/pubmed?term="miR 662"[Title]&itool=EntrezSystem2.PEntrez.Pubmed.Pubmed_ResultsPanel.Pubmed_RVAbstract	.
hsa-miR-939	4	0.576547	4.00365	0.465554	+Infinity	0	0.0897686	0.764472	1	http://www.mirbase.org/cgi-bin/mirna_entry.pl?acc=MIMAT0004982	http://www.ncbi.nlm.nih.gov/pubmed?term="miR 939"[Title]&itool=EntrezSystem2.PEntrez.Pubmed.Pubmed_ResultsPanel.Pubmed_RVAbstract	.
hsa-miR-3944	4	0.576547	6	0.697693	+Infinity	0	0.0893641	0.764987	1	http://www.mirbase.org/cgi-bin/mirna_entry.pl?acc=MIMAT0018360	http://www.ncbi.nlm.nih.gov/pubmed?term="miR 3944"[Title]&itool=EntrezSystem2.PEntrez.Pubmed.Pubmed_ResultsPanel.Pubmed_RVAbstract	.
hsa-miR-195*	7	1.00896	10	1.16282	1.1525	0.86768	0.0843571	0.771477	1	http://www.mirbase.org/cgi-bin/mirna_entry.pl?acc=MIMAT0004615	http://www.ncbi.nlm.nih.gov/pubmed?term="miR 195*"[Title]&itool=EntrezSystem2.PEntrez.Pubmed.Pubmed_ResultsPanel.Pubmed_RVAbstract	.
hsa-miR-524-5p	0.5	0.0720684	1	0.116282	+Infinity	0	0.0817616	0.774924	1	http://www.mirbase.org/cgi-bin/mirna_entry.pl?acc=MIMAT0002849	http://www.ncbi.nlm.nih.gov/pubmed?term="miR 524"[Title]&itool=EntrezSystem2.PEntrez.Pubmed.Pubmed_ResultsPanel.Pubmed_RVAbstract	.
hsa-miR-1287	24	3.45928	32	3.72103	1.07567	0.929657	0.0735657	0.786214	1	http://www.mirbase.org/cgi-bin/mirna_entry.pl?acc=MIMAT0005878	http://www.ncbi.nlm.nih.gov/pubmed?term="miR 1287"[Title]&itool=EntrezSystem2.PEntrez.Pubmed.Pubmed_ResultsPanel.Pubmed_RVAbstract	.
hsa-miR-3670	3	0.432411	3	0.348847	+Infinity	0	0.0678672	0.794468	1	http://www.mirbase.org/cgi-bin/mirna_entry.pl?acc=MIMAT0018093	http://www.ncbi.nlm.nih.gov/pubmed?term="miR 3670"[Title]&itool=EntrezSystem2.PEntrez.Pubmed.Pubmed_ResultsPanel.Pubmed_RVAbstract	.
hsa-miR-3126-3p	3	0.432411	3	0.348847	+Infinity	0	0.0678672	0.794468	1	http://www.mirbase.org/cgi-bin/mirna_entry.pl?acc=MIMAT0015377	http://www.ncbi.nlm.nih.gov/pubmed?term="miR 3126"[Title]&itool=EntrezSystem2.PEntrez.Pubmed.Pubmed_ResultsPanel.Pubmed_RVAbstract	.
hsa-miR-3663-3p	3	0.432411	3	0.348847	+Infinity	0	0.0678672	0.794468	1	http://www.mirbase.org/cgi-bin/mirna_entry.pl?acc=MIMAT0018085	http://www.ncbi.nlm.nih.gov/pubmed?term="miR 3663"[Title]&itool=EntrezSystem2.PEntrez.Pubmed.Pubmed_ResultsPanel.Pubmed_RVAbstract	.
hsa-miR-23b*	11	1.58551	15	1.74423	1.10011	0.908998	0.0584084	0.809029	1	http://www.mirbase.org/cgi-bin/mirna_entry.pl?acc=MIMAT0004587	http://www.ncbi.nlm.nih.gov/pubmed?term="miR 23b*"[Title]&itool=EntrezSystem2.PEntrez.Pubmed.Pubmed_ResultsPanel.Pubmed_RVAbstract	.
hsa-miR-3912	104	14.9902	133	15.4655	1.03171	0.969267	0.0570642	0.811198	1	http://www.mirbase.org/cgi-bin/mirna_entry.pl?acc=MIMAT0018186	http://www.ncbi.nlm.nih.gov/pubmed?term="miR 3912"[Title]&itool=EntrezSystem2.PEntrez.Pubmed.Pubmed_ResultsPanel.Pubmed_RVAbstract	.
hsa-miR-1294	8.07201	1.16347	11.1469	1.29618	1.11406	0.897616	0.0553086	0.814071	1	http://www.mirbase.org/cgi-bin/mirna_entry.pl?acc=MIMAT0005884	http://www.ncbi.nlm.nih.gov/pubmed?term="miR 1294"[Title]&itool=EntrezSystem2.PEntrez.Pubmed.Pubmed_ResultsPanel.Pubmed_RVAbstract	.
hsa-miR-212	5	0.720684	7.0137	0.815569	+Infinity	0	0.0453067	0.831441	1	http://www.mirbase.org/cgi-bin/mirna_entry.pl?acc=MIMAT0000269	http://www.ncbi.nlm.nih.gov/pubmed?term="miR 212"[Title]&itool=EntrezSystem2.PEntrez.Pubmed.Pubmed_ResultsPanel.Pubmed_RVAbstract	.
hsa-miR-1909*	2	0.288274	2	0.232564	+Infinity	0	0.0452448	0.831555	1	http://www.mirbase.org/cgi-bin/mirna_entry.pl?acc=MIMAT0007882	http://www.ncbi.nlm.nih.gov/pubmed?term="miR 1909*"[Title]&itool=EntrezSystem2.PEntrez.Pubmed.Pubmed_ResultsPanel.Pubmed_RVAbstract	.
hsa-miR-1228*	2	0.288274	2	0.232564	+Infinity	0	0.0452448	0.831555	1	http://www.mirbase.org/cgi-bin/mirna_entry.pl?acc=MIMAT0005582	http://www.ncbi.nlm.nih.gov/pubmed?term="miR 1228*"[Title]&itool=EntrezSystem2.PEntrez.Pubmed.Pubmed_ResultsPanel.Pubmed_RVAbstract	.
hsa-miR-920	2	0.288274	2	0.232564	+Infinity	0	0.0452448	0.831555	1	http://www.mirbase.org/cgi-bin/mirna_entry.pl?acc=MIMAT0004970	http://www.ncbi.nlm.nih.gov/pubmed?term="miR 920"[Title]&itool=EntrezSystem2.PEntrez.Pubmed.Pubmed_ResultsPanel.Pubmed_RVAbstract	.
hsa-miR-1237	2	0.288274	2	0.232564	+Infinity	0	0.0452448	0.831555	1	http://www.mirbase.org/cgi-bin/mirna_entry.pl?acc=MIMAT0005592	http://www.ncbi.nlm.nih.gov/pubmed?term="miR 1237"[Title]&itool=EntrezSystem2.PEntrez.Pubmed.Pubmed_ResultsPanel.Pubmed_RVAbstract	.
hsa-miR-1236	2	0.288274	2	0.232564	+Infinity	0	0.0452448	0.831555	1	http://www.mirbase.org/cgi-bin/mirna_entry.pl?acc=MIMAT0005591	http://www.ncbi.nlm.nih.gov/pubmed?term="miR 1236"[Title]&itool=EntrezSystem2.PEntrez.Pubmed.Pubmed_ResultsPanel.Pubmed_RVAbstract	.
hsa-miR-509-3p	2	0.288274	2	0.232564	+Infinity	0	0.0452448	0.831555	1	http://www.mirbase.org/cgi-bin/mirna_entry.pl?acc=MIMAT0002881	http://www.ncbi.nlm.nih.gov/pubmed?term="miR 509"[Title]&itool=EntrezSystem2.PEntrez.Pubmed.Pubmed_ResultsPanel.Pubmed_RVAbstract	.
hsa-miR-193a-3p	2	0.288274	3	0.348847	+Infinity	0	0.044682	0.83259	1	http://www.mirbase.org/cgi-bin/mirna_entry.pl?acc=MIMAT0000459	http://www.ncbi.nlm.nih.gov/pubmed?term="miR 193a"[Title]&itool=EntrezSystem2.PEntrez.Pubmed.Pubmed_ResultsPanel.Pubmed_RVAbstract	.
hsa-miR-612	2	0.288274	3	0.348847	+Infinity	0	0.044682	0.83259	1	http://www.mirbase.org/cgi-bin/mirna_entry.pl?acc=MIMAT0003280	http://www.ncbi.nlm.nih.gov/pubmed?term="miR 612"[Title]&itool=EntrezSystem2.PEntrez.Pubmed.Pubmed_ResultsPanel.Pubmed_RVAbstract	.
hsa-miR-3159	2	0.288274	3	0.348847	+Infinity	0	0.044682	0.83259	1	http://www.mirbase.org/cgi-bin/mirna_entry.pl?acc=MIMAT0015033	http://www.ncbi.nlm.nih.gov/pubmed?term="miR 3159"[Title]&itool=EntrezSystem2.PEntrez.Pubmed.Pubmed_ResultsPanel.Pubmed_RVAbstract	.
hsa-miR-618	5	0.720684	7	0.813976	+Infinity	0	0.0438391	0.834153	1	http://www.mirbase.org/cgi-bin/mirna_entry.pl?acc=MIMAT0003287	http://www.ncbi.nlm.nih.gov/pubmed?term="miR 618"[Title]&itool=EntrezSystem2.PEntrez.Pubmed.Pubmed_ResultsPanel.Pubmed_RVAbstract	.
hsa-miR-127-3p	5	0.720684	7	0.813976	+Infinity	0	0.0438391	0.834153	1	http://www.mirbase.org/cgi-bin/mirna_entry.pl?acc=MIMAT0000446	http://www.ncbi.nlm.nih.gov/pubmed?term="miR 127"[Title]&itool=EntrezSystem2.PEntrez.Pubmed.Pubmed_ResultsPanel.Pubmed_RVAbstract	.
hsa-miR-516b	5	0.720684	7	0.813976	+Infinity	0	0.0438391	0.834153	1	http://www.mirbase.org/cgi-bin/mirna_entry.pl?acc=MIMAT0002859	http://www.ncbi.nlm.nih.gov/pubmed?term="miR 516b"[Title]&itool=EntrezSystem2.PEntrez.Pubmed.Pubmed_ResultsPanel.Pubmed_RVAbstract	.
hsa-miR-3198	8	1.15309	9	1.04654	0.907592	1.10182	0.0394374	0.842585	1	http://www.mirbase.org/cgi-bin/mirna_entry.pl?acc=MIMAT0015083	http://www.ncbi.nlm.nih.gov/pubmed?term="miR 3198"[Title]&itool=EntrezSystem2.PEntrez.Pubmed.Pubmed_ResultsPanel.Pubmed_RVAbstract	.
hsa-miR-328	18	2.59446	21	2.44193	0.941207	1.06247	0.0353656	0.850832	1	http://www.mirbase.org/cgi-bin/mirna_entry.pl?acc=MIMAT0000752	http://www.ncbi.nlm.nih.gov/pubmed?term="miR 328"[Title]&itool=EntrezSystem2.PEntrez.Pubmed.Pubmed_ResultsPanel.Pubmed_RVAbstract	.
hsa-miR-3942	262	37.7639	320	37.2103	0.985342	1.01488	0.031363	0.859433	1	http://www.mirbase.org/cgi-bin/mirna_entry.pl?acc=MIMAT0018358	http://www.ncbi.nlm.nih.gov/pubmed?term="miR 3942"[Title]&itool=EntrezSystem2.PEntrez.Pubmed.Pubmed_ResultsPanel.Pubmed_RVAbstract	.
hsa-miR-423-5p	11346	1635.38	14094	1638.88	1.00214	0.997861	0.028867	0.865086	1	http://www.mirbase.org/cgi-bin/mirna_entry.pl?acc=MIMAT0004748	http://www.ncbi.nlm.nih.gov/pubmed?term="miR 423"[Title]&itool=EntrezSystem2.PEntrez.Pubmed.Pubmed_ResultsPanel.Pubmed_RVAbstract	.
hsa-miR-501-3p	81.1221	11.6927	102.953	11.9716	1.02385	0.976702	0.0252791	0.873674	1	http://www.mirbase.org/cgi-bin/mirna_entry.pl?acc=MIMAT0004774	http://www.ncbi.nlm.nih.gov/pubmed?term="miR 501"[Title]&itool=EntrezSystem2.PEntrez.Pubmed.Pubmed_ResultsPanel.Pubmed_RVAbstract	.
hsa-miR-1288	7	1.00896	8	0.930258	0	+Infinity	0.0244231	0.875813	1	http://www.mirbase.org/cgi-bin/mirna_entry.pl?acc=MIMAT0005942	http://www.ncbi.nlm.nih.gov/pubmed?term="miR 1288"[Title]&itool=EntrezSystem2.PEntrez.Pubmed.Pubmed_ResultsPanel.Pubmed_RVAbstract	.
hsa-miR-769-3p	230	33.1515	289	33.6056	1.0137	0.986488	0.0237396	0.877549	1	http://www.mirbase.org/cgi-bin/mirna_entry.pl?acc=MIMAT0003887	http://www.ncbi.nlm.nih.gov/pubmed?term="miR 769"[Title]&itool=EntrezSystem2.PEntrez.Pubmed.Pubmed_ResultsPanel.Pubmed_RVAbstract	.
hsa-miR-10b	40	5.76547	48	5.58155	0.968099	1.03295	0.0228568	0.87983	1	http://www.mirbase.org/cgi-bin/mirna_entry.pl?acc=MIMAT0000254	http://www.ncbi.nlm.nih.gov/pubmed?term="miR 10b"[Title]&itool=EntrezSystem2.PEntrez.Pubmed.Pubmed_ResultsPanel.Pubmed_RVAbstract	.
hsa-miR-3200-5p	1	0.144137	1	0.116282	+Infinity	0	0.0226224	0.880443	1	http://www.mirbase.org/cgi-bin/mirna_entry.pl?acc=MIMAT0017392	http://www.ncbi.nlm.nih.gov/pubmed?term="miR 3200"[Title]&itool=EntrezSystem2.PEntrez.Pubmed.Pubmed_ResultsPanel.Pubmed_RVAbstract	.
hsa-miR-4314	1	0.144137	1	0.116282	+Infinity	0	0.0226224	0.880443	1	http://www.mirbase.org/cgi-bin/mirna_entry.pl?acc=MIMAT0016868	http://www.ncbi.nlm.nih.gov/pubmed?term="miR 4314"[Title]&itool=EntrezSystem2.PEntrez.Pubmed.Pubmed_ResultsPanel.Pubmed_RVAbstract	.
hsa-miR-2110	1	0.144137	1	0.116282	+Infinity	0	0.0226224	0.880443	1	http://www.mirbase.org/cgi-bin/mirna_entry.pl?acc=MIMAT0010133	http://www.ncbi.nlm.nih.gov/pubmed?term="miR 2110"[Title]&itool=EntrezSystem2.PEntrez.Pubmed.Pubmed_ResultsPanel.Pubmed_RVAbstract	.
hsa-miR-4268	1	0.144137	1	0.116282	+Infinity	0	0.0226224	0.880443	1	http://www.mirbase.org/cgi-bin/mirna_entry.pl?acc=MIMAT0016896	http://www.ncbi.nlm.nih.gov/pubmed?term="miR 4268"[Title]&itool=EntrezSystem2.PEntrez.Pubmed.Pubmed_ResultsPanel.Pubmed_RVAbstract	.
hsa-miR-1913	1	0.144137	1	0.116282	+Infinity	0	0.0226224	0.880443	1	http://www.mirbase.org/cgi-bin/mirna_entry.pl?acc=MIMAT0007888	http://www.ncbi.nlm.nih.gov/pubmed?term="miR 1913"[Title]&itool=EntrezSystem2.PEntrez.Pubmed.Pubmed_ResultsPanel.Pubmed_RVAbstract	.
hsa-miR-4290	1	0.144137	1	0.116282	+Infinity	0	0.0226224	0.880443	1	http://www.mirbase.org/cgi-bin/mirna_entry.pl?acc=MIMAT0016921	http://www.ncbi.nlm.nih.gov/pubmed?term="miR 4290"[Title]&itool=EntrezSystem2.PEntrez.Pubmed.Pubmed_ResultsPanel.Pubmed_RVAbstract	.
hsa-miR-3609	1	0.144137	1	0.116282	+Infinity	0	0.0226224	0.880443	1	http://www.mirbase.org/cgi-bin/mirna_entry.pl?acc=MIMAT0017986	http://www.ncbi.nlm.nih.gov/pubmed?term="miR 3609"[Title]&itool=EntrezSystem2.PEntrez.Pubmed.Pubmed_ResultsPanel.Pubmed_RVAbstract	.
hsa-miR-211	1	0.144137	1	0.116282	+Infinity	0	0.0226224	0.880443	1	http://www.mirbase.org/cgi-bin/mirna_entry.pl?acc=MIMAT0000268	http://www.ncbi.nlm.nih.gov/pubmed?term="miR 211"[Title]&itool=EntrezSystem2.PEntrez.Pubmed.Pubmed_ResultsPanel.Pubmed_RVAbstract	.
hsa-miR-555	1	0.144137	1	0.116282	+Infinity	0	0.0226224	0.880443	1	http://www.mirbase.org/cgi-bin/mirna_entry.pl?acc=MIMAT0003219	http://www.ncbi.nlm.nih.gov/pubmed?term="miR 555"[Title]&itool=EntrezSystem2.PEntrez.Pubmed.Pubmed_ResultsPanel.Pubmed_RVAbstract	.
hsa-miR-3128	6	0.864821	8	0.930258	+Infinity	0	0.0183914	0.892126	1	http://www.mirbase.org/cgi-bin/mirna_entry.pl?acc=MIMAT0014991	http://www.ncbi.nlm.nih.gov/pubmed?term="miR 3128"[Title]&itool=EntrezSystem2.PEntrez.Pubmed.Pubmed_ResultsPanel.Pubmed_RVAbstract	.
hsa-miR-182	4916	708.577	6109	710.368	1.00253	0.997478	0.0173838	0.895105	1	http://www.mirbase.org/cgi-bin/mirna_entry.pl?acc=MIMAT0000259	http://www.ncbi.nlm.nih.gov/pubmed?term="miR 182"[Title]&itool=EntrezSystem2.PEntrez.Pubmed.Pubmed_ResultsPanel.Pubmed_RVAbstract	.
hsa-miR-194*	16	2.30619	19	2.20936	0.958014	1.04383	0.0159092	0.899628	1	http://www.mirbase.org/cgi-bin/mirna_entry.pl?acc=MIMAT0004671	http://www.ncbi.nlm.nih.gov/pubmed?term="miR 194*"[Title]&itool=EntrezSystem2.PEntrez.Pubmed.Pubmed_ResultsPanel.Pubmed_RVAbstract	.
hsa-miR-135b	11	1.58551	13	1.51167	0.95343	1.04884	0.0134842	0.907556	1	http://www.mirbase.org/cgi-bin/mirna_entry.pl?acc=MIMAT0000758	http://www.ncbi.nlm.nih.gov/pubmed?term="miR 135b"[Title]&itool=EntrezSystem2.PEntrez.Pubmed.Pubmed_ResultsPanel.Pubmed_RVAbstract	.
hsa-miR-125a-5p	6	0.864821	7	0.813976	+Infinity	0	0.0117885	0.91354	1	http://www.mirbase.org/cgi-bin/mirna_entry.pl?acc=MIMAT0000443	http://www.ncbi.nlm.nih.gov/pubmed?term="miR 125a"[Title]&itool=EntrezSystem2.PEntrez.Pubmed.Pubmed_ResultsPanel.Pubmed_RVAbstract	.
hsa-miR-890	6	0.864821	7	0.813976	+Infinity	0	0.0117885	0.91354	1	http://www.mirbase.org/cgi-bin/mirna_entry.pl?acc=MIMAT0004912	http://www.ncbi.nlm.nih.gov/pubmed?term="miR 890"[Title]&itool=EntrezSystem2.PEntrez.Pubmed.Pubmed_ResultsPanel.Pubmed_RVAbstract	.
hsa-miR-365*	6	0.864821	7	0.813976	+Infinity	0	0.0117885	0.91354	1	http://www.mirbase.org/cgi-bin/mirna_entry.pl?acc=MIMAT0009199	http://www.ncbi.nlm.nih.gov/pubmed?term="miR 365*"[Title]&itool=EntrezSystem2.PEntrez.Pubmed.Pubmed_ResultsPanel.Pubmed_RVAbstract	.
hsa-miR-3622b-3p	0.5	0.0720684	0.5	0.0581411	+Infinity	0	0.0113112	0.915301	1	http://www.mirbase.org/cgi-bin/mirna_entry.pl?acc=MIMAT0018006	http://www.ncbi.nlm.nih.gov/pubmed?term="miR 3622b"[Title]&itool=EntrezSystem2.PEntrez.Pubmed.Pubmed_ResultsPanel.Pubmed_RVAbstract	.
hsa-miR-3622a-5p	0.5	0.0720684	0.5	0.0581411	+Infinity	0	0.0113112	0.915301	1	http://www.mirbase.org/cgi-bin/mirna_entry.pl?acc=MIMAT0018003	http://www.ncbi.nlm.nih.gov/pubmed?term="miR 3622a"[Title]&itool=EntrezSystem2.PEntrez.Pubmed.Pubmed_ResultsPanel.Pubmed_RVAbstract	.
hsa-miR-1207-5p	3	0.432411	4	0.465129	+Infinity	0	0.00919568	0.923605	1	http://www.mirbase.org/cgi-bin/mirna_entry.pl?acc=MIMAT0005871	http://www.ncbi.nlm.nih.gov/pubmed?term="miR 1207"[Title]&itool=EntrezSystem2.PEntrez.Pubmed.Pubmed_ResultsPanel.Pubmed_RVAbstract	.
hsa-miR-3939	3	0.432411	4	0.465129	+Infinity	0	0.00919568	0.923605	1	http://www.mirbase.org/cgi-bin/mirna_entry.pl?acc=MIMAT0018355	http://www.ncbi.nlm.nih.gov/pubmed?term="miR 3939"[Title]&itool=EntrezSystem2.PEntrez.Pubmed.Pubmed_ResultsPanel.Pubmed_RVAbstract	.
hsa-miR-3688	22	3.17101	28	3.2559	1.02677	0.973927	0.00862386	0.926011	1	http://www.mirbase.org/cgi-bin/mirna_entry.pl?acc=MIMAT0018116	http://www.ncbi.nlm.nih.gov/pubmed?term="miR 3688"[Title]&itool=EntrezSystem2.PEntrez.Pubmed.Pubmed_ResultsPanel.Pubmed_RVAbstract	.
hsa-miR-425*	206	29.6922	257	29.8845	1.00648	0.993564	0.00477084	0.944933	1	http://www.mirbase.org/cgi-bin/mirna_entry.pl?acc=MIMAT0001343	http://www.ncbi.nlm.nih.gov/pubmed?term="miR 425*"[Title]&itool=EntrezSystem2.PEntrez.Pubmed.Pubmed_ResultsPanel.Pubmed_RVAbstract	.
hsa-miR-147b	19	2.7386	24	2.79077	1.01905	0.981305	0.0037846	0.950946	1	http://www.mirbase.org/cgi-bin/mirna_entry.pl?acc=MIMAT0004928	http://www.ncbi.nlm.nih.gov/pubmed?term="miR 147b"[Title]&itool=EntrezSystem2.PEntrez.Pubmed.Pubmed_ResultsPanel.Pubmed_RVAbstract	.
hsa-miR-3180-3p	5	0.720684	6	0.697693	+Infinity	0	0.00285709	0.957372	1	http://www.mirbase.org/cgi-bin/mirna_entry.pl?acc=MIMAT0015058	http://www.ncbi.nlm.nih.gov/pubmed?term="miR 3180"[Title]&itool=EntrezSystem2.PEntrez.Pubmed.Pubmed_ResultsPanel.Pubmed_RVAbstract	.
hsa-miR-3174	5	0.720684	6	0.697693	+Infinity	0	0.00285709	0.957372	1	http://www.mirbase.org/cgi-bin/mirna_entry.pl?acc=MIMAT0015051	http://www.ncbi.nlm.nih.gov/pubmed?term="miR 3174"[Title]&itool=EntrezSystem2.PEntrez.Pubmed.Pubmed_ResultsPanel.Pubmed_RVAbstract	.
hsa-miR-363	332	47.8534	413	48.0246	1.00358	0.996437	0.0023463	0.961367	1	http://www.mirbase.org/cgi-bin/mirna_entry.pl?acc=MIMAT0000707	http://www.ncbi.nlm.nih.gov/pubmed?term="miR 363"[Title]&itool=EntrezSystem2.PEntrez.Pubmed.Pubmed_ResultsPanel.Pubmed_RVAbstract	.
hsa-miR-1226	48	6.91857	59	6.86065	0.991629	1.00844	0.00186876	0.965519	1	http://www.mirbase.org/cgi-bin/mirna_entry.pl?acc=MIMAT0005577	http://www.ncbi.nlm.nih.gov/pubmed?term="miR 1226"[Title]&itool=EntrezSystem2.PEntrez.Pubmed.Pubmed_ResultsPanel.Pubmed_RVAbstract	.
hsa-miR-331-5p	432	62.2671	534	62.0947	0.997231	1.00278	0.00183545	0.965827	1	http://www.mirbase.org/cgi-bin/mirna_entry.pl?acc=MIMAT0004700	http://www.ncbi.nlm.nih.gov/pubmed?term="miR 331"[Title]&itool=EntrezSystem2.PEntrez.Pubmed.Pubmed_ResultsPanel.Pubmed_RVAbstract	.
hsa-miR-126*	695	100.175	863	100.352	1.00176	0.998242	0.00119273	0.97245	1	http://www.mirbase.org/cgi-bin/mirna_entry.pl?acc=MIMAT0000444	http://www.ncbi.nlm.nih.gov/pubmed?term="miR 126*"[Title]&itool=EntrezSystem2.PEntrez.Pubmed.Pubmed_ResultsPanel.Pubmed_RVAbstract	.
hsa-miR-1282	24	3.45928	30	3.48847	1.00844	0.991635	0.000941796	0.975518	1	http://www.mirbase.org/cgi-bin/mirna_entry.pl?acc=MIMAT0005940	http://www.ncbi.nlm.nih.gov/pubmed?term="miR 1282"[Title]&itool=EntrezSystem2.PEntrez.Pubmed.Pubmed_ResultsPanel.Pubmed_RVAbstract	.
hsa-miR-520g	0.25	0.0360342	0.333333	0.0387607	+Infinity	0	0.000766285	0.977916	1	http://www.mirbase.org/cgi-bin/mirna_entry.pl?acc=MIMAT0002858	http://www.ncbi.nlm.nih.gov/pubmed?term="miR 520g"[Title]&itool=EntrezSystem2.PEntrez.Pubmed.Pubmed_ResultsPanel.Pubmed_RVAbstract	.
hsa-miR-148b	20321.2	2929.03	25195.1	2929.75	1.00024	0.999756	0.000672232	0.979315	1	http://www.mirbase.org/cgi-bin/mirna_entry.pl?acc=MIMAT0000759	http://www.ncbi.nlm.nih.gov/pubmed?term="miR 148b"[Title]&itool=EntrezSystem2.PEntrez.Pubmed.Pubmed_ResultsPanel.Pubmed_RVAbstract	.
hsa-miR-374b*	2289.06	329.939	2835.51	329.719	0.999334	1.00067	0.000561704	0.981092	1	http://www.mirbase.org/cgi-bin/mirna_entry.pl?acc=MIMAT0004956	http://www.ncbi.nlm.nih.gov/pubmed?term="miR 374b*"[Title]&itool=EntrezSystem2.PEntrez.Pubmed.Pubmed_ResultsPanel.Pubmed_RVAbstract	.
hsa-miR-3614-5p	13	1.87378	16	1.86052	0.992922	1.00713	0.000361651	0.984827	1	http://www.mirbase.org/cgi-bin/mirna_entry.pl?acc=MIMAT0017992	http://www.ncbi.nlm.nih.gov/pubmed?term="miR 3614"[Title]&itool=EntrezSystem2.PEntrez.Pubmed.Pubmed_ResultsPanel.Pubmed_RVAbstract	.
hsa-miR-365	8	1.15309	10	1.16282	1.00844	0.991635	0.000313931	0.985864	1	http://www.mirbase.org/cgi-bin/mirna_entry.pl?acc=MIMAT0000710	http://www.ncbi.nlm.nih.gov/pubmed?term="miR 365"[Title]&itool=EntrezSystem2.PEntrez.Pubmed.Pubmed_ResultsPanel.Pubmed_RVAbstract	.
hsa-miR-4276	4	0.576547	5	0.581411	+Infinity	0	0.000156966	0.990004	1	http://www.mirbase.org/cgi-bin/mirna_entry.pl?acc=MIMAT0016904	http://www.ncbi.nlm.nih.gov/pubmed?term="miR 4276"[Title]&itool=EntrezSystem2.PEntrez.Pubmed.Pubmed_ResultsPanel.Pubmed_RVAbstract	.
hsa-miR-497*	4	0.576547	5	0.581411	+Infinity	0	0.000156966	0.990004	1	http://www.mirbase.org/cgi-bin/mirna_entry.pl?acc=MIMAT0004768	http://www.ncbi.nlm.nih.gov/pubmed?term="miR 497*"[Title]&itool=EntrezSystem2.PEntrez.Pubmed.Pubmed_ResultsPanel.Pubmed_RVAbstract	.
hsa-miR-548t	20.1179	2.89974	25	2.90706	1.00252	0.997482	7.08856e-05	0.993282	1	http://www.mirbase.org/cgi-bin/mirna_entry.pl?acc=MIMAT0015009	http://www.ncbi.nlm.nih.gov/pubmed?term="miR 548t"[Title]&itool=EntrezSystem2.PEntrez.Pubmed.Pubmed_ResultsPanel.Pubmed_RVAbstract	.
hsa-miR-1255a	117	16.864	145	16.8609	0.999817	1.00018	2.17116e-06	0.998824	1	http://www.mirbase.org/cgi-bin/mirna_entry.pl?acc=MIMAT0005906	http://www.ncbi.nlm.nih.gov/pubmed?term="miR 1255a"[Title]&itool=EntrezSystem2.PEntrez.Pubmed.Pubmed_ResultsPanel.Pubmed_RVAbstract	.
hsa-miR-3120	0	0	2e-06	2.32564e-07	+Infinity	0	2e-06	0.998872	1	http://www.mirbase.org/cgi-bin/mirna_entry.pl?acc=MIMAT0014982	http://www.ncbi.nlm.nih.gov/pubmed?term="miR 3120"[Title]&itool=EntrezSystem2.PEntrez.Pubmed.Pubmed_ResultsPanel.Pubmed_RVAbstract	.
SUM	6.93785e+06		8599766
