# Supplementary material for: miR-103 inhibits proliferation and sensitizes hemopoietic tumor cells for glucocorticoid-induced apoptosis
Source: Oncotarget. 2016 Nov 18;8(1):472–89. doi: 10.18632/oncotarget.13447 (PMC5352135; doi:10.18632/oncotarget.13447)
Supplement: Supplementary file 3 [file oncotarget-08-472-s003.xls]

## Sheet: Sheet1
Supplementary Table S2
	MOLT-4		MOLT-4 + Dex
miRNA name	Read count file1	RPKM file1	Read count file2	RPKM file2	Fold Change (1->2)	Fold Change (2->1)	Statistic (Chi^2 dist)	P-value	Corrected P-value (Bonferroni)	miRBase	PubMed
hsa-miR-148a	600856	63364.2	715406	77364.3	1.22095	0.819037	14022.5	0	0	http://www.mirbase.org/cgi-bin/mirna_entry.pl?acc=MIMAT0000243	http://www.ncbi.nlm.nih.gov/pubmed?term="miR 148a"[Title]&itool=EntrezSystem2.PEntrez.Pubmed.Pubmed_ResultsPanel.Pubmed_RVAbstract	.
hsa-miR-103-as	251827	26556.9	317633	34349	1.29341	0.773149	9617.53	0	0	http://www.mirbase.org/cgi-bin/mirna_entry.pl?acc=MIMAT0007402	http://www.ncbi.nlm.nih.gov/pubmed?term="miR 103"[Title]&itool=EntrezSystem2.PEntrez.Pubmed.Pubmed_ResultsPanel.Pubmed_RVAbstract	.
hsa-miR-142-3p	2.74183e+06	289144	2.5603e+06	276872	0.957557	1.04432	3476.11	0	0	http://www.mirbase.org/cgi-bin/mirna_entry.pl?acc=MIMAT0000434	http://www.ncbi.nlm.nih.gov/pubmed?term="miR 142"[Title]&itool=EntrezSystem2.PEntrez.Pubmed.Pubmed_ResultsPanel.Pubmed_RVAbstract	.
hsa-miR-30e*	79940	8430.21	94012	10166.5	1.20596	0.829215	1530.48	0	0	http://www.mirbase.org/cgi-bin/mirna_entry.pl?acc=MIMAT0000693	http://www.ncbi.nlm.nih.gov/pubmed?term="miR 30e*"[Title]&itool=EntrezSystem2.PEntrez.Pubmed.Pubmed_ResultsPanel.Pubmed_RVAbstract	.
hsa-miR-103	125724	13258.5	105687	11429	0.862013	1.16007	1286.6	0	0	http://www.mirbase.org/cgi-bin/mirna_entry.pl?acc=MIMAT0000101	http://www.ncbi.nlm.nih.gov/pubmed?term="miR 103"[Title]&itool=EntrezSystem2.PEntrez.Pubmed.Pubmed_ResultsPanel.Pubmed_RVAbstract	.
hsa-miR-19b	159788	16850.7	136727	14785.7	0.87745	1.13967	1283.55	0	0	http://www.mirbase.org/cgi-bin/mirna_entry.pl?acc=MIMAT0000074	http://www.ncbi.nlm.nih.gov/pubmed?term="miR 19b"[Title]&itool=EntrezSystem2.PEntrez.Pubmed.Pubmed_ResultsPanel.Pubmed_RVAbstract	.
hsa-let-7a	272517	28738.7	245213	26517.5	0.922709	1.08377	860.303	0	0	http://www.mirbase.org/cgi-bin/mirna_entry.pl?acc=MIMAT0000062	http://www.ncbi.nlm.nih.gov/pubmed?term="let 7a"[Title]&itool=EntrezSystem2.PEntrez.Pubmed.Pubmed_ResultsPanel.Pubmed_RVAbstract	.
hsa-miR-182	155189	16365.7	166207	17973.6	1.09825	0.910537	716.947	0	0	http://www.mirbase.org/cgi-bin/mirna_entry.pl?acc=MIMAT0000259	http://www.ncbi.nlm.nih.gov/pubmed?term="miR 182"[Title]&itool=EntrezSystem2.PEntrez.Pubmed.Pubmed_ResultsPanel.Pubmed_RVAbstract	.
hsa-miR-32	53204	5610.72	43808	4737.41	0.844351	1.18434	694.433	0	0	http://www.mirbase.org/cgi-bin/mirna_entry.pl?acc=MIMAT0000090	http://www.ncbi.nlm.nih.gov/pubmed?term="miR 32"[Title]&itool=EntrezSystem2.PEntrez.Pubmed.Pubmed_ResultsPanel.Pubmed_RVAbstract	.
hsa-miR-29b	16451.9	1734.96	11980.6	1295.58	0.74675	1.33914	598.486	0	0	http://www.mirbase.org/cgi-bin/mirna_entry.pl?acc=MIMAT0000100	http://www.ncbi.nlm.nih.gov/pubmed?term="miR 29b"[Title]&itool=EntrezSystem2.PEntrez.Pubmed.Pubmed_ResultsPanel.Pubmed_RVAbstract	.
hsa-miR-142-5p	82336.2	8682.9	71035.1	7681.77	0.884701	1.13033	578.659	0	0	http://www.mirbase.org/cgi-bin/mirna_entry.pl?acc=MIMAT0000433	http://www.ncbi.nlm.nih.gov/pubmed?term="miR 142"[Title]&itool=EntrezSystem2.PEntrez.Pubmed.Pubmed_ResultsPanel.Pubmed_RVAbstract	.
hsa-miR-148a*	15278	1611.17	18776	2030.44	1.26023	0.793505	452.187	0	0	http://www.mirbase.org/cgi-bin/mirna_entry.pl?acc=MIMAT0004549	http://www.ncbi.nlm.nih.gov/pubmed?term="miR 148a*"[Title]&itool=EntrezSystem2.PEntrez.Pubmed.Pubmed_ResultsPanel.Pubmed_RVAbstract	.
hsa-let-7d	21744.3	2293.08	17269	1867.47	0.814396	1.2279	409.039	0	0	http://www.mirbase.org/cgi-bin/mirna_entry.pl?acc=MIMAT0000065	http://www.ncbi.nlm.nih.gov/pubmed?term="let 7d"[Title]&itool=EntrezSystem2.PEntrez.Pubmed.Pubmed_ResultsPanel.Pubmed_RVAbstract	.
hsa-miR-29a	15766.4	1662.67	12192.5	1318.5	0.793004	1.26103	373.138	0	0	http://www.mirbase.org/cgi-bin/mirna_entry.pl?acc=MIMAT0000086	http://www.ncbi.nlm.nih.gov/pubmed?term="miR 29a"[Title]&itool=EntrezSystem2.PEntrez.Pubmed.Pubmed_ResultsPanel.Pubmed_RVAbstract	.
hsa-miR-20a	659031	69499.3	623903	67469.1	0.970789	1.03009	302.527	0	0	http://www.mirbase.org/cgi-bin/mirna_entry.pl?acc=MIMAT0000075	http://www.ncbi.nlm.nih.gov/pubmed?term="miR 20a"[Title]&itool=EntrezSystem2.PEntrez.Pubmed.Pubmed_ResultsPanel.Pubmed_RVAbstract	.
hsa-let-7g	105755	11152.5	95722.8	10351.5	0.928174	1.07738	282.575	0	0	http://www.mirbase.org/cgi-bin/mirna_entry.pl?acc=MIMAT0000414	http://www.ncbi.nlm.nih.gov/pubmed?term="let 7g"[Title]&itool=EntrezSystem2.PEntrez.Pubmed.Pubmed_ResultsPanel.Pubmed_RVAbstract	.
hsa-miR-181a*	38792.8	4090.96	42470.5	4592.78	1.12266	0.890738	272.521	0	0	http://www.mirbase.org/cgi-bin/mirna_entry.pl?acc=MIMAT0000270	http://www.ncbi.nlm.nih.gov/pubmed?term="miR 181a*"[Title]&itool=EntrezSystem2.PEntrez.Pubmed.Pubmed_ResultsPanel.Pubmed_RVAbstract	.
hsa-miR-374a*	252532	26631.2	235284	25443.7	0.95541	1.04667	260.406	0	0	http://www.mirbase.org/cgi-bin/mirna_entry.pl?acc=MIMAT0004688	http://www.ncbi.nlm.nih.gov/pubmed?term="miR 374a*"[Title]&itool=EntrezSystem2.PEntrez.Pubmed.Pubmed_ResultsPanel.Pubmed_RVAbstract	.
hsa-miR-30d	27646.6	2915.52	30609.7	3310.15	1.13535	0.880783	234.764	0	0	http://www.mirbase.org/cgi-bin/mirna_entry.pl?acc=MIMAT0000245	http://www.ncbi.nlm.nih.gov/pubmed?term="miR 30d"[Title]&itool=EntrezSystem2.PEntrez.Pubmed.Pubmed_ResultsPanel.Pubmed_RVAbstract	.
hsa-let-7f	639018	67388.7	607078	65649.6	0.974193	1.02649	228.068	0	0	http://www.mirbase.org/cgi-bin/mirna_entry.pl?acc=MIMAT0000067	http://www.ncbi.nlm.nih.gov/pubmed?term="let 7f"[Title]&itool=EntrezSystem2.PEntrez.Pubmed.Pubmed_ResultsPanel.Pubmed_RVAbstract	.
hsa-miR-16	161025	16981.2	149230	16137.8	0.950335	1.05226	204.546	0	0	http://www.mirbase.org/cgi-bin/mirna_entry.pl?acc=MIMAT0000069	http://www.ncbi.nlm.nih.gov/pubmed?term="miR 16"[Title]&itool=EntrezSystem2.PEntrez.Pubmed.Pubmed_ResultsPanel.Pubmed_RVAbstract	.
hsa-miR-29c	37142.7	3916.95	32741.9	3540.72	0.903949	1.10626	178.497	0	0	http://www.mirbase.org/cgi-bin/mirna_entry.pl?acc=MIMAT0000681	http://www.ncbi.nlm.nih.gov/pubmed?term="miR 29c"[Title]&itool=EntrezSystem2.PEntrez.Pubmed.Pubmed_ResultsPanel.Pubmed_RVAbstract	.
hsa-miR-363	18435	1944.09	20536	2220.77	1.14232	0.875414	172.317	0	0	http://www.mirbase.org/cgi-bin/mirna_entry.pl?acc=MIMAT0000707	http://www.ncbi.nlm.nih.gov/pubmed?term="miR 363"[Title]&itool=EntrezSystem2.PEntrez.Pubmed.Pubmed_ResultsPanel.Pubmed_RVAbstract	.
hsa-miR-30c	48886.5	5155.41	43763.3	4732.58	0.917984	1.08934	170.232	0	0	http://www.mirbase.org/cgi-bin/mirna_entry.pl?acc=MIMAT0000244	http://www.ncbi.nlm.nih.gov/pubmed?term="miR 30c"[Title]&itool=EntrezSystem2.PEntrez.Pubmed.Pubmed_ResultsPanel.Pubmed_RVAbstract	.
hsa-miR-769-5p	16617	1752.37	18598	2011.2	1.1477	0.87131	166.833	0	0	http://www.mirbase.org/cgi-bin/mirna_entry.pl?acc=MIMAT0003886	http://www.ncbi.nlm.nih.gov/pubmed?term="miR 769"[Title]&itool=EntrezSystem2.PEntrez.Pubmed.Pubmed_ResultsPanel.Pubmed_RVAbstract	.
hsa-miR-423-3p	3529.43	372.202	4578.44	495.114	1.33023	0.751749	162.88	0	0	http://www.mirbase.org/cgi-bin/mirna_entry.pl?acc=MIMAT0001340	http://www.ncbi.nlm.nih.gov/pubmed?term="miR 423"[Title]&itool=EntrezSystem2.PEntrez.Pubmed.Pubmed_ResultsPanel.Pubmed_RVAbstract	.
hsa-miR-106b	102201	10777.8	105332	11390.6	1.05686	0.946195	160.375	0	0	http://www.mirbase.org/cgi-bin/mirna_entry.pl?acc=MIMAT0000680	http://www.ncbi.nlm.nih.gov/pubmed?term="miR 106b"[Title]&itool=EntrezSystem2.PEntrez.Pubmed.Pubmed_ResultsPanel.Pubmed_RVAbstract	.
hsa-miR-210	978	103.137	1572	169.997	1.64827	0.606698	152.8	0	0	http://www.mirbase.org/cgi-bin/mirna_entry.pl?acc=MIMAT0000267	http://www.ncbi.nlm.nih.gov/pubmed?term="miR 210"[Title]&itool=EntrezSystem2.PEntrez.Pubmed.Pubmed_ResultsPanel.Pubmed_RVAbstract	.
hsa-miR-30e	26145.4	2757.2	28230.3	3052.83	1.10722	0.903162	141.17	0	0	http://www.mirbase.org/cgi-bin/mirna_entry.pl?acc=MIMAT0000692	http://www.ncbi.nlm.nih.gov/pubmed?term="miR 30e"[Title]&itool=EntrezSystem2.PEntrez.Pubmed.Pubmed_ResultsPanel.Pubmed_RVAbstract	.
hsa-miR-143	602	63.4849	280.996	30.3871	0.47865	2.08921	109.761	0	0	http://www.mirbase.org/cgi-bin/mirna_entry.pl?acc=MIMAT0000435	http://www.ncbi.nlm.nih.gov/pubmed?term="miR 143"[Title]&itool=EntrezSystem2.PEntrez.Pubmed.Pubmed_ResultsPanel.Pubmed_RVAbstract	.
hsa-miR-92a	165229	17424.5	155550	16821.2	0.965375	1.03587	101.28	0	0	http://www.mirbase.org/cgi-bin/mirna_entry.pl?acc=MIMAT0000092	http://www.ncbi.nlm.nih.gov/pubmed?term="miR 92a"[Title]&itool=EntrezSystem2.PEntrez.Pubmed.Pubmed_ResultsPanel.Pubmed_RVAbstract	.
hsa-miR-181b	32785.9	3457.49	34536.5	3734.79	1.0802	0.925753	100.419	0	0	http://www.mirbase.org/cgi-bin/mirna_entry.pl?acc=MIMAT0000257	http://www.ncbi.nlm.nih.gov/pubmed?term="miR 181b"[Title]&itool=EntrezSystem2.PEntrez.Pubmed.Pubmed_ResultsPanel.Pubmed_RVAbstract	.
hsa-miR-7-1*	4249	448.086	3314	358.377	0.799797	1.25032	93.6051	0	0	http://www.mirbase.org/cgi-bin/mirna_entry.pl?acc=MIMAT0004553	http://www.ncbi.nlm.nih.gov/pubmed?term="miR 7"[Title]&itool=EntrezSystem2.PEntrez.Pubmed.Pubmed_ResultsPanel.Pubmed_RVAbstract	.
hsa-miR-301b	3632.28	383.048	2791.38	301.861	0.78805	1.26896	90.2765	0	0	http://www.mirbase.org/cgi-bin/mirna_entry.pl?acc=MIMAT0004958	http://www.ncbi.nlm.nih.gov/pubmed?term="miR 301b"[Title]&itool=EntrezSystem2.PEntrez.Pubmed.Pubmed_ResultsPanel.Pubmed_RVAbstract	.
hsa-miR-378	176946	18660.1	177610	19206.9	1.0293	0.971534	75.329	0	0	http://www.mirbase.org/cgi-bin/mirna_entry.pl?acc=MIMAT0000732	http://www.ncbi.nlm.nih.gov/pubmed?term="miR 378"[Title]&itool=EntrezSystem2.PEntrez.Pubmed.Pubmed_ResultsPanel.Pubmed_RVAbstract	.
hsa-miR-183	40424.4	4263.03	41856.4	4526.37	1.06177	0.94182	74.1772	0	0	http://www.mirbase.org/cgi-bin/mirna_entry.pl?acc=MIMAT0000261	http://www.ncbi.nlm.nih.gov/pubmed?term="miR 183"[Title]&itool=EntrezSystem2.PEntrez.Pubmed.Pubmed_ResultsPanel.Pubmed_RVAbstract	.
hsa-miR-19a	28785.7	3035.65	26136.2	2826.38	0.931063	1.07404	70.1889	0	0	http://www.mirbase.org/cgi-bin/mirna_entry.pl?acc=MIMAT0000073	http://www.ncbi.nlm.nih.gov/pubmed?term="miR 19a"[Title]&itool=EntrezSystem2.PEntrez.Pubmed.Pubmed_ResultsPanel.Pubmed_RVAbstract	.
hsa-miR-671-5p	868	91.5364	1207	130.525	1.42594	0.701292	63.9645	1.33227e-15	1.251e-12	http://www.mirbase.org/cgi-bin/mirna_entry.pl?acc=MIMAT0003880	http://www.ncbi.nlm.nih.gov/pubmed?term="miR 671"[Title]&itool=EntrezSystem2.PEntrez.Pubmed.Pubmed_ResultsPanel.Pubmed_RVAbstract	.
hsa-miR-106a	14697.3	1549.92	15682.4	1695.9	1.09418	0.913924	61.5372	4.32987e-15	4.06575e-12	http://www.mirbase.org/cgi-bin/mirna_entry.pl?acc=MIMAT0000103	http://www.ncbi.nlm.nih.gov/pubmed?term="miR 106a"[Title]&itool=EntrezSystem2.PEntrez.Pubmed.Pubmed_ResultsPanel.Pubmed_RVAbstract	.
hsa-miR-191	57092	6020.73	58290	6303.5	1.04697	0.955141	61.1086	5.32907e-15	5.004e-12	http://www.mirbase.org/cgi-bin/mirna_entry.pl?acc=MIMAT0000440	http://www.ncbi.nlm.nih.gov/pubmed?term="miR 191"[Title]&itool=EntrezSystem2.PEntrez.Pubmed.Pubmed_ResultsPanel.Pubmed_RVAbstract	.
hsa-miR-21	286906	30256.2	285150	30836.2	1.01917	0.981189	53.1912	3.02647e-13	2.84185e-10	http://www.mirbase.org/cgi-bin/mirna_entry.pl?acc=MIMAT0000076	http://www.ncbi.nlm.nih.gov/pubmed?term="miR 21"[Title]&itool=EntrezSystem2.PEntrez.Pubmed.Pubmed_ResultsPanel.Pubmed_RVAbstract	.
hsa-miR-532-5p	3812	402.001	4365	472.033	1.17421	0.851638	52.5113	4.27769e-13	4.01675e-10	http://www.mirbase.org/cgi-bin/mirna_entry.pl?acc=MIMAT0002888	http://www.ncbi.nlm.nih.gov/pubmed?term="miR 532"[Title]&itool=EntrezSystem2.PEntrez.Pubmed.Pubmed_ResultsPanel.Pubmed_RVAbstract	.
hsa-miR-140-3p	8663	913.571	9408	1017.38	1.11363	0.89796	52.2754	4.82392e-13	4.52966e-10	http://www.mirbase.org/cgi-bin/mirna_entry.pl?acc=MIMAT0004597	http://www.ncbi.nlm.nih.gov/pubmed?term="miR 140"[Title]&itool=EntrezSystem2.PEntrez.Pubmed.Pubmed_ResultsPanel.Pubmed_RVAbstract	.
hsa-miR-17*	6995	737.67	7685	831.059	1.1266	0.887626	52.0594	5.38458e-13	5.05612e-10	http://www.mirbase.org/cgi-bin/mirna_entry.pl?acc=MIMAT0000071	http://www.ncbi.nlm.nih.gov/pubmed?term="miR 17*"[Title]&itool=EntrezSystem2.PEntrez.Pubmed.Pubmed_ResultsPanel.Pubmed_RVAbstract	.
hsa-miR-18b	7870.37	829.984	8576.69	927.487	1.11748	0.894874	50.6599	1.09845e-12	1.03145e-09	http://www.mirbase.org/cgi-bin/mirna_entry.pl?acc=MIMAT0001412	http://www.ncbi.nlm.nih.gov/pubmed?term="miR 18b"[Title]&itool=EntrezSystem2.PEntrez.Pubmed.Pubmed_ResultsPanel.Pubmed_RVAbstract	.
hsa-miR-7	2636	277.984	2094	226.446	0.814601	1.22759	49.3805	2.10831e-12	1.97971e-09	http://www.mirbase.org/cgi-bin/mirna_entry.pl?acc=MIMAT0000252	http://www.ncbi.nlm.nih.gov/pubmed?term="miR 7"[Title]&itool=EntrezSystem2.PEntrez.Pubmed.Pubmed_ResultsPanel.Pubmed_RVAbstract	.
hsa-miR-1261	1949	205.535	2356	254.779	1.23959	0.80672	49.2719	2.22833e-12	2.0924e-09	http://www.mirbase.org/cgi-bin/mirna_entry.pl?acc=MIMAT0005913	http://www.ncbi.nlm.nih.gov/pubmed?term="miR 1261"[Title]&itool=EntrezSystem2.PEntrez.Pubmed.Pubmed_ResultsPanel.Pubmed_RVAbstract	.
hsa-miR-548d-3p	601.928	63.4773	377.538	40.8271	0.643175	1.55479	46.1838	1.07666e-11	1.01098e-08	http://www.mirbase.org/cgi-bin/mirna_entry.pl?acc=MIMAT0003323	http://www.ncbi.nlm.nih.gov/pubmed?term="miR 548d"[Title]&itool=EntrezSystem2.PEntrez.Pubmed.Pubmed_ResultsPanel.Pubmed_RVAbstract	.
hsa-miR-128	19449	2051.03	20206	2185.08	1.06536	0.938649	39.7923	2.82454e-10	2.65224e-07	http://www.mirbase.org/cgi-bin/mirna_entry.pl?acc=MIMAT0000424	http://www.ncbi.nlm.nih.gov/pubmed?term="miR 128"[Title]&itool=EntrezSystem2.PEntrez.Pubmed.Pubmed_ResultsPanel.Pubmed_RVAbstract	.
hsa-miR-1260	2059.28	217.164	2423.66	262.095	1.2069	0.828571	39.4045	3.44508e-10	3.23493e-07	http://www.mirbase.org/cgi-bin/mirna_entry.pl?acc=MIMAT0005911	http://www.ncbi.nlm.nih.gov/pubmed?term="miR 1260"[Title]&itool=EntrezSystem2.PEntrez.Pubmed.Pubmed_ResultsPanel.Pubmed_RVAbstract	.
hsa-miR-18a	70236.7	7406.93	66341.2	7174.16	0.968574	1.03245	35.0568	3.20231e-09	3.00697e-06	http://www.mirbase.org/cgi-bin/mirna_entry.pl?acc=MIMAT0000072	http://www.ncbi.nlm.nih.gov/pubmed?term="miR 18a"[Title]&itool=EntrezSystem2.PEntrez.Pubmed.Pubmed_ResultsPanel.Pubmed_RVAbstract	.
hsa-miR-181a	93142	9822.44	93319.2	10091.6	1.0274	0.973331	34.3935	4.50221e-09	4.22758e-06	http://www.mirbase.org/cgi-bin/mirna_entry.pl?acc=MIMAT0000256	http://www.ncbi.nlm.nih.gov/pubmed?term="miR 181a"[Title]&itool=EntrezSystem2.PEntrez.Pubmed.Pubmed_ResultsPanel.Pubmed_RVAbstract	.
hsa-miR-25	83560.7	8812.04	83631.4	9043.93	1.02632	0.974359	28.449	9.61988e-08	9.03307e-05	http://www.mirbase.org/cgi-bin/mirna_entry.pl?acc=MIMAT0000081	http://www.ncbi.nlm.nih.gov/pubmed?term="miR 25"[Title]&itool=EntrezSystem2.PEntrez.Pubmed.Pubmed_ResultsPanel.Pubmed_RVAbstract	.
hsa-miR-342-3p	4659	491.323	4053	438.293	0.892067	1.12099	28.3585	1.00802e-07	9.46528e-05	http://www.mirbase.org/cgi-bin/mirna_entry.pl?acc=MIMAT0000753	http://www.ncbi.nlm.nih.gov/pubmed?term="miR 342"[Title]&itool=EntrezSystem2.PEntrez.Pubmed.Pubmed_ResultsPanel.Pubmed_RVAbstract	.
hsa-miR-30b	58773.5	6198.06	55567.7	6009.11	0.969515	1.03144	27.5577	1.52481e-07	0.00014318	http://www.mirbase.org/cgi-bin/mirna_entry.pl?acc=MIMAT0000420	http://www.ncbi.nlm.nih.gov/pubmed?term="miR 30b"[Title]&itool=EntrezSystem2.PEntrez.Pubmed.Pubmed_ResultsPanel.Pubmed_RVAbstract	.
hsa-miR-484	6702	706.771	5956	644.084	0.911306	1.09733	27.2723	1.76722e-07	0.000165942	http://www.mirbase.org/cgi-bin/mirna_entry.pl?acc=MIMAT0002174	http://www.ncbi.nlm.nih.gov/pubmed?term="miR 484"[Title]&itool=EntrezSystem2.PEntrez.Pubmed.Pubmed_ResultsPanel.Pubmed_RVAbstract	.
hsa-miR-223	1405	148.167	1118	120.901	0.81598	1.22552	25.9071	3.58251e-07	0.000336398	http://www.mirbase.org/cgi-bin/mirna_entry.pl?acc=MIMAT0000280	http://www.ncbi.nlm.nih.gov/pubmed?term="miR 223"[Title]&itool=EntrezSystem2.PEntrez.Pubmed.Pubmed_ResultsPanel.Pubmed_RVAbstract	.
hsa-miR-3163	5	0.527283	37	4.00119	+Infinity	0	24.7147	6.64749e-07	0.000624199	http://www.mirbase.org/cgi-bin/mirna_entry.pl?acc=MIMAT0015037	http://www.ncbi.nlm.nih.gov/pubmed?term="miR 3163"[Title]&itool=EntrezSystem2.PEntrez.Pubmed.Pubmed_ResultsPanel.Pubmed_RVAbstract	.
hsa-miR-502-3p	270.833	28.5612	163.014	17.6284	0.617216	1.62018	24.3027	8.23247e-07	0.000773029	http://www.mirbase.org/cgi-bin/mirna_entry.pl?acc=MIMAT0004775	http://www.ncbi.nlm.nih.gov/pubmed?term="miR 502"[Title]&itool=EntrezSystem2.PEntrez.Pubmed.Pubmed_ResultsPanel.Pubmed_RVAbstract	.
hsa-miR-33b	648.679	68.4076	472.015	51.0439	0.746173	1.34017	23.6781	1.1387e-06	0.00106924	http://www.mirbase.org/cgi-bin/mirna_entry.pl?acc=MIMAT0003301	http://www.ncbi.nlm.nih.gov/pubmed?term="miR 33b"[Title]&itool=EntrezSystem2.PEntrez.Pubmed.Pubmed_ResultsPanel.Pubmed_RVAbstract	.
hsa-miR-33a*	3036	320.167	2602	281.381	0.878859	1.13784	23.4412	1.2879e-06	0.00120934	http://www.mirbase.org/cgi-bin/mirna_entry.pl?acc=MIMAT0004506	http://www.ncbi.nlm.nih.gov/pubmed?term="miR 33a*"[Title]&itool=EntrezSystem2.PEntrez.Pubmed.Pubmed_ResultsPanel.Pubmed_RVAbstract	.
hsa-miR-548aa	501.436	52.8798	351.815	38.0455	0.719471	1.38991	22.709	1.88482e-06	0.00176984	http://www.mirbase.org/cgi-bin/mirna_entry.pl?acc=MIMAT0018447	http://www.ncbi.nlm.nih.gov/pubmed?term="miR 548aa"[Title]&itool=EntrezSystem2.PEntrez.Pubmed.Pubmed_ResultsPanel.Pubmed_RVAbstract	.
hsa-miR-192	6574.94	693.372	6957.96	752.437	1.08518	0.921502	22.5981	1.99681e-06	0.001875	http://www.mirbase.org/cgi-bin/mirna_entry.pl?acc=MIMAT0000222	http://www.ncbi.nlm.nih.gov/pubmed?term="miR 192"[Title]&itool=EntrezSystem2.PEntrez.Pubmed.Pubmed_ResultsPanel.Pubmed_RVAbstract	.
hsa-let-7i	18258.9	1925.52	16928	1830.6	0.950704	1.05185	22.5094	2.0912e-06	0.00196363	http://www.mirbase.org/cgi-bin/mirna_entry.pl?acc=MIMAT0000415	http://www.ncbi.nlm.nih.gov/pubmed?term="let 7i"[Title]&itool=EntrezSystem2.PEntrez.Pubmed.Pubmed_ResultsPanel.Pubmed_RVAbstract	.
hsa-miR-450a	1786	188.346	1476	159.615	0.847459	1.18	22.239	2.40733e-06	0.00226048	http://www.mirbase.org/cgi-bin/mirna_entry.pl?acc=MIMAT0001545	http://www.ncbi.nlm.nih.gov/pubmed?term="miR 450a"[Title]&itool=EntrezSystem2.PEntrez.Pubmed.Pubmed_ResultsPanel.Pubmed_RVAbstract	.
hsa-miR-3667-5p	790	83.3108	606	65.5331	0.78661	1.27128	19.9132	8.10403e-06	0.00760969	http://www.mirbase.org/cgi-bin/mirna_entry.pl?acc=MIMAT0018089	http://www.ncbi.nlm.nih.gov/pubmed?term="miR 3667"[Title]&itool=EntrezSystem2.PEntrez.Pubmed.Pubmed_ResultsPanel.Pubmed_RVAbstract	.
hsa-miR-140-5p	6999	738.091	6320	683.447	0.925966	1.07995	19.6916	9.0999e-06	0.00854481	http://www.mirbase.org/cgi-bin/mirna_entry.pl?acc=MIMAT0000431	http://www.ncbi.nlm.nih.gov/pubmed?term="miR 140"[Title]&itool=EntrezSystem2.PEntrez.Pubmed.Pubmed_ResultsPanel.Pubmed_RVAbstract	.
hsa-miR-20b	40720	4294.2	38485.7	4161.86	0.969182	1.0318	19.4787	1.01727e-05	0.00955216	http://www.mirbase.org/cgi-bin/mirna_entry.pl?acc=MIMAT0001413	http://www.ncbi.nlm.nih.gov/pubmed?term="miR 20b"[Title]&itool=EntrezSystem2.PEntrez.Pubmed.Pubmed_ResultsPanel.Pubmed_RVAbstract	.
hsa-miR-92b	3546.07	373.957	3111.9	336.522	0.899896	1.11124	18.4873	1.71042e-05	0.0160608	http://www.mirbase.org/cgi-bin/mirna_entry.pl?acc=MIMAT0003218	http://www.ncbi.nlm.nih.gov/pubmed?term="miR 92b"[Title]&itool=EntrezSystem2.PEntrez.Pubmed.Pubmed_ResultsPanel.Pubmed_RVAbstract	.
hsa-miR-340	3719.98	392.297	3282	354.917	0.904715	1.10532	17.5269	2.83267e-05	0.0265988	http://www.mirbase.org/cgi-bin/mirna_entry.pl?acc=MIMAT0004692	http://www.ncbi.nlm.nih.gov/pubmed?term="miR 340"[Title]&itool=EntrezSystem2.PEntrez.Pubmed.Pubmed_ResultsPanel.Pubmed_RVAbstract	.
hsa-miR-425	13735	1448.45	14082	1522.83	1.05136	0.951153	17.4572	2.93845e-05	0.027592	http://www.mirbase.org/cgi-bin/mirna_entry.pl?acc=MIMAT0003393	http://www.ncbi.nlm.nih.gov/pubmed?term="miR 425"[Title]&itool=EntrezSystem2.PEntrez.Pubmed.Pubmed_ResultsPanel.Pubmed_RVAbstract	.
hsa-miR-98	6455.55	680.781	5844.37	632.012	0.928363	1.07717	16.9833	3.77101e-05	0.0354098	http://www.mirbase.org/cgi-bin/mirna_entry.pl?acc=MIMAT0000096	http://www.ncbi.nlm.nih.gov/pubmed?term="miR 98"[Title]&itool=EntrezSystem2.PEntrez.Pubmed.Pubmed_ResultsPanel.Pubmed_RVAbstract	.
hsa-miR-556-5p	79	8.33108	34	3.67677	0.441332	2.26587	16.9747	3.78811e-05	0.0355704	http://www.mirbase.org/cgi-bin/mirna_entry.pl?acc=MIMAT0003220	http://www.ncbi.nlm.nih.gov/pubmed?term="miR 556"[Title]&itool=EntrezSystem2.PEntrez.Pubmed.Pubmed_ResultsPanel.Pubmed_RVAbstract	.
hsa-miR-3613-3p	454.965	47.9791	330	35.6863	0.743788	1.34447	16.9438	3.85022e-05	0.0361535	http://www.mirbase.org/cgi-bin/mirna_entry.pl?acc=MIMAT0017991	http://www.ncbi.nlm.nih.gov/pubmed?term="miR 3613"[Title]&itool=EntrezSystem2.PEntrez.Pubmed.Pubmed_ResultsPanel.Pubmed_RVAbstract	.
hsa-miR-590-5p	1418	149.538	1178	127.389	0.851889	1.17386	16.6052	4.6025e-05	0.0432175	http://www.mirbase.org/cgi-bin/mirna_entry.pl?acc=MIMAT0003258	http://www.ncbi.nlm.nih.gov/pubmed?term="miR 590"[Title]&itool=EntrezSystem2.PEntrez.Pubmed.Pubmed_ResultsPanel.Pubmed_RVAbstract	.
hsa-let-7a*	1406.03	148.276	1170.61	126.59	0.853748	1.17131	16.0379	6.20873e-05	0.0583	http://www.mirbase.org/cgi-bin/mirna_entry.pl?acc=MIMAT0004481	http://www.ncbi.nlm.nih.gov/pubmed?term="let 7a*"[Title]&itool=EntrezSystem2.PEntrez.Pubmed.Pubmed_ResultsPanel.Pubmed_RVAbstract	.
hsa-miR-744	3632	383.019	3884	420.017	1.0966	0.911912	15.9585	6.4745e-05	0.0607955	http://www.mirbase.org/cgi-bin/mirna_entry.pl?acc=MIMAT0004945	http://www.ncbi.nlm.nih.gov/pubmed?term="miR 744"[Title]&itool=EntrezSystem2.PEntrez.Pubmed.Pubmed_ResultsPanel.Pubmed_RVAbstract	.
hsa-let-7e	924.928	97.5398	741.193	80.1529	0.821746	1.21692	15.9508	6.50112e-05	0.0610455	http://www.mirbase.org/cgi-bin/mirna_entry.pl?acc=MIMAT0000066	http://www.ncbi.nlm.nih.gov/pubmed?term="let 7e"[Title]&itool=EntrezSystem2.PEntrez.Pubmed.Pubmed_ResultsPanel.Pubmed_RVAbstract	.
hsa-miR-96	10834	1142.52	10009	1082.38	0.947361	1.05556	15.2438	9.44884e-05	0.0887246	http://www.mirbase.org/cgi-bin/mirna_entry.pl?acc=MIMAT0000095	http://www.ncbi.nlm.nih.gov/pubmed?term="miR 96"[Title]&itool=EntrezSystem2.PEntrez.Pubmed.Pubmed_ResultsPanel.Pubmed_RVAbstract	.
hsa-miR-181d	824.123	86.9092	966.299	104.496	1.20236	0.831699	15.1145	0.000101185	0.0950123	http://www.mirbase.org/cgi-bin/mirna_entry.pl?acc=MIMAT0002821	http://www.ncbi.nlm.nih.gov/pubmed?term="miR 181d"[Title]&itool=EntrezSystem2.PEntrez.Pubmed.Pubmed_ResultsPanel.Pubmed_RVAbstract	.
hsa-miR-24	5446	574.317	5715	618.022	1.0761	0.929282	15.0024	0.000107375	0.100825	http://www.mirbase.org/cgi-bin/mirna_entry.pl?acc=MIMAT0000080	http://www.ncbi.nlm.nih.gov/pubmed?term="miR 24"[Title]&itool=EntrezSystem2.PEntrez.Pubmed.Pubmed_ResultsPanel.Pubmed_RVAbstract	.
hsa-miR-27b	11342.1	1196.1	11634.5	1258.16	1.05188	0.950677	14.7055	0.000125682	0.118016	http://www.mirbase.org/cgi-bin/mirna_entry.pl?acc=MIMAT0000419	http://www.ncbi.nlm.nih.gov/pubmed?term="miR 27b"[Title]&itool=EntrezSystem2.PEntrez.Pubmed.Pubmed_ResultsPanel.Pubmed_RVAbstract	.
hsa-miR-183*	579	61.0594	698	75.482	1.23621	0.808927	14.2465	0.000160355	0.150573	http://www.mirbase.org/cgi-bin/mirna_entry.pl?acc=MIMAT0004560	http://www.ncbi.nlm.nih.gov/pubmed?term="miR 183*"[Title]&itool=EntrezSystem2.PEntrez.Pubmed.Pubmed_ResultsPanel.Pubmed_RVAbstract	.
hsa-miR-545*	46	4.85101	88	9.51636	1.96173	0.509755	14.1273	0.000170842	0.16042	http://www.mirbase.org/cgi-bin/mirna_entry.pl?acc=MIMAT0004785	http://www.ncbi.nlm.nih.gov/pubmed?term="miR 545*"[Title]&itool=EntrezSystem2.PEntrez.Pubmed.Pubmed_ResultsPanel.Pubmed_RVAbstract	.
hsa-miR-1292	502	52.9393	610	65.9656	1.24606	0.802528	13.3448	0.000259144	0.243336	http://www.mirbase.org/cgi-bin/mirna_entry.pl?acc=MIMAT0005943	http://www.ncbi.nlm.nih.gov/pubmed?term="miR 1292"[Title]&itool=EntrezSystem2.PEntrez.Pubmed.Pubmed_ResultsPanel.Pubmed_RVAbstract	.
hsa-miR-186	15230	1606.1	15482	1674.23	1.04242	0.959307	13.2672	0.000270089	0.253613	http://www.mirbase.org/cgi-bin/mirna_entry.pl?acc=MIMAT0000456	http://www.ncbi.nlm.nih.gov/pubmed?term="miR 186"[Title]&itool=EntrezSystem2.PEntrez.Pubmed.Pubmed_ResultsPanel.Pubmed_RVAbstract	.
hsa-miR-503	1802	190.033	1973	213.361	1.12276	0.890664	12.6251	0.000380606	0.357389	http://www.mirbase.org/cgi-bin/mirna_entry.pl?acc=MIMAT0002874	http://www.ncbi.nlm.nih.gov/pubmed?term="miR 503"[Title]&itool=EntrezSystem2.PEntrez.Pubmed.Pubmed_ResultsPanel.Pubmed_RVAbstract	.
hsa-miR-3613-5p	7082	746.844	6501	703.021	0.941322	1.06234	12.4166	0.000425529	0.399572	http://www.mirbase.org/cgi-bin/mirna_entry.pl?acc=MIMAT0017990	http://www.ncbi.nlm.nih.gov/pubmed?term="miR 3613"[Title]&itool=EntrezSystem2.PEntrez.Pubmed.Pubmed_ResultsPanel.Pubmed_RVAbstract	.
hsa-miR-34c-5p	786	82.889	636	68.7773	0.829752	1.20518	12.3096	0.000450635	0.423147	http://www.mirbase.org/cgi-bin/mirna_entry.pl?acc=MIMAT0000686	http://www.ncbi.nlm.nih.gov/pubmed?term="miR 34c"[Title]&itool=EntrezSystem2.PEntrez.Pubmed.Pubmed_ResultsPanel.Pubmed_RVAbstract	.
hsa-miR-146b-5p	6493.77	684.811	5950.91	643.534	0.939724	1.06414	12.0229	0.000525516	0.493459	http://www.mirbase.org/cgi-bin/mirna_entry.pl?acc=MIMAT0002809	http://www.ncbi.nlm.nih.gov/pubmed?term="miR 146b"[Title]&itool=EntrezSystem2.PEntrez.Pubmed.Pubmed_ResultsPanel.Pubmed_RVAbstract	.
hsa-miR-17	352126	37134.1	340595	36832.1	0.991867	1.0082	11.9911	0.000534551	0.501944	http://www.mirbase.org/cgi-bin/mirna_entry.pl?acc=MIMAT0000070	http://www.ncbi.nlm.nih.gov/pubmed?term="miR 17"[Title]&itool=EntrezSystem2.PEntrez.Pubmed.Pubmed_ResultsPanel.Pubmed_RVAbstract	.
hsa-miR-15a	26576.9	2802.71	25144.9	2719.17	0.970195	1.03072	11.8677	0.000571173	0.536332	http://www.mirbase.org/cgi-bin/mirna_entry.pl?acc=MIMAT0000068	http://www.ncbi.nlm.nih.gov/pubmed?term="miR 15a"[Title]&itool=EntrezSystem2.PEntrez.Pubmed.Pubmed_ResultsPanel.Pubmed_RVAbstract	.
hsa-miR-103-2*	317	33.4298	231	24.9804	0.747251	1.33824	11.4655	0.000708985	0.665737	http://www.mirbase.org/cgi-bin/mirna_entry.pl?acc=MIMAT0009196	http://www.ncbi.nlm.nih.gov/pubmed?term="miR 103"[Title]&itool=EntrezSystem2.PEntrez.Pubmed.Pubmed_ResultsPanel.Pubmed_RVAbstract	.
hsa-miR-627	1765	186.131	1924	208.062	1.11783	0.894594	11.419	0.00072698	0.682634	http://www.mirbase.org/cgi-bin/mirna_entry.pl?acc=MIMAT0003296	http://www.ncbi.nlm.nih.gov/pubmed?term="miR 627"[Title]&itool=EntrezSystem2.PEntrez.Pubmed.Pubmed_ResultsPanel.Pubmed_RVAbstract	.
hsa-miR-941	1845	194.568	2003	216.605	1.11326	0.898259	11.0544	0.000884755	0.830785	http://www.mirbase.org/cgi-bin/mirna_entry.pl?acc=MIMAT0004984	http://www.ncbi.nlm.nih.gov/pubmed?term="miR 941"[Title]&itool=EntrezSystem2.PEntrez.Pubmed.Pubmed_ResultsPanel.Pubmed_RVAbstract	.
hsa-miR-3184	180.571	19.0424	242.559	26.2305	1.37748	0.725964	10.6652	0.0010917	1	http://www.mirbase.org/cgi-bin/mirna_entry.pl?acc=MIMAT0015064	http://www.ncbi.nlm.nih.gov/pubmed?term="miR 3184"[Title]&itool=EntrezSystem2.PEntrez.Pubmed.Pubmed_ResultsPanel.Pubmed_RVAbstract	.
hsa-miR-429	22	2.32005	5	0.540702	0	+Infinity	10.4444	0.00123022	1	http://www.mirbase.org/cgi-bin/mirna_entry.pl?acc=MIMAT0001536	http://www.ncbi.nlm.nih.gov/pubmed?term="miR 429"[Title]&itool=EntrezSystem2.PEntrez.Pubmed.Pubmed_ResultsPanel.Pubmed_RVAbstract	.
hsa-miR-1179	1	0.105457	13	1.40583	+Infinity	0	10.3646	0.00128454	1	http://www.mirbase.org/cgi-bin/mirna_entry.pl?acc=MIMAT0005824	http://www.ncbi.nlm.nih.gov/pubmed?term="miR 1179"[Title]&itool=EntrezSystem2.PEntrez.Pubmed.Pubmed_ResultsPanel.Pubmed_RVAbstract	.
hsa-miR-3126-5p	5	0.527283	21	2.27095	+Infinity	0	10.0946	0.00148701	1	http://www.mirbase.org/cgi-bin/mirna_entry.pl?acc=MIMAT0014989	http://www.ncbi.nlm.nih.gov/pubmed?term="miR 3126"[Title]&itool=EntrezSystem2.PEntrez.Pubmed.Pubmed_ResultsPanel.Pubmed_RVAbstract	.
hsa-miR-3691	155	16.3458	211	22.8176	1.39593	0.716367	9.99349	0.00157095	1	http://www.mirbase.org/cgi-bin/mirna_entry.pl?acc=MIMAT0018120	http://www.ncbi.nlm.nih.gov/pubmed?term="miR 3691"[Title]&itool=EntrezSystem2.PEntrez.Pubmed.Pubmed_ResultsPanel.Pubmed_RVAbstract	.
hsa-miR-3680	27	2.84733	8	0.865123	0	+Infinity	9.97691	0.00158515	1	http://www.mirbase.org/cgi-bin/mirna_entry.pl?acc=MIMAT0018106	http://www.ncbi.nlm.nih.gov/pubmed?term="miR 3680"[Title]&itool=EntrezSystem2.PEntrez.Pubmed.Pubmed_ResultsPanel.Pubmed_RVAbstract	.
hsa-miR-374a	9024.12	951.653	8389.77	907.273	0.953365	1.04892	9.93304	0.00162338	1	http://www.mirbase.org/cgi-bin/mirna_entry.pl?acc=MIMAT0000727	http://www.ncbi.nlm.nih.gov/pubmed?term="miR 374a"[Title]&itool=EntrezSystem2.PEntrez.Pubmed.Pubmed_ResultsPanel.Pubmed_RVAbstract	.
hsa-miR-548l	52	5.48375	24	2.59537	0.473284	2.1129	9.71261	0.00183007	1	http://www.mirbase.org/cgi-bin/mirna_entry.pl?acc=MIMAT0005889	http://www.ncbi.nlm.nih.gov/pubmed?term="miR 548l"[Title]&itool=EntrezSystem2.PEntrez.Pubmed.Pubmed_ResultsPanel.Pubmed_RVAbstract	.
hsa-miR-194	720	75.9288	823	88.9995	1.17214	0.853137	9.69042	0.00185231	1	http://www.mirbase.org/cgi-bin/mirna_entry.pl?acc=MIMAT0000460	http://www.ncbi.nlm.nih.gov/pubmed?term="miR 194"[Title]&itool=EntrezSystem2.PEntrez.Pubmed.Pubmed_ResultsPanel.Pubmed_RVAbstract	.
hsa-miR-548n	6.05738	0.638791	22.3594	2.41795	+Infinity	0	9.62593	0.0019185	1	http://www.mirbase.org/cgi-bin/mirna_entry.pl?acc=MIMAT0005916	http://www.ncbi.nlm.nih.gov/pubmed?term="miR 548n"[Title]&itool=EntrezSystem2.PEntrez.Pubmed.Pubmed_ResultsPanel.Pubmed_RVAbstract	.
hsa-miR-423-5p	13202	1392.24	12385	1339.32	0.961989	1.03951	9.61549	0.00192943	1	http://www.mirbase.org/cgi-bin/mirna_entry.pl?acc=MIMAT0004748	http://www.ncbi.nlm.nih.gov/pubmed?term="miR 423"[Title]&itool=EntrezSystem2.PEntrez.Pubmed.Pubmed_ResultsPanel.Pubmed_RVAbstract	.
hsa-miR-30d*	616	64.9613	711.015	76.8894	1.18362	0.844867	9.38252	0.00219064	1	http://www.mirbase.org/cgi-bin/mirna_entry.pl?acc=MIMAT0004551	http://www.ncbi.nlm.nih.gov/pubmed?term="miR 30d*"[Title]&itool=EntrezSystem2.PEntrez.Pubmed.Pubmed_ResultsPanel.Pubmed_RVAbstract	.
hsa-miR-1290	652.477	68.8081	748.632	80.9574	1.17657	0.849929	9.21973	0.00239421	1	http://www.mirbase.org/cgi-bin/mirna_entry.pl?acc=MIMAT0005880	http://www.ncbi.nlm.nih.gov/pubmed?term="miR 1290"[Title]&itool=EntrezSystem2.PEntrez.Pubmed.Pubmed_ResultsPanel.Pubmed_RVAbstract	.
hsa-miR-33a	7076.32	746.245	6554.98	708.859	0.9499	1.05274	9.00393	0.002694	1	http://www.mirbase.org/cgi-bin/mirna_entry.pl?acc=MIMAT0000091	http://www.ncbi.nlm.nih.gov/pubmed?term="miR 33a"[Title]&itool=EntrezSystem2.PEntrez.Pubmed.Pubmed_ResultsPanel.Pubmed_RVAbstract	.
hsa-miR-3611	34	3.58553	13	1.40583	0.392083	2.55048	8.96193	0.00275663	1	http://www.mirbase.org/cgi-bin/mirna_entry.pl?acc=MIMAT0017988	http://www.ncbi.nlm.nih.gov/pubmed?term="miR 3611"[Title]&itool=EntrezSystem2.PEntrez.Pubmed.Pubmed_ResultsPanel.Pubmed_RVAbstract	.
hsa-miR-424	12806	1350.48	12024	1300.28	0.962829	1.03861	8.91502	0.00282834	1	http://www.mirbase.org/cgi-bin/mirna_entry.pl?acc=MIMAT0001341	http://www.ncbi.nlm.nih.gov/pubmed?term="miR 424"[Title]&itool=EntrezSystem2.PEntrez.Pubmed.Pubmed_ResultsPanel.Pubmed_RVAbstract	.
hsa-miR-126*	220	23.2005	280	30.2793	1.30512	0.766215	8.75909	0.00308062	1	http://www.mirbase.org/cgi-bin/mirna_entry.pl?acc=MIMAT0000444	http://www.ncbi.nlm.nih.gov/pubmed?term="miR 126*"[Title]&itool=EntrezSystem2.PEntrez.Pubmed.Pubmed_ResultsPanel.Pubmed_RVAbstract	.
hsa-miR-331-3p	1359	143.316	1481	160.156	1.1175	0.894851	8.74538	0.00310388	1	http://www.mirbase.org/cgi-bin/mirna_entry.pl?acc=MIMAT0000760	http://www.ncbi.nlm.nih.gov/pubmed?term="miR 331"[Title]&itool=EntrezSystem2.PEntrez.Pubmed.Pubmed_ResultsPanel.Pubmed_RVAbstract	.
hsa-miR-548y	40	4.21827	69	7.46169	1.7689	0.565324	8.40407	0.00374381	1	http://www.mirbase.org/cgi-bin/mirna_entry.pl?acc=MIMAT0018354	http://www.ncbi.nlm.nih.gov/pubmed?term="miR 548y"[Title]&itool=EntrezSystem2.PEntrez.Pubmed.Pubmed_ResultsPanel.Pubmed_RVAbstract	.
hsa-miR-199b-5p	5	0.527283	19	2.05467	+Infinity	0	8.39785	0.00375666	1	http://www.mirbase.org/cgi-bin/mirna_entry.pl?acc=MIMAT0000263	http://www.ncbi.nlm.nih.gov/pubmed?term="miR 199b"[Title]&itool=EntrezSystem2.PEntrez.Pubmed.Pubmed_ResultsPanel.Pubmed_RVAbstract	.
hsa-miR-589*	263	27.7351	326	35.2538	1.27109	0.786728	8.39101	0.0037708	1	http://www.mirbase.org/cgi-bin/mirna_entry.pl?acc=MIMAT0003256	http://www.ncbi.nlm.nih.gov/pubmed?term="miR 589*"[Title]&itool=EntrezSystem2.PEntrez.Pubmed.Pubmed_ResultsPanel.Pubmed_RVAbstract	.
hsa-miR-148b	27177.5	2866.05	27164.6	2937.59	1.02496	0.975646	8.2802	0.00400797	1	http://www.mirbase.org/cgi-bin/mirna_entry.pl?acc=MIMAT0000759	http://www.ncbi.nlm.nih.gov/pubmed?term="miR 148b"[Title]&itool=EntrezSystem2.PEntrez.Pubmed.Pubmed_ResultsPanel.Pubmed_RVAbstract	.
hsa-miR-361-5p	5261	554.808	4848	524.265	0.944948	1.05826	8.1021	0.0044214	1	http://www.mirbase.org/cgi-bin/mirna_entry.pl?acc=MIMAT0000703	http://www.ncbi.nlm.nih.gov/pubmed?term="miR 361"[Title]&itool=EntrezSystem2.PEntrez.Pubmed.Pubmed_ResultsPanel.Pubmed_RVAbstract	.
hsa-miR-188-5p	322	33.9571	389	42.0666	1.23882	0.807221	8.08938	0.00445254	1	http://www.mirbase.org/cgi-bin/mirna_entry.pl?acc=MIMAT0000457	http://www.ncbi.nlm.nih.gov/pubmed?term="miR 188"[Title]&itool=EntrezSystem2.PEntrez.Pubmed.Pubmed_ResultsPanel.Pubmed_RVAbstract	.
hsa-miR-615-5p	77	8.12017	114	12.328	1.5182	0.658676	8.08689	0.00445865	1	http://www.mirbase.org/cgi-bin/mirna_entry.pl?acc=MIMAT0004804	http://www.ncbi.nlm.nih.gov/pubmed?term="miR 615"[Title]&itool=EntrezSystem2.PEntrez.Pubmed.Pubmed_ResultsPanel.Pubmed_RVAbstract	.
hsa-miR-150*	0	0	8.00092	0.865222	+Infinity	0	8.00092	0.00467535	1	http://www.mirbase.org/cgi-bin/mirna_entry.pl?acc=MIMAT0004610	http://www.ncbi.nlm.nih.gov/pubmed?term="miR 150*"[Title]&itool=EntrezSystem2.PEntrez.Pubmed.Pubmed_ResultsPanel.Pubmed_RVAbstract	.
hsa-miR-3927	0	0	8	0.865123	+Infinity	0	8.00001	0.00467772	1	http://www.mirbase.org/cgi-bin/mirna_entry.pl?acc=MIMAT0018202	http://www.ncbi.nlm.nih.gov/pubmed?term="miR 3927"[Title]&itool=EntrezSystem2.PEntrez.Pubmed.Pubmed_ResultsPanel.Pubmed_RVAbstract	.
hsa-miR-497*	8	0.843654	0	0	+Infinity	0	8.00001	0.00467772	1	http://www.mirbase.org/cgi-bin/mirna_entry.pl?acc=MIMAT0004768	http://www.ncbi.nlm.nih.gov/pubmed?term="miR 497*"[Title]&itool=EntrezSystem2.PEntrez.Pubmed.Pubmed_ResultsPanel.Pubmed_RVAbstract	.
hsa-miR-491-5p	13	1.37094	2	0.216281	0	+Infinity	7.93765	0.00484167	1	http://www.mirbase.org/cgi-bin/mirna_entry.pl?acc=MIMAT0002807	http://www.ncbi.nlm.nih.gov/pubmed?term="miR 491"[Title]&itool=EntrezSystem2.PEntrez.Pubmed.Pubmed_ResultsPanel.Pubmed_RVAbstract	.
hsa-miR-29b-2*	60	6.3274	32	3.46049	0.546906	1.82847	7.89181	0.00496591	1	http://www.mirbase.org/cgi-bin/mirna_entry.pl?acc=MIMAT0004515	http://www.ncbi.nlm.nih.gov/pubmed?term="miR 29b"[Title]&itool=EntrezSystem2.PEntrez.Pubmed.Pubmed_ResultsPanel.Pubmed_RVAbstract	.
hsa-miR-629	246	25.9423	183	19.7897	0.762834	1.3109	7.76397	0.00532986	1	http://www.mirbase.org/cgi-bin/mirna_entry.pl?acc=MIMAT0004810	http://www.ncbi.nlm.nih.gov/pubmed?term="miR 629"[Title]&itool=EntrezSystem2.PEntrez.Pubmed.Pubmed_ResultsPanel.Pubmed_RVAbstract	.
hsa-miR-137	29	3.05824	53	5.73144	1.8741	0.533591	7.58349	0.00589054	1	http://www.mirbase.org/cgi-bin/mirna_entry.pl?acc=MIMAT0000429	http://www.ncbi.nlm.nih.gov/pubmed?term="miR 137"[Title]&itool=EntrezSystem2.PEntrez.Pubmed.Pubmed_ResultsPanel.Pubmed_RVAbstract	.
hsa-miR-99b*	27	2.84733	10	1.0814	0.379796	2.63299	7.4746	0.00625754	1	http://www.mirbase.org/cgi-bin/mirna_entry.pl?acc=MIMAT0004678	http://www.ncbi.nlm.nih.gov/pubmed?term="miR 99b*"[Title]&itool=EntrezSystem2.PEntrez.Pubmed.Pubmed_ResultsPanel.Pubmed_RVAbstract	.
hsa-miR-335	369	38.9135	291	31.4689	0.808687	1.23657	7.38336	0.006583	1	http://www.mirbase.org/cgi-bin/mirna_entry.pl?acc=MIMAT0000765	http://www.ncbi.nlm.nih.gov/pubmed?term="miR 335"[Title]&itool=EntrezSystem2.PEntrez.Pubmed.Pubmed_ResultsPanel.Pubmed_RVAbstract	.
hsa-miR-155	8226	867.487	7684	830.951	0.957883	1.04397	7.36738	0.00664176	1	http://www.mirbase.org/cgi-bin/mirna_entry.pl?acc=MIMAT0000646	http://www.ncbi.nlm.nih.gov/pubmed?term="miR 155"[Title]&itool=EntrezSystem2.PEntrez.Pubmed.Pubmed_ResultsPanel.Pubmed_RVAbstract	.
hsa-let-7f-2*	668.967	70.5471	558.615	60.4089	0.856292	1.16783	7.35669	0.00668138	1	http://www.mirbase.org/cgi-bin/mirna_entry.pl?acc=MIMAT0004487	http://www.ncbi.nlm.nih.gov/pubmed?term="let 7f"[Title]&itool=EntrezSystem2.PEntrez.Pubmed.Pubmed_ResultsPanel.Pubmed_RVAbstract	.
hsa-miR-1207-5p	10	1.05457	1	0.10814	0	+Infinity	7.28791	0.00694202	1	http://www.mirbase.org/cgi-bin/mirna_entry.pl?acc=MIMAT0005871	http://www.ncbi.nlm.nih.gov/pubmed?term="miR 1207"[Title]&itool=EntrezSystem2.PEntrez.Pubmed.Pubmed_ResultsPanel.Pubmed_RVAbstract	.
hsa-miR-3692	3	0.31637	14	1.51397	+Infinity	0	7.27728	0.00698322	1	http://www.mirbase.org/cgi-bin/mirna_entry.pl?acc=MIMAT0018122	http://www.ncbi.nlm.nih.gov/pubmed?term="miR 3692"[Title]&itool=EntrezSystem2.PEntrez.Pubmed.Pubmed_ResultsPanel.Pubmed_RVAbstract	.
hsa-miR-548b-5p	7.18451	0.757655	0	0	+Infinity	0	7.18451	0.00735354	1	http://www.mirbase.org/cgi-bin/mirna_entry.pl?acc=MIMAT0004798	http://www.ncbi.nlm.nih.gov/pubmed?term="miR 548b"[Title]&itool=EntrezSystem2.PEntrez.Pubmed.Pubmed_ResultsPanel.Pubmed_RVAbstract	.
hsa-miR-550a*	321.466	33.9008	251.446	27.1914	0.802089	1.24674	6.9091	0.00857583	1	http://www.mirbase.org/cgi-bin/mirna_entry.pl?acc=MIMAT0003257	http://www.ncbi.nlm.nih.gov/pubmed?term="miR 550a*"[Title]&itool=EntrezSystem2.PEntrez.Pubmed.Pubmed_ResultsPanel.Pubmed_RVAbstract	.
hsa-miR-3158	16	1.68731	34	3.67677	2.17908	0.45891	6.87693	0.00873153	1	http://www.mirbase.org/cgi-bin/mirna_entry.pl?acc=MIMAT0015032	http://www.ncbi.nlm.nih.gov/pubmed?term="miR 3158"[Title]&itool=EntrezSystem2.PEntrez.Pubmed.Pubmed_ResultsPanel.Pubmed_RVAbstract	.
hsa-miR-27a	3258.91	343.674	3386.54	366.222	1.06561	0.938432	6.70539	0.00961218	1	http://www.mirbase.org/cgi-bin/mirna_entry.pl?acc=MIMAT0000084	http://www.ncbi.nlm.nih.gov/pubmed?term="miR 27a"[Title]&itool=EntrezSystem2.PEntrez.Pubmed.Pubmed_ResultsPanel.Pubmed_RVAbstract	.
hsa-miR-28-3p	7036	741.993	7166	774.934	1.04439	0.957492	6.70114	0.00963515	1	http://www.mirbase.org/cgi-bin/mirna_entry.pl?acc=MIMAT0004502	http://www.ncbi.nlm.nih.gov/pubmed?term="miR 28"[Title]&itool=EntrezSystem2.PEntrez.Pubmed.Pubmed_ResultsPanel.Pubmed_RVAbstract	.
hsa-miR-493	6.66667	0.703045	0	0	+Infinity	0	6.66667	0.00982325	1	http://www.mirbase.org/cgi-bin/mirna_entry.pl?acc=MIMAT0003161	http://www.ncbi.nlm.nih.gov/pubmed?term="miR 493"[Title]&itool=EntrezSystem2.PEntrez.Pubmed.Pubmed_ResultsPanel.Pubmed_RVAbstract	.
hsa-miR-4326	3	0.31637	13	1.40583	+Infinity	0	6.40226	0.0113975	1	http://www.mirbase.org/cgi-bin/mirna_entry.pl?acc=MIMAT0016888	http://www.ncbi.nlm.nih.gov/pubmed?term="miR 4326"[Title]&itool=EntrezSystem2.PEntrez.Pubmed.Pubmed_ResultsPanel.Pubmed_RVAbstract	.
hsa-miR-1307	306	32.2697	363	39.255	1.21646	0.822055	6.38001	0.0115413	1	http://www.mirbase.org/cgi-bin/mirna_entry.pl?acc=MIMAT0005951	http://www.ncbi.nlm.nih.gov/pubmed?term="miR 1307"[Title]&itool=EntrezSystem2.PEntrez.Pubmed.Pubmed_ResultsPanel.Pubmed_RVAbstract	.
hsa-miR-2110	9	0.94911	1	0.10814	+Infinity	0	6.32674	0.0118931	1	http://www.mirbase.org/cgi-bin/mirna_entry.pl?acc=MIMAT0010133	http://www.ncbi.nlm.nih.gov/pubmed?term="miR 2110"[Title]&itool=EntrezSystem2.PEntrez.Pubmed.Pubmed_ResultsPanel.Pubmed_RVAbstract	.
hsa-miR-424*	166	17.5058	120	12.9768	0.741288	1.349	6.31245	0.0119893	1	http://www.mirbase.org/cgi-bin/mirna_entry.pl?acc=MIMAT0004749	http://www.ncbi.nlm.nih.gov/pubmed?term="miR 424*"[Title]&itool=EntrezSystem2.PEntrez.Pubmed.Pubmed_ResultsPanel.Pubmed_RVAbstract	.
hsa-miR-186*	351.045	37.0201	281	30.3875	0.820838	1.21827	6.11852	0.0133773	1	http://www.mirbase.org/cgi-bin/mirna_entry.pl?acc=MIMAT0004612	http://www.ncbi.nlm.nih.gov/pubmed?term="miR 186*"[Title]&itool=EntrezSystem2.PEntrez.Pubmed.Pubmed_ResultsPanel.Pubmed_RVAbstract	.
hsa-miR-1255b	11	1.16002	2	0.216281	0	+Infinity	6.11203	0.0134264	1	http://www.mirbase.org/cgi-bin/mirna_entry.pl?acc=MIMAT0005945	http://www.ncbi.nlm.nih.gov/pubmed?term="miR 1255b"[Title]&itool=EntrezSystem2.PEntrez.Pubmed.Pubmed_ResultsPanel.Pubmed_RVAbstract	.
hsa-miR-3121	13	1.37094	3	0.324421	0	+Infinity	6.09602	0.0135486	1	http://www.mirbase.org/cgi-bin/mirna_entry.pl?acc=MIMAT0014983	http://www.ncbi.nlm.nih.gov/pubmed?term="miR 3121"[Title]&itool=EntrezSystem2.PEntrez.Pubmed.Pubmed_ResultsPanel.Pubmed_RVAbstract	.
hsa-miR-3934	329	34.6953	262	28.3328	0.816618	1.22456	6.02167	0.0141312	1	http://www.mirbase.org/cgi-bin/mirna_entry.pl?acc=MIMAT0018349	http://www.ncbi.nlm.nih.gov/pubmed?term="miR 3934"[Title]&itool=EntrezSystem2.PEntrez.Pubmed.Pubmed_ResultsPanel.Pubmed_RVAbstract	.
hsa-miR-323b-3p	6.02151	0.635008	0	0	+Infinity	0	6.02151	0.0141326	1	http://www.mirbase.org/cgi-bin/mirna_entry.pl?acc=MIMAT0015050	http://www.ncbi.nlm.nih.gov/pubmed?term="miR 323b"[Title]&itool=EntrezSystem2.PEntrez.Pubmed.Pubmed_ResultsPanel.Pubmed_RVAbstract	.
hsa-miR-3161	0	0	6	0.648842	+Infinity	0	6	0.0143058	1	http://www.mirbase.org/cgi-bin/mirna_entry.pl?acc=MIMAT0015035	http://www.ncbi.nlm.nih.gov/pubmed?term="miR 3161"[Title]&itool=EntrezSystem2.PEntrez.Pubmed.Pubmed_ResultsPanel.Pubmed_RVAbstract	.
hsa-miR-569	0	0	6	0.648842	+Infinity	0	6	0.0143058	1	http://www.mirbase.org/cgi-bin/mirna_entry.pl?acc=MIMAT0003234	http://www.ncbi.nlm.nih.gov/pubmed?term="miR 569"[Title]&itool=EntrezSystem2.PEntrez.Pubmed.Pubmed_ResultsPanel.Pubmed_RVAbstract	.
hsa-miR-921	0	0	6	0.648842	+Infinity	0	6	0.0143058	1	http://www.mirbase.org/cgi-bin/mirna_entry.pl?acc=MIMAT0004971	http://www.ncbi.nlm.nih.gov/pubmed?term="miR 921"[Title]&itool=EntrezSystem2.PEntrez.Pubmed.Pubmed_ResultsPanel.Pubmed_RVAbstract	.
hsa-miR-2053	6	0.63274	0	0	+Infinity	0	6	0.0143058	1	http://www.mirbase.org/cgi-bin/mirna_entry.pl?acc=MIMAT0009978	http://www.ncbi.nlm.nih.gov/pubmed?term="miR 2053"[Title]&itool=EntrezSystem2.PEntrez.Pubmed.Pubmed_ResultsPanel.Pubmed_RVAbstract	.
hsa-miR-369-3p	6	0.63274	0	0	+Infinity	0	6	0.0143058	1	http://www.mirbase.org/cgi-bin/mirna_entry.pl?acc=MIMAT0000721	http://www.ncbi.nlm.nih.gov/pubmed?term="miR 369"[Title]&itool=EntrezSystem2.PEntrez.Pubmed.Pubmed_ResultsPanel.Pubmed_RVAbstract	.
hsa-miR-2355-5p	6	0.63274	0	0	+Infinity	0	6	0.0143058	1	http://www.mirbase.org/cgi-bin/mirna_entry.pl?acc=MIMAT0016895	http://www.ncbi.nlm.nih.gov/pubmed?term="miR 2355"[Title]&itool=EntrezSystem2.PEntrez.Pubmed.Pubmed_ResultsPanel.Pubmed_RVAbstract	.
hsa-miR-3159	6	0.63274	0	0	+Infinity	0	6	0.0143058	1	http://www.mirbase.org/cgi-bin/mirna_entry.pl?acc=MIMAT0015033	http://www.ncbi.nlm.nih.gov/pubmed?term="miR 3159"[Title]&itool=EntrezSystem2.PEntrez.Pubmed.Pubmed_ResultsPanel.Pubmed_RVAbstract	.
hsa-miR-656	272.975	28.787	213	23.0339	0.800149	1.24977	5.98901	0.0143953	1	http://www.mirbase.org/cgi-bin/mirna_entry.pl?acc=MIMAT0003332	http://www.ncbi.nlm.nih.gov/pubmed?term="miR 656"[Title]&itool=EntrezSystem2.PEntrez.Pubmed.Pubmed_ResultsPanel.Pubmed_RVAbstract	.
hsa-miR-363*	5.0019	0.527483	16	1.73025	+Infinity	0	5.95972	0.0146363	1	http://www.mirbase.org/cgi-bin/mirna_entry.pl?acc=MIMAT0003385	http://www.ncbi.nlm.nih.gov/pubmed?term="miR 363*"[Title]&itool=EntrezSystem2.PEntrez.Pubmed.Pubmed_ResultsPanel.Pubmed_RVAbstract	.
hsa-miR-200b	38.0662	4.01434	19	2.05467	0.511832	1.95376	5.94907	0.014725	1	http://www.mirbase.org/cgi-bin/mirna_entry.pl?acc=MIMAT0000318	http://www.ncbi.nlm.nih.gov/pubmed?term="miR 200b"[Title]&itool=EntrezSystem2.PEntrez.Pubmed.Pubmed_ResultsPanel.Pubmed_RVAbstract	.
hsa-miR-10a	18	1.89822	6	0.648842	0	+Infinity	5.77389	0.016266	1	http://www.mirbase.org/cgi-bin/mirna_entry.pl?acc=MIMAT0000253	http://www.ncbi.nlm.nih.gov/pubmed?term="miR 10a"[Title]&itool=EntrezSystem2.PEntrez.Pubmed.Pubmed_ResultsPanel.Pubmed_RVAbstract	.
hsa-miR-548u	547.525	57.7402	613.73	66.369	1.14944	0.869987	5.61284	0.0178293	1	http://www.mirbase.org/cgi-bin/mirna_entry.pl?acc=MIMAT0015013	http://www.ncbi.nlm.nih.gov/pubmed?term="miR 548u"[Title]&itool=EntrezSystem2.PEntrez.Pubmed.Pubmed_ResultsPanel.Pubmed_RVAbstract	.
hsa-miR-1	7	0.738197	0.5	0.0540702	+Infinity	0	5.59209	0.0180418	1	http://www.mirbase.org/cgi-bin/mirna_entry.pl?acc=MIMAT0000416	http://www.ncbi.nlm.nih.gov/pubmed?term="miR 1"[Title]&itool=EntrezSystem2.PEntrez.Pubmed.Pubmed_ResultsPanel.Pubmed_RVAbstract	.
hsa-miR-558	16	1.68731	5	0.540702	0	+Infinity	5.56113	0.0183635	1	http://www.mirbase.org/cgi-bin/mirna_entry.pl?acc=MIMAT0003222	http://www.ncbi.nlm.nih.gov/pubmed?term="miR 558"[Title]&itool=EntrezSystem2.PEntrez.Pubmed.Pubmed_ResultsPanel.Pubmed_RVAbstract	.
hsa-miR-3661	3.6	0.379644	13	1.40583	+Infinity	0	5.48284	0.019204	1	http://www.mirbase.org/cgi-bin/mirna_entry.pl?acc=MIMAT0018082	http://www.ncbi.nlm.nih.gov/pubmed?term="miR 3661"[Title]&itool=EntrezSystem2.PEntrez.Pubmed.Pubmed_ResultsPanel.Pubmed_RVAbstract	.
hsa-miR-548a-5p	243	25.626	189	20.4385	0.797571	1.25381	5.47772	0.0192604	1	http://www.mirbase.org/cgi-bin/mirna_entry.pl?acc=MIMAT0004803	http://www.ncbi.nlm.nih.gov/pubmed?term="miR 548a"[Title]&itool=EntrezSystem2.PEntrez.Pubmed.Pubmed_ResultsPanel.Pubmed_RVAbstract	.
hsa-miR-10b	20	2.10913	37	4.00119	1.89708	0.527126	5.46456	0.0194059	1	http://www.mirbase.org/cgi-bin/mirna_entry.pl?acc=MIMAT0000254	http://www.ncbi.nlm.nih.gov/pubmed?term="miR 10b"[Title]&itool=EntrezSystem2.PEntrez.Pubmed.Pubmed_ResultsPanel.Pubmed_RVAbstract	.
hsa-miR-606	27	2.84733	12	1.29768	0.455755	2.19416	5.45029	0.0195651	1	http://www.mirbase.org/cgi-bin/mirna_entry.pl?acc=MIMAT0003274	http://www.ncbi.nlm.nih.gov/pubmed?term="miR 606"[Title]&itool=EntrezSystem2.PEntrez.Pubmed.Pubmed_ResultsPanel.Pubmed_RVAbstract	.
hsa-miR-132*	2	0.210913	10	1.0814	+Infinity	0	5.4442	0.0196334	1	http://www.mirbase.org/cgi-bin/mirna_entry.pl?acc=MIMAT0004594	http://www.ncbi.nlm.nih.gov/pubmed?term="miR 132*"[Title]&itool=EntrezSystem2.PEntrez.Pubmed.Pubmed_ResultsPanel.Pubmed_RVAbstract	.
hsa-miR-3657	2	0.210913	10	1.0814	+Infinity	0	5.4442	0.0196334	1	http://www.mirbase.org/cgi-bin/mirna_entry.pl?acc=MIMAT0018077	http://www.ncbi.nlm.nih.gov/pubmed?term="miR 3657"[Title]&itool=EntrezSystem2.PEntrez.Pubmed.Pubmed_ResultsPanel.Pubmed_RVAbstract	.
hsa-miR-597	2	0.210913	10	1.0814	+Infinity	0	5.4442	0.0196334	1	http://www.mirbase.org/cgi-bin/mirna_entry.pl?acc=MIMAT0003265	http://www.ncbi.nlm.nih.gov/pubmed?term="miR 597"[Title]&itool=EntrezSystem2.PEntrez.Pubmed.Pubmed_ResultsPanel.Pubmed_RVAbstract	.
hsa-miR-574-5p	37.0195	3.90396	19	2.05467	0.526304	1.90004	5.39506	0.0201938	1	http://www.mirbase.org/cgi-bin/mirna_entry.pl?acc=MIMAT0004795	http://www.ncbi.nlm.nih.gov/pubmed?term="miR 574"[Title]&itool=EntrezSystem2.PEntrez.Pubmed.Pubmed_ResultsPanel.Pubmed_RVAbstract	.
hsa-miR-935	41	4.32372	22	2.37909	0.550241	1.81739	5.30202	0.0213007	1	http://www.mirbase.org/cgi-bin/mirna_entry.pl?acc=MIMAT0004978	http://www.ncbi.nlm.nih.gov/pubmed?term="miR 935"[Title]&itool=EntrezSystem2.PEntrez.Pubmed.Pubmed_ResultsPanel.Pubmed_RVAbstract	.
hsa-miR-545	18	1.89822	34	3.67677	1.93696	0.516273	5.29161	0.0214284	1	http://www.mirbase.org/cgi-bin/mirna_entry.pl?acc=MIMAT0003165	http://www.ncbi.nlm.nih.gov/pubmed?term="miR 545"[Title]&itool=EntrezSystem2.PEntrez.Pubmed.Pubmed_ResultsPanel.Pubmed_RVAbstract	.
hsa-miR-548z	2635.64	277.946	2409.44	260.558	0.937443	1.06673	5.26031	0.0218172	1	http://www.mirbase.org/cgi-bin/mirna_entry.pl?acc=MIMAT0018446	http://www.ncbi.nlm.nih.gov/pubmed?term="miR 548z"[Title]&itool=EntrezSystem2.PEntrez.Pubmed.Pubmed_ResultsPanel.Pubmed_RVAbstract	.
hsa-miR-127-3p	10	1.05457	2	0.216281	0	+Infinity	5.22084	0.0223178	1	http://www.mirbase.org/cgi-bin/mirna_entry.pl?acc=MIMAT0000446	http://www.ncbi.nlm.nih.gov/pubmed?term="miR 127"[Title]&itool=EntrezSystem2.PEntrez.Pubmed.Pubmed_ResultsPanel.Pubmed_RVAbstract	.
hsa-miR-148b*	481	50.7247	541	58.504	1.15336	0.86703	5.18338	0.022804	1	http://www.mirbase.org/cgi-bin/mirna_entry.pl?acc=MIMAT0004699	http://www.ncbi.nlm.nih.gov/pubmed?term="miR 148b*"[Title]&itool=EntrezSystem2.PEntrez.Pubmed.Pubmed_ResultsPanel.Pubmed_RVAbstract	.
hsa-miR-508-3p	25	2.63642	11	1.18954	0.451197	2.21633	5.14783	0.0232754	1	http://www.mirbase.org/cgi-bin/mirna_entry.pl?acc=MIMAT0002880	http://www.ncbi.nlm.nih.gov/pubmed?term="miR 508"[Title]&itool=EntrezSystem2.PEntrez.Pubmed.Pubmed_ResultsPanel.Pubmed_RVAbstract	.
hsa-miR-181c	441	46.5064	367	39.6875	0.853378	1.17181	5.05632	0.0245363	1	http://www.mirbase.org/cgi-bin/mirna_entry.pl?acc=MIMAT0000258	http://www.ncbi.nlm.nih.gov/pubmed?term="miR 181c"[Title]&itool=EntrezSystem2.PEntrez.Pubmed.Pubmed_ResultsPanel.Pubmed_RVAbstract	.
hsa-miR-93*	524	55.2593	585	63.2621	1.14482	0.873497	5.0557	0.024545	1	http://www.mirbase.org/cgi-bin/mirna_entry.pl?acc=MIMAT0004509	http://www.ncbi.nlm.nih.gov/pubmed?term="miR 93*"[Title]&itool=EntrezSystem2.PEntrez.Pubmed.Pubmed_ResultsPanel.Pubmed_RVAbstract	.
hsa-miR-491-3p	131	13.8148	166	17.9513	1.29942	0.769572	5.03534	0.0248352	1	http://www.mirbase.org/cgi-bin/mirna_entry.pl?acc=MIMAT0004765	http://www.ncbi.nlm.nih.gov/pubmed?term="miR 491"[Title]&itool=EntrezSystem2.PEntrez.Pubmed.Pubmed_ResultsPanel.Pubmed_RVAbstract	.
hsa-miR-454	4303	453.78	3995	432.021	0.952049	1.05037	5.00857	0.0252221	1	http://www.mirbase.org/cgi-bin/mirna_entry.pl?acc=MIMAT0003885	http://www.ncbi.nlm.nih.gov/pubmed?term="miR 454"[Title]&itool=EntrezSystem2.PEntrez.Pubmed.Pubmed_ResultsPanel.Pubmed_RVAbstract	.
hsa-miR-574-3p	0	0	5	0.540702	+Infinity	0	5	0.0253473	1	http://www.mirbase.org/cgi-bin/mirna_entry.pl?acc=MIMAT0003239	http://www.ncbi.nlm.nih.gov/pubmed?term="miR 574"[Title]&itool=EntrezSystem2.PEntrez.Pubmed.Pubmed_ResultsPanel.Pubmed_RVAbstract	.
hsa-miR-200c*	0	0	5	0.540702	+Infinity	0	5	0.0253473	1	http://www.mirbase.org/cgi-bin/mirna_entry.pl?acc=MIMAT0004657	http://www.ncbi.nlm.nih.gov/pubmed?term="miR 200c*"[Title]&itool=EntrezSystem2.PEntrez.Pubmed.Pubmed_ResultsPanel.Pubmed_RVAbstract	.
hsa-miR-488	0	0	5	0.540702	+Infinity	0	5	0.0253473	1	http://www.mirbase.org/cgi-bin/mirna_entry.pl?acc=MIMAT0004763	http://www.ncbi.nlm.nih.gov/pubmed?term="miR 488"[Title]&itool=EntrezSystem2.PEntrez.Pubmed.Pubmed_ResultsPanel.Pubmed_RVAbstract	.
hsa-miR-618	5	0.527283	0	0	+Infinity	0	5	0.0253473	1	http://www.mirbase.org/cgi-bin/mirna_entry.pl?acc=MIMAT0003287	http://www.ncbi.nlm.nih.gov/pubmed?term="miR 618"[Title]&itool=EntrezSystem2.PEntrez.Pubmed.Pubmed_ResultsPanel.Pubmed_RVAbstract	.
hsa-miR-3687	5	0.527283	0	0	+Infinity	0	5	0.0253473	1	http://www.mirbase.org/cgi-bin/mirna_entry.pl?acc=MIMAT0018115	http://www.ncbi.nlm.nih.gov/pubmed?term="miR 3687"[Title]&itool=EntrezSystem2.PEntrez.Pubmed.Pubmed_ResultsPanel.Pubmed_RVAbstract	.
hsa-miR-3139	5	0.527283	0	0	+Infinity	0	5	0.0253473	1	http://www.mirbase.org/cgi-bin/mirna_entry.pl?acc=MIMAT0015007	http://www.ncbi.nlm.nih.gov/pubmed?term="miR 3139"[Title]&itool=EntrezSystem2.PEntrez.Pubmed.Pubmed_ResultsPanel.Pubmed_RVAbstract	.
hsa-miR-3689b*	5	0.527283	0	0	+Infinity	0	5	0.0253473	1	http://www.mirbase.org/cgi-bin/mirna_entry.pl?acc=MIMAT0018181	http://www.ncbi.nlm.nih.gov/pubmed?term="miR 3689b*"[Title]&itool=EntrezSystem2.PEntrez.Pubmed.Pubmed_ResultsPanel.Pubmed_RVAbstract	.
hsa-miR-1224-3p	5	0.527283	0	0	+Infinity	0	5	0.0253473	1	http://www.mirbase.org/cgi-bin/mirna_entry.pl?acc=MIMAT0005459	http://www.ncbi.nlm.nih.gov/pubmed?term="miR 1224"[Title]&itool=EntrezSystem2.PEntrez.Pubmed.Pubmed_ResultsPanel.Pubmed_RVAbstract	.
hsa-miR-297	5	0.527283	0	0	+Infinity	0	5	0.0253473	1	http://www.mirbase.org/cgi-bin/mirna_entry.pl?acc=MIMAT0004450	http://www.ncbi.nlm.nih.gov/pubmed?term="miR 297"[Title]&itool=EntrezSystem2.PEntrez.Pubmed.Pubmed_ResultsPanel.Pubmed_RVAbstract	.
hsa-miR-200a*	5	0.527283	0	0	+Infinity	0	5	0.0253473	1	http://www.mirbase.org/cgi-bin/mirna_entry.pl?acc=MIMAT0001620	http://www.ncbi.nlm.nih.gov/pubmed?term="miR 200a*"[Title]&itool=EntrezSystem2.PEntrez.Pubmed.Pubmed_ResultsPanel.Pubmed_RVAbstract	.
hsa-miR-625*	2823.19	297.725	2919.54	315.72	1.06044	0.943002	4.94258	0.026203	1	http://www.mirbase.org/cgi-bin/mirna_entry.pl?acc=MIMAT0004808	http://www.ncbi.nlm.nih.gov/pubmed?term="miR 625*"[Title]&itool=EntrezSystem2.PEntrez.Pubmed.Pubmed_ResultsPanel.Pubmed_RVAbstract	.
hsa-miR-3607-3p	29	3.05824	14	1.51397	0.495044	2.02002	4.90465	0.0267845	1	http://www.mirbase.org/cgi-bin/mirna_entry.pl?acc=MIMAT0017985	http://www.ncbi.nlm.nih.gov/pubmed?term="miR 3607"[Title]&itool=EntrezSystem2.PEntrez.Pubmed.Pubmed_ResultsPanel.Pubmed_RVAbstract	.
hsa-miR-1268	755	79.6198	823	88.9995	1.11781	0.894609	4.8825	0.0271303	1	http://www.mirbase.org/cgi-bin/mirna_entry.pl?acc=MIMAT0005922	http://www.ncbi.nlm.nih.gov/pubmed?term="miR 1268"[Title]&itool=EntrezSystem2.PEntrez.Pubmed.Pubmed_ResultsPanel.Pubmed_RVAbstract	.
hsa-miR-589	1266	133.508	1346	145.557	1.09025	0.917223	4.86902	0.027343	1	http://www.mirbase.org/cgi-bin/mirna_entry.pl?acc=MIMAT0004799	http://www.ncbi.nlm.nih.gov/pubmed?term="miR 589"[Title]&itool=EntrezSystem2.PEntrez.Pubmed.Pubmed_ResultsPanel.Pubmed_RVAbstract	.
hsa-miR-181a-2*	19542	2060.83	19486.3	2107.26	1.02253	0.97797	4.85075	0.027634	1	http://www.mirbase.org/cgi-bin/mirna_entry.pl?acc=MIMAT0004558	http://www.ncbi.nlm.nih.gov/pubmed?term="miR 181a"[Title]&itool=EntrezSystem2.PEntrez.Pubmed.Pubmed_ResultsPanel.Pubmed_RVAbstract	.
hsa-miR-141*	23	2.4255	10	1.0814	0.445847	2.24292	4.84697	0.0276947	1	http://www.mirbase.org/cgi-bin/mirna_entry.pl?acc=MIMAT0004598	http://www.ncbi.nlm.nih.gov/pubmed?term="miR 141*"[Title]&itool=EntrezSystem2.PEntrez.Pubmed.Pubmed_ResultsPanel.Pubmed_RVAbstract	.
hsa-miR-335*	803	84.6817	872	94.2984	1.11356	0.898018	4.83535	0.027882	1	http://www.mirbase.org/cgi-bin/mirna_entry.pl?acc=MIMAT0004703	http://www.ncbi.nlm.nih.gov/pubmed?term="miR 335*"[Title]&itool=EntrezSystem2.PEntrez.Pubmed.Pubmed_ResultsPanel.Pubmed_RVAbstract	.
hsa-miR-3138	15	1.58185	5	0.540702	0	+Infinity	4.81157	0.0282692	1	http://www.mirbase.org/cgi-bin/mirna_entry.pl?acc=MIMAT0015006	http://www.ncbi.nlm.nih.gov/pubmed?term="miR 3138"[Title]&itool=EntrezSystem2.PEntrez.Pubmed.Pubmed_ResultsPanel.Pubmed_RVAbstract	.
hsa-miR-362-5p	152	16.0294	188	20.3304	1.26832	0.788446	4.75675	0.0291836	1	http://www.mirbase.org/cgi-bin/mirna_entry.pl?acc=MIMAT0000705	http://www.ncbi.nlm.nih.gov/pubmed?term="miR 362"[Title]&itool=EntrezSystem2.PEntrez.Pubmed.Pubmed_ResultsPanel.Pubmed_RVAbstract	.
hsa-miR-106b*	8423	888.262	8494	918.545	1.03409	0.967032	4.75571	0.0292012	1	http://www.mirbase.org/cgi-bin/mirna_entry.pl?acc=MIMAT0004672	http://www.ncbi.nlm.nih.gov/pubmed?term="miR 106b*"[Title]&itool=EntrezSystem2.PEntrez.Pubmed.Pubmed_ResultsPanel.Pubmed_RVAbstract	.
hsa-miR-107	2557.03	269.656	2342.97	253.37	0.939605	1.06428	4.75135	0.0292754	1	http://www.mirbase.org/cgi-bin/mirna_entry.pl?acc=MIMAT0000104	http://www.ncbi.nlm.nih.gov/pubmed?term="miR 107"[Title]&itool=EntrezSystem2.PEntrez.Pubmed.Pubmed_ResultsPanel.Pubmed_RVAbstract	.
hsa-miR-2278	3	0.31637	11	1.18954	+Infinity	0	4.70635	0.0300514	1	http://www.mirbase.org/cgi-bin/mirna_entry.pl?acc=MIMAT0011778	http://www.ncbi.nlm.nih.gov/pubmed?term="miR 2278"[Title]&itool=EntrezSystem2.PEntrez.Pubmed.Pubmed_ResultsPanel.Pubmed_RVAbstract	.
hsa-miR-16-1*	828	87.3181	896	96.8938	1.10966	0.901174	4.65811	0.0309071	1	http://www.mirbase.org/cgi-bin/mirna_entry.pl?acc=MIMAT0004489	http://www.ncbi.nlm.nih.gov/pubmed?term="miR 16"[Title]&itool=EntrezSystem2.PEntrez.Pubmed.Pubmed_ResultsPanel.Pubmed_RVAbstract	.
hsa-miR-3925	1	0.105457	7	0.756983	+Infinity	0	4.56528	0.0326264	1	http://www.mirbase.org/cgi-bin/mirna_entry.pl?acc=MIMAT0018200	http://www.ncbi.nlm.nih.gov/pubmed?term="miR 3925"[Title]&itool=EntrezSystem2.PEntrez.Pubmed.Pubmed_ResultsPanel.Pubmed_RVAbstract	.
hsa-miR-874	89	9.38565	117	12.6524	1.34806	0.741806	4.52582	0.033387	1	http://www.mirbase.org/cgi-bin/mirna_entry.pl?acc=MIMAT0004911	http://www.ncbi.nlm.nih.gov/pubmed?term="miR 874"[Title]&itool=EntrezSystem2.PEntrez.Pubmed.Pubmed_ResultsPanel.Pubmed_RVAbstract	.
hsa-miR-624	11	1.16002	23	2.48723	2.14412	0.466392	4.50158	0.0338636	1	http://www.mirbase.org/cgi-bin/mirna_entry.pl?acc=MIMAT0004807	http://www.ncbi.nlm.nih.gov/pubmed?term="miR 624"[Title]&itool=EntrezSystem2.PEntrez.Pubmed.Pubmed_ResultsPanel.Pubmed_RVAbstract	.
hsa-miR-301a	4894.72	516.181	4569.62	494.161	0.957339	1.04456	4.49742	0.033946	1	http://www.mirbase.org/cgi-bin/mirna_entry.pl?acc=MIMAT0000688	http://www.ncbi.nlm.nih.gov/pubmed?term="miR 301a"[Title]&itool=EntrezSystem2.PEntrez.Pubmed.Pubmed_ResultsPanel.Pubmed_RVAbstract	.
hsa-miR-483-5p	7	0.738197	1	0.10814	+Infinity	0	4.43335	0.0352433	1	http://www.mirbase.org/cgi-bin/mirna_entry.pl?acc=MIMAT0004761	http://www.ncbi.nlm.nih.gov/pubmed?term="miR 483"[Title]&itool=EntrezSystem2.PEntrez.Pubmed.Pubmed_ResultsPanel.Pubmed_RVAbstract	.
hsa-miR-603	7	0.738197	1.00487	0.108668	+Infinity	0	4.42312	0.0354553	1	http://www.mirbase.org/cgi-bin/mirna_entry.pl?acc=MIMAT0003271	http://www.ncbi.nlm.nih.gov/pubmed?term="miR 603"[Title]&itool=EntrezSystem2.PEntrez.Pubmed.Pubmed_ResultsPanel.Pubmed_RVAbstract	.
hsa-miR-641	65	6.85469	42.0109	4.54307	0.662769	1.50882	4.40104	0.035917	1	http://www.mirbase.org/cgi-bin/mirna_entry.pl?acc=MIMAT0003311	http://www.ncbi.nlm.nih.gov/pubmed?term="miR 641"[Title]&itool=EntrezSystem2.PEntrez.Pubmed.Pubmed_ResultsPanel.Pubmed_RVAbstract	.
hsa-miR-3199	8.88889	0.937393	2	0.216281	+Infinity	0	4.25385	0.0391616	1	http://www.mirbase.org/cgi-bin/mirna_entry.pl?acc=MIMAT0015084	http://www.ncbi.nlm.nih.gov/pubmed?term="miR 3199"[Title]&itool=EntrezSystem2.PEntrez.Pubmed.Pubmed_ResultsPanel.Pubmed_RVAbstract	.
hsa-miR-1277	100	10.5457	71	7.67797	0.728068	1.3735	4.23381	0.0396265	1	http://www.mirbase.org/cgi-bin/mirna_entry.pl?acc=MIMAT0005933	http://www.ncbi.nlm.nih.gov/pubmed?term="miR 1277"[Title]&itool=EntrezSystem2.PEntrez.Pubmed.Pubmed_ResultsPanel.Pubmed_RVAbstract	.
hsa-miR-3123	73	7.69834	97	10.4896	1.36258	0.733901	4.00336	0.0454096	1	http://www.mirbase.org/cgi-bin/mirna_entry.pl?acc=MIMAT0014985	http://www.ncbi.nlm.nih.gov/pubmed?term="miR 3123"[Title]&itool=EntrezSystem2.PEntrez.Pubmed.Pubmed_ResultsPanel.Pubmed_RVAbstract	.
hsa-miR-3130-5p	4.00041	0.42187	1.4e-05	1.51397e-06	+Infinity	0	4.00036	0.0454904	1	http://www.mirbase.org/cgi-bin/mirna_entry.pl?acc=MIMAT0014995	http://www.ncbi.nlm.nih.gov/pubmed?term="miR 3130"[Title]&itool=EntrezSystem2.PEntrez.Pubmed.Pubmed_ResultsPanel.Pubmed_RVAbstract	.
hsa-miR-665	0	0	4	0.432562	+Infinity	0	4	0.0455002	1	http://www.mirbase.org/cgi-bin/mirna_entry.pl?acc=MIMAT0004952	http://www.ncbi.nlm.nih.gov/pubmed?term="miR 665"[Title]&itool=EntrezSystem2.PEntrez.Pubmed.Pubmed_ResultsPanel.Pubmed_RVAbstract	.
hsa-miR-3180-5p	0	0	4	0.432562	+Infinity	0	4	0.0455002	1	http://www.mirbase.org/cgi-bin/mirna_entry.pl?acc=MIMAT0015057	http://www.ncbi.nlm.nih.gov/pubmed?term="miR 3180"[Title]&itool=EntrezSystem2.PEntrez.Pubmed.Pubmed_ResultsPanel.Pubmed_RVAbstract	.
hsa-miR-3171	0	0	4	0.432562	+Infinity	0	4	0.0455002	1	http://www.mirbase.org/cgi-bin/mirna_entry.pl?acc=MIMAT0015046	http://www.ncbi.nlm.nih.gov/pubmed?term="miR 3171"[Title]&itool=EntrezSystem2.PEntrez.Pubmed.Pubmed_ResultsPanel.Pubmed_RVAbstract	.
hsa-miR-1252	0	0	4	0.432562	+Infinity	0	4	0.0455002	1	http://www.mirbase.org/cgi-bin/mirna_entry.pl?acc=MIMAT0005944	http://www.ncbi.nlm.nih.gov/pubmed?term="miR 1252"[Title]&itool=EntrezSystem2.PEntrez.Pubmed.Pubmed_ResultsPanel.Pubmed_RVAbstract	.
hsa-miR-3692*	0	0	4	0.432562	+Infinity	0	4	0.0455002	1	http://www.mirbase.org/cgi-bin/mirna_entry.pl?acc=MIMAT0018121	http://www.ncbi.nlm.nih.gov/pubmed?term="miR 3692*"[Title]&itool=EntrezSystem2.PEntrez.Pubmed.Pubmed_ResultsPanel.Pubmed_RVAbstract	.
hsa-miR-3654	0	0	4	0.432562	+Infinity	0	4	0.0455002	1	http://www.mirbase.org/cgi-bin/mirna_entry.pl?acc=MIMAT0018074	http://www.ncbi.nlm.nih.gov/pubmed?term="miR 3654"[Title]&itool=EntrezSystem2.PEntrez.Pubmed.Pubmed_ResultsPanel.Pubmed_RVAbstract	.
hsa-miR-3144-5p	0	0	4	0.432562	+Infinity	0	4	0.0455002	1	http://www.mirbase.org/cgi-bin/mirna_entry.pl?acc=MIMAT0015014	http://www.ncbi.nlm.nih.gov/pubmed?term="miR 3144"[Title]&itool=EntrezSystem2.PEntrez.Pubmed.Pubmed_ResultsPanel.Pubmed_RVAbstract	.
hsa-miR-3919	0	0	4	0.432562	+Infinity	0	4	0.0455002	1	http://www.mirbase.org/cgi-bin/mirna_entry.pl?acc=MIMAT0018193	http://www.ncbi.nlm.nih.gov/pubmed?term="miR 3919"[Title]&itool=EntrezSystem2.PEntrez.Pubmed.Pubmed_ResultsPanel.Pubmed_RVAbstract	.
hsa-miR-514b-5p	4	0.421827	0	0	+Infinity	0	4	0.0455002	1	http://www.mirbase.org/cgi-bin/mirna_entry.pl?acc=MIMAT0015087	http://www.ncbi.nlm.nih.gov/pubmed?term="miR 514b"[Title]&itool=EntrezSystem2.PEntrez.Pubmed.Pubmed_ResultsPanel.Pubmed_RVAbstract	.
hsa-miR-548p	4	0.421827	0	0	+Infinity	0	4	0.0455002	1	http://www.mirbase.org/cgi-bin/mirna_entry.pl?acc=MIMAT0005934	http://www.ncbi.nlm.nih.gov/pubmed?term="miR 548p"[Title]&itool=EntrezSystem2.PEntrez.Pubmed.Pubmed_ResultsPanel.Pubmed_RVAbstract	.
hsa-miR-3670	4	0.421827	0	0	+Infinity	0	4	0.0455002	1	http://www.mirbase.org/cgi-bin/mirna_entry.pl?acc=MIMAT0018093	http://www.ncbi.nlm.nih.gov/pubmed?term="miR 3670"[Title]&itool=EntrezSystem2.PEntrez.Pubmed.Pubmed_ResultsPanel.Pubmed_RVAbstract	.
hsa-miR-1227	4	0.421827	0	0	+Infinity	0	4	0.0455002	1	http://www.mirbase.org/cgi-bin/mirna_entry.pl?acc=MIMAT0005580	http://www.ncbi.nlm.nih.gov/pubmed?term="miR 1227"[Title]&itool=EntrezSystem2.PEntrez.Pubmed.Pubmed_ResultsPanel.Pubmed_RVAbstract	.
hsa-miR-3924	4	0.421827	0	0	+Infinity	0	4	0.0455002	1	http://www.mirbase.org/cgi-bin/mirna_entry.pl?acc=MIMAT0018199	http://www.ncbi.nlm.nih.gov/pubmed?term="miR 3924"[Title]&itool=EntrezSystem2.PEntrez.Pubmed.Pubmed_ResultsPanel.Pubmed_RVAbstract	.
hsa-miR-3607-5p	4	0.421827	0	0	+Infinity	0	4	0.0455002	1	http://www.mirbase.org/cgi-bin/mirna_entry.pl?acc=MIMAT0017984	http://www.ncbi.nlm.nih.gov/pubmed?term="miR 3607"[Title]&itool=EntrezSystem2.PEntrez.Pubmed.Pubmed_ResultsPanel.Pubmed_RVAbstract	.
hsa-miR-1303	68	7.17106	91	9.84078	1.37229	0.728708	3.91529	0.0478489	1	http://www.mirbase.org/cgi-bin/mirna_entry.pl?acc=MIMAT0005891	http://www.ncbi.nlm.nih.gov/pubmed?term="miR 1303"[Title]&itool=EntrezSystem2.PEntrez.Pubmed.Pubmed_ResultsPanel.Pubmed_RVAbstract	.
hsa-miR-1262	12	1.26548	4	0.432562	0	+Infinity	3.84926	0.049768	1	http://www.mirbase.org/cgi-bin/mirna_entry.pl?acc=MIMAT0005914	http://www.ncbi.nlm.nih.gov/pubmed?term="miR 1262"[Title]&itool=EntrezSystem2.PEntrez.Pubmed.Pubmed_ResultsPanel.Pubmed_RVAbstract	.
hsa-miR-586	2	0.210913	8	0.865123	+Infinity	0	3.69604	0.0545416	1	http://www.mirbase.org/cgi-bin/mirna_entry.pl?acc=MIMAT0003252	http://www.ncbi.nlm.nih.gov/pubmed?term="miR 586"[Title]&itool=EntrezSystem2.PEntrez.Pubmed.Pubmed_ResultsPanel.Pubmed_RVAbstract	.
hsa-miR-3679-3p	2	0.210913	8	0.865123	+Infinity	0	3.69604	0.0545416	1	http://www.mirbase.org/cgi-bin/mirna_entry.pl?acc=MIMAT0018105	http://www.ncbi.nlm.nih.gov/pubmed?term="miR 3679"[Title]&itool=EntrezSystem2.PEntrez.Pubmed.Pubmed_ResultsPanel.Pubmed_RVAbstract	.
hsa-let-7f-1*	4360.79	459.874	4078.34	441.034	0.959031	1.04272	3.69199	0.0546742	1	http://www.mirbase.org/cgi-bin/mirna_entry.pl?acc=MIMAT0004486	http://www.ncbi.nlm.nih.gov/pubmed?term="let 7f"[Title]&itool=EntrezSystem2.PEntrez.Pubmed.Pubmed_ResultsPanel.Pubmed_RVAbstract	.
hsa-miR-3133	10	1.05457	3	0.324421	0	+Infinity	3.64412	0.0562676	1	http://www.mirbase.org/cgi-bin/mirna_entry.pl?acc=MIMAT0014998	http://www.ncbi.nlm.nih.gov/pubmed?term="miR 3133"[Title]&itool=EntrezSystem2.PEntrez.Pubmed.Pubmed_ResultsPanel.Pubmed_RVAbstract	.
hsa-miR-505*	18	1.89822	8	0.865123	0	+Infinity	3.63352	0.0566269	1	http://www.mirbase.org/cgi-bin/mirna_entry.pl?acc=MIMAT0004776	http://www.ncbi.nlm.nih.gov/pubmed?term="miR 505*"[Title]&itool=EntrezSystem2.PEntrez.Pubmed.Pubmed_ResultsPanel.Pubmed_RVAbstract	.
hsa-miR-365*	1	0.105457	6	0.648842	+Infinity	0	3.63241	0.0566648	1	http://www.mirbase.org/cgi-bin/mirna_entry.pl?acc=MIMAT0009199	http://www.ncbi.nlm.nih.gov/pubmed?term="miR 365*"[Title]&itool=EntrezSystem2.PEntrez.Pubmed.Pubmed_ResultsPanel.Pubmed_RVAbstract	.
hsa-miR-1265	0	0	3.6	0.389305	+Infinity	0	3.6	0.0577795	1	http://www.mirbase.org/cgi-bin/mirna_entry.pl?acc=MIMAT0005918	http://www.ncbi.nlm.nih.gov/pubmed?term="miR 1265"[Title]&itool=EntrezSystem2.PEntrez.Pubmed.Pubmed_ResultsPanel.Pubmed_RVAbstract	.
hsa-miR-1276	78	8.22562	101	10.9222	1.32782	0.753112	3.54954	0.0595621	1	http://www.mirbase.org/cgi-bin/mirna_entry.pl?acc=MIMAT0005930	http://www.ncbi.nlm.nih.gov/pubmed?term="miR 1276"[Title]&itool=EntrezSystem2.PEntrez.Pubmed.Pubmed_ResultsPanel.Pubmed_RVAbstract	.
hsa-miR-548c-3p	12.5796	1.3266	23.4628	2.53728	1.91262	0.522844	3.53804	0.0599762	1	http://www.mirbase.org/cgi-bin/mirna_entry.pl?acc=MIMAT0003285	http://www.ncbi.nlm.nih.gov/pubmed?term="miR 548c"[Title]&itool=EntrezSystem2.PEntrez.Pubmed.Pubmed_ResultsPanel.Pubmed_RVAbstract	.
hsa-miR-552	6	0.63274	1	0.10814	+Infinity	0	3.50933	0.0610242	1	http://www.mirbase.org/cgi-bin/mirna_entry.pl?acc=MIMAT0003215	http://www.ncbi.nlm.nih.gov/pubmed?term="miR 552"[Title]&itool=EntrezSystem2.PEntrez.Pubmed.Pubmed_ResultsPanel.Pubmed_RVAbstract	.
hsa-miR-130a	3944.75	416.001	4011.81	433.839	1.04288	0.958884	3.50631	0.0611355	1	http://www.mirbase.org/cgi-bin/mirna_entry.pl?acc=MIMAT0000425	http://www.ncbi.nlm.nih.gov/pubmed?term="miR 130a"[Title]&itool=EntrezSystem2.PEntrez.Pubmed.Pubmed_ResultsPanel.Pubmed_RVAbstract	.
hsa-miR-96*	8	0.843654	2	0.216281	+Infinity	0	3.50307	0.0612551	1	http://www.mirbase.org/cgi-bin/mirna_entry.pl?acc=MIMAT0004510	http://www.ncbi.nlm.nih.gov/pubmed?term="miR 96*"[Title]&itool=EntrezSystem2.PEntrez.Pubmed.Pubmed_ResultsPanel.Pubmed_RVAbstract	.
hsa-miR-3192	8	0.843654	2	0.216281	+Infinity	0	3.50307	0.0612551	1	http://www.mirbase.org/cgi-bin/mirna_entry.pl?acc=MIMAT0015076	http://www.ncbi.nlm.nih.gov/pubmed?term="miR 3192"[Title]&itool=EntrezSystem2.PEntrez.Pubmed.Pubmed_ResultsPanel.Pubmed_RVAbstract	.
hsa-miR-1284	8	0.843654	2	0.216281	+Infinity	0	3.50307	0.0612551	1	http://www.mirbase.org/cgi-bin/mirna_entry.pl?acc=MIMAT0005941	http://www.ncbi.nlm.nih.gov/pubmed?term="miR 1284"[Title]&itool=EntrezSystem2.PEntrez.Pubmed.Pubmed_ResultsPanel.Pubmed_RVAbstract	.
hsa-miR-1275	469	49.4592	403	43.5806	0.881142	1.13489	3.48081	0.0620842	1	http://www.mirbase.org/cgi-bin/mirna_entry.pl?acc=MIMAT0005929	http://www.ncbi.nlm.nih.gov/pubmed?term="miR 1275"[Title]&itool=EntrezSystem2.PEntrez.Pubmed.Pubmed_ResultsPanel.Pubmed_RVAbstract	.
hsa-miR-937	4.04887	0.426981	11.178	1.2088	+Infinity	0	3.47792	0.0621927	1	http://www.mirbase.org/cgi-bin/mirna_entry.pl?acc=MIMAT0004980	http://www.ncbi.nlm.nih.gov/pubmed?term="miR 937"[Title]&itool=EntrezSystem2.PEntrez.Pubmed.Pubmed_ResultsPanel.Pubmed_RVAbstract	.
hsa-miR-3615	8	0.843654	17	1.83839	+Infinity	0	3.43846	0.063695	1	http://www.mirbase.org/cgi-bin/mirna_entry.pl?acc=MIMAT0017994	http://www.ncbi.nlm.nih.gov/pubmed?term="miR 3615"[Title]&itool=EntrezSystem2.PEntrez.Pubmed.Pubmed_ResultsPanel.Pubmed_RVAbstract	.
hsa-miR-3677	59	6.22195	79	8.54309	1.37306	0.728301	3.40998	0.0648033	1	http://www.mirbase.org/cgi-bin/mirna_entry.pl?acc=MIMAT0018101	http://www.ncbi.nlm.nih.gov/pubmed?term="miR 3677"[Title]&itool=EntrezSystem2.PEntrez.Pubmed.Pubmed_ResultsPanel.Pubmed_RVAbstract	.
hsa-miR-1304	4	0.421827	11	1.18954	+Infinity	0	3.40448	0.0650197	1	http://www.mirbase.org/cgi-bin/mirna_entry.pl?acc=MIMAT0005892	http://www.ncbi.nlm.nih.gov/pubmed?term="miR 1304"[Title]&itool=EntrezSystem2.PEntrez.Pubmed.Pubmed_ResultsPanel.Pubmed_RVAbstract	.
hsa-miR-130b*	388	40.9172	430	46.5004	1.13645	0.879933	3.33633	0.0677657	1	http://www.mirbase.org/cgi-bin/mirna_entry.pl?acc=MIMAT0004680	http://www.ncbi.nlm.nih.gov/pubmed?term="miR 130b*"[Title]&itool=EntrezSystem2.PEntrez.Pubmed.Pubmed_ResultsPanel.Pubmed_RVAbstract	.
hsa-miR-151-3p	1333	140.574	1393	150.64	1.07161	0.93318	3.25682	0.0711267	1	http://www.mirbase.org/cgi-bin/mirna_entry.pl?acc=MIMAT0000757	http://www.ncbi.nlm.nih.gov/pubmed?term="miR 151"[Title]&itool=EntrezSystem2.PEntrez.Pubmed.Pubmed_ResultsPanel.Pubmed_RVAbstract	.
hsa-miR-26a	31645	3337.17	30418.7	3289.49	0.985712	1.01449	3.22337	0.0725939	1	http://www.mirbase.org/cgi-bin/mirna_entry.pl?acc=MIMAT0000082	http://www.ncbi.nlm.nih.gov/pubmed?term="miR 26a"[Title]&itool=EntrezSystem2.PEntrez.Pubmed.Pubmed_ResultsPanel.Pubmed_RVAbstract	.
hsa-miR-3940	9	0.94911	18	1.94653	+Infinity	0	3.20309	0.0734993	1	http://www.mirbase.org/cgi-bin/mirna_entry.pl?acc=MIMAT0018356	http://www.ncbi.nlm.nih.gov/pubmed?term="miR 3940"[Title]&itool=EntrezSystem2.PEntrez.Pubmed.Pubmed_ResultsPanel.Pubmed_RVAbstract	.
hsa-miR-548g	7.16703	0.755811	15.3652	1.6616	+Infinity	0	3.16298	0.0753255	1	http://www.mirbase.org/cgi-bin/mirna_entry.pl?acc=MIMAT0005912	http://www.ncbi.nlm.nih.gov/pubmed?term="miR 548g"[Title]&itool=EntrezSystem2.PEntrez.Pubmed.Pubmed_ResultsPanel.Pubmed_RVAbstract	.
hsa-miR-3173	11	1.16002	4	0.432562	0	+Infinity	3.12934	0.0768949	1	http://www.mirbase.org/cgi-bin/mirna_entry.pl?acc=MIMAT0015048	http://www.ncbi.nlm.nih.gov/pubmed?term="miR 3173"[Title]&itool=EntrezSystem2.PEntrez.Pubmed.Pubmed_ResultsPanel.Pubmed_RVAbstract	.
hsa-miR-624*	212	22.3568	244	26.3863	1.18023	0.84729	3.11581	0.0775362	1	http://www.mirbase.org/cgi-bin/mirna_entry.pl?acc=MIMAT0003293	http://www.ncbi.nlm.nih.gov/pubmed?term="miR 624*"[Title]&itool=EntrezSystem2.PEntrez.Pubmed.Pubmed_ResultsPanel.Pubmed_RVAbstract	.
hsa-miR-320b	96.7491	10.2028	71.7843	7.76278	0.760846	1.31433	3.1084	0.0778894	1	http://www.mirbase.org/cgi-bin/mirna_entry.pl?acc=MIMAT0005792	http://www.ncbi.nlm.nih.gov/pubmed?term="miR 320b"[Title]&itool=EntrezSystem2.PEntrez.Pubmed.Pubmed_ResultsPanel.Pubmed_RVAbstract	.
hsa-miR-22*	61	6.43286	80	8.65123	1.34485	0.743577	3.0492	0.0807768	1	http://www.mirbase.org/cgi-bin/mirna_entry.pl?acc=MIMAT0004495	http://www.ncbi.nlm.nih.gov/pubmed?term="miR 22*"[Title]&itool=EntrezSystem2.PEntrez.Pubmed.Pubmed_ResultsPanel.Pubmed_RVAbstract	.
hsa-miR-548x	3.00043	0.316416	0	0	+Infinity	0	3.00043	0.0832423	1	http://www.mirbase.org/cgi-bin/mirna_entry.pl?acc=MIMAT0015081	http://www.ncbi.nlm.nih.gov/pubmed?term="miR 548x"[Title]&itool=EntrezSystem2.PEntrez.Pubmed.Pubmed_ResultsPanel.Pubmed_RVAbstract	.
hsa-miR-195	3.00009	0.31638	0	0	+Infinity	0	3.00009	0.0832597	1	http://www.mirbase.org/cgi-bin/mirna_entry.pl?acc=MIMAT0000461	http://www.ncbi.nlm.nih.gov/pubmed?term="miR 195"[Title]&itool=EntrezSystem2.PEntrez.Pubmed.Pubmed_ResultsPanel.Pubmed_RVAbstract	.
hsa-miR-651	0	0	3	0.324421	+Infinity	0	3	0.0832645	1	http://www.mirbase.org/cgi-bin/mirna_entry.pl?acc=MIMAT0003321	http://www.ncbi.nlm.nih.gov/pubmed?term="miR 651"[Title]&itool=EntrezSystem2.PEntrez.Pubmed.Pubmed_ResultsPanel.Pubmed_RVAbstract	.
hsa-miR-367	0	0	3	0.324421	+Infinity	0	3	0.0832645	1	http://www.mirbase.org/cgi-bin/mirna_entry.pl?acc=MIMAT0000719	http://www.ncbi.nlm.nih.gov/pubmed?term="miR 367"[Title]&itool=EntrezSystem2.PEntrez.Pubmed.Pubmed_ResultsPanel.Pubmed_RVAbstract	.
hsa-miR-4276	0	0	3	0.324421	+Infinity	0	3	0.0832645	1	http://www.mirbase.org/cgi-bin/mirna_entry.pl?acc=MIMAT0016904	http://www.ncbi.nlm.nih.gov/pubmed?term="miR 4276"[Title]&itool=EntrezSystem2.PEntrez.Pubmed.Pubmed_ResultsPanel.Pubmed_RVAbstract	.
hsa-miR-628-3p	0	0	3	0.324421	+Infinity	0	3	0.0832645	1	http://www.mirbase.org/cgi-bin/mirna_entry.pl?acc=MIMAT0003297	http://www.ncbi.nlm.nih.gov/pubmed?term="miR 628"[Title]&itool=EntrezSystem2.PEntrez.Pubmed.Pubmed_ResultsPanel.Pubmed_RVAbstract	.
hsa-miR-568	0	0	3	0.324421	+Infinity	0	3	0.0832645	1	http://www.mirbase.org/cgi-bin/mirna_entry.pl?acc=MIMAT0003232	http://www.ncbi.nlm.nih.gov/pubmed?term="miR 568"[Title]&itool=EntrezSystem2.PEntrez.Pubmed.Pubmed_ResultsPanel.Pubmed_RVAbstract	.
hsa-miR-3132	0	0	3	0.324421	+Infinity	0	3	0.0832645	1	http://www.mirbase.org/cgi-bin/mirna_entry.pl?acc=MIMAT0014997	http://www.ncbi.nlm.nih.gov/pubmed?term="miR 3132"[Title]&itool=EntrezSystem2.PEntrez.Pubmed.Pubmed_ResultsPanel.Pubmed_RVAbstract	.
hsa-miR-3181	0	0	3	0.324421	+Infinity	0	3	0.0832645	1	http://www.mirbase.org/cgi-bin/mirna_entry.pl?acc=MIMAT0015061	http://www.ncbi.nlm.nih.gov/pubmed?term="miR 3181"[Title]&itool=EntrezSystem2.PEntrez.Pubmed.Pubmed_ResultsPanel.Pubmed_RVAbstract	.
hsa-miR-555	0	0	3	0.324421	+Infinity	0	3	0.0832645	1	http://www.mirbase.org/cgi-bin/mirna_entry.pl?acc=MIMAT0003219	http://www.ncbi.nlm.nih.gov/pubmed?term="miR 555"[Title]&itool=EntrezSystem2.PEntrez.Pubmed.Pubmed_ResultsPanel.Pubmed_RVAbstract	.
hsa-miR-1264	0	0	3	0.324421	+Infinity	0	3	0.0832645	1	http://www.mirbase.org/cgi-bin/mirna_entry.pl?acc=MIMAT0005791	http://www.ncbi.nlm.nih.gov/pubmed?term="miR 1264"[Title]&itool=EntrezSystem2.PEntrez.Pubmed.Pubmed_ResultsPanel.Pubmed_RVAbstract	.
hsa-miR-302b	0	0	3	0.324421	+Infinity	0	3	0.0832645	1	http://www.mirbase.org/cgi-bin/mirna_entry.pl?acc=MIMAT0000715	http://www.ncbi.nlm.nih.gov/pubmed?term="miR 302b"[Title]&itool=EntrezSystem2.PEntrez.Pubmed.Pubmed_ResultsPanel.Pubmed_RVAbstract	.
hsa-miR-602	0	0	3	0.324421	+Infinity	0	3	0.0832645	1	http://www.mirbase.org/cgi-bin/mirna_entry.pl?acc=MIMAT0003270	http://www.ncbi.nlm.nih.gov/pubmed?term="miR 602"[Title]&itool=EntrezSystem2.PEntrez.Pubmed.Pubmed_ResultsPanel.Pubmed_RVAbstract	.
hsa-miR-4252	0	0	3	0.324421	+Infinity	0	3	0.0832645	1	http://www.mirbase.org/cgi-bin/mirna_entry.pl?acc=MIMAT0016886	http://www.ncbi.nlm.nih.gov/pubmed?term="miR 4252"[Title]&itool=EntrezSystem2.PEntrez.Pubmed.Pubmed_ResultsPanel.Pubmed_RVAbstract	.
hsa-miR-125b-2*	3	0.31637	0	0	+Infinity	0	3	0.0832645	1	http://www.mirbase.org/cgi-bin/mirna_entry.pl?acc=MIMAT0004603	http://www.ncbi.nlm.nih.gov/pubmed?term="miR 125b"[Title]&itool=EntrezSystem2.PEntrez.Pubmed.Pubmed_ResultsPanel.Pubmed_RVAbstract	.
hsa-miR-3944	3	0.31637	0	0	+Infinity	0	3	0.0832645	1	http://www.mirbase.org/cgi-bin/mirna_entry.pl?acc=MIMAT0018360	http://www.ncbi.nlm.nih.gov/pubmed?term="miR 3944"[Title]&itool=EntrezSystem2.PEntrez.Pubmed.Pubmed_ResultsPanel.Pubmed_RVAbstract	.
hsa-miR-3180-3p	3	0.31637	0	0	+Infinity	0	3	0.0832645	1	http://www.mirbase.org/cgi-bin/mirna_entry.pl?acc=MIMAT0015058	http://www.ncbi.nlm.nih.gov/pubmed?term="miR 3180"[Title]&itool=EntrezSystem2.PEntrez.Pubmed.Pubmed_ResultsPanel.Pubmed_RVAbstract	.
hsa-miR-4268	3	0.31637	0	0	+Infinity	0	3	0.0832645	1	http://www.mirbase.org/cgi-bin/mirna_entry.pl?acc=MIMAT0016896	http://www.ncbi.nlm.nih.gov/pubmed?term="miR 4268"[Title]&itool=EntrezSystem2.PEntrez.Pubmed.Pubmed_ResultsPanel.Pubmed_RVAbstract	.
hsa-miR-622	3	0.31637	0	0	+Infinity	0	3	0.0832645	1	http://www.mirbase.org/cgi-bin/mirna_entry.pl?acc=MIMAT0003291	http://www.ncbi.nlm.nih.gov/pubmed?term="miR 622"[Title]&itool=EntrezSystem2.PEntrez.Pubmed.Pubmed_ResultsPanel.Pubmed_RVAbstract	.
hsa-miR-591	3	0.31637	0	0	+Infinity	0	3	0.0832645	1	http://www.mirbase.org/cgi-bin/mirna_entry.pl?acc=MIMAT0003259	http://www.ncbi.nlm.nih.gov/pubmed?term="miR 591"[Title]&itool=EntrezSystem2.PEntrez.Pubmed.Pubmed_ResultsPanel.Pubmed_RVAbstract	.
hsa-miR-449c	3	0.31637	0	0	+Infinity	0	3	0.0832645	1	http://www.mirbase.org/cgi-bin/mirna_entry.pl?acc=MIMAT0010251	http://www.ncbi.nlm.nih.gov/pubmed?term="miR 449c"[Title]&itool=EntrezSystem2.PEntrez.Pubmed.Pubmed_ResultsPanel.Pubmed_RVAbstract	.
hsa-miR-3671	3	0.31637	0	0	+Infinity	0	3	0.0832645	1	http://www.mirbase.org/cgi-bin/mirna_entry.pl?acc=MIMAT0018094	http://www.ncbi.nlm.nih.gov/pubmed?term="miR 3671"[Title]&itool=EntrezSystem2.PEntrez.Pubmed.Pubmed_ResultsPanel.Pubmed_RVAbstract	.
hsa-miR-4301	10	1.05457	19	2.05467	1.94835	0.513254	2.99998	0.0832658	1	http://www.mirbase.org/cgi-bin/mirna_entry.pl?acc=MIMAT0016850	http://www.ncbi.nlm.nih.gov/pubmed?term="miR 4301"[Title]&itool=EntrezSystem2.PEntrez.Pubmed.Pubmed_ResultsPanel.Pubmed_RVAbstract	.
hsa-let-7d*	4208	443.762	3951.56	427.323	0.962955	1.03847	2.90682	0.0882054	1	http://www.mirbase.org/cgi-bin/mirna_entry.pl?acc=MIMAT0004484	http://www.ncbi.nlm.nih.gov/pubmed?term="let 7d*"[Title]&itool=EntrezSystem2.PEntrez.Pubmed.Pubmed_ResultsPanel.Pubmed_RVAbstract	.
hsa-miR-1286	33	3.48007	20	2.16281	0.621484	1.60905	2.88773	0.0892569	1	http://www.mirbase.org/cgi-bin/mirna_entry.pl?acc=MIMAT0005877	http://www.ncbi.nlm.nih.gov/pubmed?term="miR 1286"[Title]&itool=EntrezSystem2.PEntrez.Pubmed.Pubmed_ResultsPanel.Pubmed_RVAbstract	.
hsa-miR-769-3p	156	16.4512	183	19.7897	1.20293	0.831304	2.87627	0.0898939	1	http://www.mirbase.org/cgi-bin/mirna_entry.pl?acc=MIMAT0003887	http://www.ncbi.nlm.nih.gov/pubmed?term="miR 769"[Title]&itool=EntrezSystem2.PEntrez.Pubmed.Pubmed_ResultsPanel.Pubmed_RVAbstract	.
hsa-miR-3680*	2	0.210913	7	0.756983	+Infinity	0	2.8644	0.0905593	1	http://www.mirbase.org/cgi-bin/mirna_entry.pl?acc=MIMAT0018107	http://www.ncbi.nlm.nih.gov/pubmed?term="miR 3680*"[Title]&itool=EntrezSystem2.PEntrez.Pubmed.Pubmed_ResultsPanel.Pubmed_RVAbstract	.
hsa-miR-3618	2	0.210913	7	0.756983	+Infinity	0	2.8644	0.0905593	1	http://www.mirbase.org/cgi-bin/mirna_entry.pl?acc=MIMAT0017998	http://www.ncbi.nlm.nih.gov/pubmed?term="miR 3618"[Title]&itool=EntrezSystem2.PEntrez.Pubmed.Pubmed_ResultsPanel.Pubmed_RVAbstract	.
hsa-miR-3145	11	1.16002	20	2.16281	1.86445	0.536351	2.82292	0.0929272	1	http://www.mirbase.org/cgi-bin/mirna_entry.pl?acc=MIMAT0015016	http://www.ncbi.nlm.nih.gov/pubmed?term="miR 3145"[Title]&itool=EntrezSystem2.PEntrez.Pubmed.Pubmed_ResultsPanel.Pubmed_RVAbstract	.
hsa-miR-501-3p	142.316	15.0082	167.882	18.1548	1.20966	0.826677	2.79232	0.0947168	1	http://www.mirbase.org/cgi-bin/mirna_entry.pl?acc=MIMAT0004774	http://www.ncbi.nlm.nih.gov/pubmed?term="miR 501"[Title]&itool=EntrezSystem2.PEntrez.Pubmed.Pubmed_ResultsPanel.Pubmed_RVAbstract	.
hsa-miR-155*	92	9.70202	69	7.46169	0.769086	1.30024	2.74261	0.0977052	1	http://www.mirbase.org/cgi-bin/mirna_entry.pl?acc=MIMAT0004658	http://www.ncbi.nlm.nih.gov/pubmed?term="miR 155*"[Title]&itool=EntrezSystem2.PEntrez.Pubmed.Pubmed_ResultsPanel.Pubmed_RVAbstract	.
hsa-miR-1266	15	1.58185	25	2.70351	1.70908	0.58511	2.73996	0.0978671	1	http://www.mirbase.org/cgi-bin/mirna_entry.pl?acc=MIMAT0005920	http://www.ncbi.nlm.nih.gov/pubmed?term="miR 1266"[Title]&itool=EntrezSystem2.PEntrez.Pubmed.Pubmed_ResultsPanel.Pubmed_RVAbstract	.
hsa-miR-548i	7.05882	0.7444	2	0.216281	+Infinity	0	2.73735	0.0980273	1	http://www.mirbase.org/cgi-bin/mirna_entry.pl?acc=MIMAT0005935	http://www.ncbi.nlm.nih.gov/pubmed?term="miR 548i"[Title]&itool=EntrezSystem2.PEntrez.Pubmed.Pubmed_ResultsPanel.Pubmed_RVAbstract	.
hsa-miR-3155	1	0.105457	5	0.540702	+Infinity	0	2.7221	0.0989678	1	http://www.mirbase.org/cgi-bin/mirna_entry.pl?acc=MIMAT0015029	http://www.ncbi.nlm.nih.gov/pubmed?term="miR 3155"[Title]&itool=EntrezSystem2.PEntrez.Pubmed.Pubmed_ResultsPanel.Pubmed_RVAbstract	.
hsa-miR-193b*	1	0.105457	5	0.540702	+Infinity	0	2.7221	0.0989678	1	http://www.mirbase.org/cgi-bin/mirna_entry.pl?acc=MIMAT0004767	http://www.ncbi.nlm.nih.gov/pubmed?term="miR 193b*"[Title]&itool=EntrezSystem2.PEntrez.Pubmed.Pubmed_ResultsPanel.Pubmed_RVAbstract	.
hsa-miR-639	1	0.105457	5	0.540702	+Infinity	0	2.7221	0.0989678	1	http://www.mirbase.org/cgi-bin/mirna_entry.pl?acc=MIMAT0003309	http://www.ncbi.nlm.nih.gov/pubmed?term="miR 639"[Title]&itool=EntrezSystem2.PEntrez.Pubmed.Pubmed_ResultsPanel.Pubmed_RVAbstract	.
hsa-miR-125a-3p	4	0.421827	10	1.0814	+Infinity	0	2.69496	0.100666	1	http://www.mirbase.org/cgi-bin/mirna_entry.pl?acc=MIMAT0004602	http://www.ncbi.nlm.nih.gov/pubmed?term="miR 125a"[Title]&itool=EntrezSystem2.PEntrez.Pubmed.Pubmed_ResultsPanel.Pubmed_RVAbstract	.
hsa-miR-1273c	7	0.738197	2	0.216281	+Infinity	0	2.6907	0.100936	1	http://www.mirbase.org/cgi-bin/mirna_entry.pl?acc=MIMAT0015017	http://www.ncbi.nlm.nih.gov/pubmed?term="miR 1273c"[Title]&itool=EntrezSystem2.PEntrez.Pubmed.Pubmed_ResultsPanel.Pubmed_RVAbstract	.
hsa-miR-145	4	0.421827	0.5	0.0540702	+Infinity	0	2.68708	0.101165	1	http://www.mirbase.org/cgi-bin/mirna_entry.pl?acc=MIMAT0000437	http://www.ncbi.nlm.nih.gov/pubmed?term="miR 145"[Title]&itool=EntrezSystem2.PEntrez.Pubmed.Pubmed_ResultsPanel.Pubmed_RVAbstract	.
hsa-miR-340*	62	6.53832	44	4.75818	0.727738	1.37412	2.63185	0.104739	1	http://www.mirbase.org/cgi-bin/mirna_entry.pl?acc=MIMAT0000750	http://www.ncbi.nlm.nih.gov/pubmed?term="miR 340*"[Title]&itool=EntrezSystem2.PEntrez.Pubmed.Pubmed_ResultsPanel.Pubmed_RVAbstract	.
hsa-miR-92a-1*	722	76.1397	645	69.7506	0.916086	1.0916	2.62162	0.105417	1	http://www.mirbase.org/cgi-bin/mirna_entry.pl?acc=MIMAT0004507	http://www.ncbi.nlm.nih.gov/pubmed?term="miR 92a"[Title]&itool=EntrezSystem2.PEntrez.Pubmed.Pubmed_ResultsPanel.Pubmed_RVAbstract	.
hsa-miR-449a	5	0.527283	1	0.10814	+Infinity	0	2.61042	0.106164	1	http://www.mirbase.org/cgi-bin/mirna_entry.pl?acc=MIMAT0001541	http://www.ncbi.nlm.nih.gov/pubmed?term="miR 449a"[Title]&itool=EntrezSystem2.PEntrez.Pubmed.Pubmed_ResultsPanel.Pubmed_RVAbstract	.
hsa-miR-365	268	28.2624	226	24.4397	0.864744	1.15641	2.59864	0.106955	1	http://www.mirbase.org/cgi-bin/mirna_entry.pl?acc=MIMAT0000710	http://www.ncbi.nlm.nih.gov/pubmed?term="miR 365"[Title]&itool=EntrezSystem2.PEntrez.Pubmed.Pubmed_ResultsPanel.Pubmed_RVAbstract	.
hsa-miR-3115	10	1.05457	4	0.432562	0	+Infinity	2.44886	0.117611	1	http://www.mirbase.org/cgi-bin/mirna_entry.pl?acc=MIMAT0014977	http://www.ncbi.nlm.nih.gov/pubmed?term="miR 3115"[Title]&itool=EntrezSystem2.PEntrez.Pubmed.Pubmed_ResultsPanel.Pubmed_RVAbstract	.
hsa-miR-3149	13	1.37094	6	0.648842	0	+Infinity	2.42815	0.119174	1	http://www.mirbase.org/cgi-bin/mirna_entry.pl?acc=MIMAT0015022	http://www.ncbi.nlm.nih.gov/pubmed?term="miR 3149"[Title]&itool=EntrezSystem2.PEntrez.Pubmed.Pubmed_ResultsPanel.Pubmed_RVAbstract	.
hsa-miR-636	24	2.53096	14	1.51397	0.598178	1.67174	2.4018	0.121196	1	http://www.mirbase.org/cgi-bin/mirna_entry.pl?acc=MIMAT0003306	http://www.ncbi.nlm.nih.gov/pubmed?term="miR 636"[Title]&itool=EntrezSystem2.PEntrez.Pubmed.Pubmed_ResultsPanel.Pubmed_RVAbstract	.
hsa-miR-1250	0	0	2.4	0.259537	+Infinity	0	2.4	0.121335	1	http://www.mirbase.org/cgi-bin/mirna_entry.pl?acc=MIMAT0005902	http://www.ncbi.nlm.nih.gov/pubmed?term="miR 1250"[Title]&itool=EntrezSystem2.PEntrez.Pubmed.Pubmed_ResultsPanel.Pubmed_RVAbstract	.
hsa-miR-1248	3	0.31637	8	0.865123	+Infinity	0	2.37263	0.123479	1	http://www.mirbase.org/cgi-bin/mirna_entry.pl?acc=MIMAT0005900	http://www.ncbi.nlm.nih.gov/pubmed?term="miR 1248"[Title]&itool=EntrezSystem2.PEntrez.Pubmed.Pubmed_ResultsPanel.Pubmed_RVAbstract	.
hsa-miR-3125	5.71429	0.60261	12	1.29768	+Infinity	0	2.36966	0.123714	1	http://www.mirbase.org/cgi-bin/mirna_entry.pl?acc=MIMAT0014988	http://www.ncbi.nlm.nih.gov/pubmed?term="miR 3125"[Title]&itool=EntrezSystem2.PEntrez.Pubmed.Pubmed_ResultsPanel.Pubmed_RVAbstract	.
hsa-miR-135a	15	1.58185	24	2.59537	1.64072	0.609489	2.29557	0.129744	1	http://www.mirbase.org/cgi-bin/mirna_entry.pl?acc=MIMAT0000428	http://www.ncbi.nlm.nih.gov/pubmed?term="miR 135a"[Title]&itool=EntrezSystem2.PEntrez.Pubmed.Pubmed_ResultsPanel.Pubmed_RVAbstract	.
hsa-miR-4303	2.28571	0.241044	0	0	+Infinity	0	2.28571	0.13057	1	http://www.mirbase.org/cgi-bin/mirna_entry.pl?acc=MIMAT0016856	http://www.ncbi.nlm.nih.gov/pubmed?term="miR 4303"[Title]&itool=EntrezSystem2.PEntrez.Pubmed.Pubmed_ResultsPanel.Pubmed_RVAbstract	.
hsa-miR-3928	434	45.7682	468	50.6097	1.10578	0.904337	2.27596	0.131394	1	http://www.mirbase.org/cgi-bin/mirna_entry.pl?acc=MIMAT0018205	http://www.ncbi.nlm.nih.gov/pubmed?term="miR 3928"[Title]&itool=EntrezSystem2.PEntrez.Pubmed.Pubmed_ResultsPanel.Pubmed_RVAbstract	.
hsa-miR-628-5p	21	2.21459	12	1.29768	0.58597	1.70657	2.24866	0.13373	1	http://www.mirbase.org/cgi-bin/mirna_entry.pl?acc=MIMAT0004809	http://www.ncbi.nlm.nih.gov/pubmed?term="miR 628"[Title]&itool=EntrezSystem2.PEntrez.Pubmed.Pubmed_ResultsPanel.Pubmed_RVAbstract	.
hsa-miR-320c	8.04892	0.848812	14.9338	1.61495	+Infinity	0	2.22207	0.136051	1	http://www.mirbase.org/cgi-bin/mirna_entry.pl?acc=MIMAT0005793	http://www.ncbi.nlm.nih.gov/pubmed?term="miR 320c"[Title]&itool=EntrezSystem2.PEntrez.Pubmed.Pubmed_ResultsPanel.Pubmed_RVAbstract	.
hsa-miR-19b-2*	8.01762	0.845512	3.00759	0.325242	+Infinity	0	2.177	0.140087	1	http://www.mirbase.org/cgi-bin/mirna_entry.pl?acc=MIMAT0004492	http://www.ncbi.nlm.nih.gov/pubmed?term="miR 19b"[Title]&itool=EntrezSystem2.PEntrez.Pubmed.Pubmed_ResultsPanel.Pubmed_RVAbstract	.
hsa-miR-222	271	28.5788	299	32.334	1.1314	0.883862	2.16607	0.141086	1	http://www.mirbase.org/cgi-bin/mirna_entry.pl?acc=MIMAT0000279	http://www.ncbi.nlm.nih.gov/pubmed?term="miR 222"[Title]&itool=EntrezSystem2.PEntrez.Pubmed.Pubmed_ResultsPanel.Pubmed_RVAbstract	.
hsa-miR-940	65	6.85469	48	5.19074	0.757254	1.32056	2.156	0.142014	1	http://www.mirbase.org/cgi-bin/mirna_entry.pl?acc=MIMAT0004983	http://www.ncbi.nlm.nih.gov/pubmed?term="miR 940"[Title]&itool=EntrezSystem2.PEntrez.Pubmed.Pubmed_ResultsPanel.Pubmed_RVAbstract	.
hsa-miR-1226	41	4.32372	28	3.02793	0.700306	1.42795	2.14331	0.143192	1	http://www.mirbase.org/cgi-bin/mirna_entry.pl?acc=MIMAT0005577	http://www.ncbi.nlm.nih.gov/pubmed?term="miR 1226"[Title]&itool=EntrezSystem2.PEntrez.Pubmed.Pubmed_ResultsPanel.Pubmed_RVAbstract	.
hsa-miR-3647-3p	6	0.63274	12	1.29768	+Infinity	0	2.13539	0.143934	1	http://www.mirbase.org/cgi-bin/mirna_entry.pl?acc=MIMAT0018067	http://www.ncbi.nlm.nih.gov/pubmed?term="miR 3647"[Title]&itool=EntrezSystem2.PEntrez.Pubmed.Pubmed_ResultsPanel.Pubmed_RVAbstract	.
hsa-miR-877*	11	1.16002	5	0.540702	0	+Infinity	2.12141	0.145253	1	http://www.mirbase.org/cgi-bin/mirna_entry.pl?acc=MIMAT0004950	http://www.ncbi.nlm.nih.gov/pubmed?term="miR 877*"[Title]&itool=EntrezSystem2.PEntrez.Pubmed.Pubmed_ResultsPanel.Pubmed_RVAbstract	.
hsa-miR-15a*	272	28.6842	233	25.1967	0.878417	1.13841	2.11541	0.145823	1	http://www.mirbase.org/cgi-bin/mirna_entry.pl?acc=MIMAT0004488	http://www.ncbi.nlm.nih.gov/pubmed?term="miR 15a*"[Title]&itool=EntrezSystem2.PEntrez.Pubmed.Pubmed_ResultsPanel.Pubmed_RVAbstract	.
hsa-miR-4302	0	0	2.11428	0.228639	+Infinity	0	2.11428	0.14593	1	http://www.mirbase.org/cgi-bin/mirna_entry.pl?acc=MIMAT0016855	http://www.ncbi.nlm.nih.gov/pubmed?term="miR 4302"[Title]&itool=EntrezSystem2.PEntrez.Pubmed.Pubmed_ResultsPanel.Pubmed_RVAbstract	.
hsa-miR-9*	361	38.0699	315	34.0642	0.894782	1.11759	2.08429	0.148822	1	http://www.mirbase.org/cgi-bin/mirna_entry.pl?acc=MIMAT0000442	http://www.ncbi.nlm.nih.gov/pubmed?term="miR 9*"[Title]&itool=EntrezSystem2.PEntrez.Pubmed.Pubmed_ResultsPanel.Pubmed_RVAbstract	.
hsa-miR-3649	2	0.210913	6	0.648842	+Infinity	0	2.07538	0.149693	1	http://www.mirbase.org/cgi-bin/mirna_entry.pl?acc=MIMAT0018069	http://www.ncbi.nlm.nih.gov/pubmed?term="miR 3649"[Title]&itool=EntrezSystem2.PEntrez.Pubmed.Pubmed_ResultsPanel.Pubmed_RVAbstract	.
hsa-miR-2277-3p	2	0.210913	6	0.648842	+Infinity	0	2.07538	0.149693	1	http://www.mirbase.org/cgi-bin/mirna_entry.pl?acc=MIMAT0011777	http://www.ncbi.nlm.nih.gov/pubmed?term="miR 2277"[Title]&itool=EntrezSystem2.PEntrez.Pubmed.Pubmed_ResultsPanel.Pubmed_RVAbstract	.
hsa-miR-516b	2	0.210913	6	0.648842	+Infinity	0	2.07538	0.149693	1	http://www.mirbase.org/cgi-bin/mirna_entry.pl?acc=MIMAT0002859	http://www.ncbi.nlm.nih.gov/pubmed?term="miR 516b"[Title]&itool=EntrezSystem2.PEntrez.Pubmed.Pubmed_ResultsPanel.Pubmed_RVAbstract	.
hsa-miR-7-2*	2	0.210913	6	0.648842	+Infinity	0	2.07538	0.149693	1	http://www.mirbase.org/cgi-bin/mirna_entry.pl?acc=MIMAT0004554	http://www.ncbi.nlm.nih.gov/pubmed?term="miR 7"[Title]&itool=EntrezSystem2.PEntrez.Pubmed.Pubmed_ResultsPanel.Pubmed_RVAbstract	.
hsa-miR-3668	2	0.210913	6	0.648842	+Infinity	0	2.07538	0.149693	1	http://www.mirbase.org/cgi-bin/mirna_entry.pl?acc=MIMAT0018091	http://www.ncbi.nlm.nih.gov/pubmed?term="miR 3668"[Title]&itool=EntrezSystem2.PEntrez.Pubmed.Pubmed_ResultsPanel.Pubmed_RVAbstract	.
hsa-miR-141	42	4.42918	29	3.13607	0.708048	1.41233	2.07404	0.149824	1	http://www.mirbase.org/cgi-bin/mirna_entry.pl?acc=MIMAT0000432	http://www.ncbi.nlm.nih.gov/pubmed?term="miR 141"[Title]&itool=EntrezSystem2.PEntrez.Pubmed.Pubmed_ResultsPanel.Pubmed_RVAbstract	.
hsa-miR-500a*	442.851	46.7016	390.989	42.2818	0.90536	1.10453	2.05695	0.151513	1	http://www.mirbase.org/cgi-bin/mirna_entry.pl?acc=MIMAT0002871	http://www.ncbi.nlm.nih.gov/pubmed?term="miR 500a*"[Title]&itool=EntrezSystem2.PEntrez.Pubmed.Pubmed_ResultsPanel.Pubmed_RVAbstract	.
hsa-miR-514b-3p	2.03922	0.215049	0	0	+Infinity	0	2.03922	0.153289	1	http://www.mirbase.org/cgi-bin/mirna_entry.pl?acc=MIMAT0015088	http://www.ncbi.nlm.nih.gov/pubmed?term="miR 514b"[Title]&itool=EntrezSystem2.PEntrez.Pubmed.Pubmed_ResultsPanel.Pubmed_RVAbstract	.
hsa-miR-4323	0	0	2.00516	0.216839	+Infinity	0	2.00516	0.156764	1	http://www.mirbase.org/cgi-bin/mirna_entry.pl?acc=MIMAT0016875	http://www.ncbi.nlm.nih.gov/pubmed?term="miR 4323"[Title]&itool=EntrezSystem2.PEntrez.Pubmed.Pubmed_ResultsPanel.Pubmed_RVAbstract	.
hsa-miR-557	0	0	2	0.216281	+Infinity	0	2	0.157299	1	http://www.mirbase.org/cgi-bin/mirna_entry.pl?acc=MIMAT0003221	http://www.ncbi.nlm.nih.gov/pubmed?term="miR 557"[Title]&itool=EntrezSystem2.PEntrez.Pubmed.Pubmed_ResultsPanel.Pubmed_RVAbstract	.
hsa-miR-490-5p	0	0	2	0.216281	+Infinity	0	2	0.157299	1	http://www.mirbase.org/cgi-bin/mirna_entry.pl?acc=MIMAT0004764	http://www.ncbi.nlm.nih.gov/pubmed?term="miR 490"[Title]&itool=EntrezSystem2.PEntrez.Pubmed.Pubmed_ResultsPanel.Pubmed_RVAbstract	.
hsa-miR-337-5p	0	0	2	0.216281	+Infinity	0	2	0.157299	1	http://www.mirbase.org/cgi-bin/mirna_entry.pl?acc=MIMAT0004695	http://www.ncbi.nlm.nih.gov/pubmed?term="miR 337"[Title]&itool=EntrezSystem2.PEntrez.Pubmed.Pubmed_ResultsPanel.Pubmed_RVAbstract	.
hsa-miR-483-3p	0	0	2	0.216281	+Infinity	0	2	0.157299	1	http://www.mirbase.org/cgi-bin/mirna_entry.pl?acc=MIMAT0002173	http://www.ncbi.nlm.nih.gov/pubmed?term="miR 483"[Title]&itool=EntrezSystem2.PEntrez.Pubmed.Pubmed_ResultsPanel.Pubmed_RVAbstract	.
hsa-miR-302a*	0	0	2	0.216281	+Infinity	0	2	0.157299	1	http://www.mirbase.org/cgi-bin/mirna_entry.pl?acc=MIMAT0000683	http://www.ncbi.nlm.nih.gov/pubmed?term="miR 302a*"[Title]&itool=EntrezSystem2.PEntrez.Pubmed.Pubmed_ResultsPanel.Pubmed_RVAbstract	.
hsa-miR-658	0	0	2	0.216281	+Infinity	0	2	0.157299	1	http://www.mirbase.org/cgi-bin/mirna_entry.pl?acc=MIMAT0003336	http://www.ncbi.nlm.nih.gov/pubmed?term="miR 658"[Title]&itool=EntrezSystem2.PEntrez.Pubmed.Pubmed_ResultsPanel.Pubmed_RVAbstract	.
hsa-let-7c*	0	0	2	0.216281	+Infinity	0	2	0.157299	1	http://www.mirbase.org/cgi-bin/mirna_entry.pl?acc=MIMAT0004483	http://www.ncbi.nlm.nih.gov/pubmed?term="let 7c*"[Title]&itool=EntrezSystem2.PEntrez.Pubmed.Pubmed_ResultsPanel.Pubmed_RVAbstract	.
hsa-miR-508-5p	0	0	2	0.216281	+Infinity	0	2	0.157299	1	http://www.mirbase.org/cgi-bin/mirna_entry.pl?acc=MIMAT0004778	http://www.ncbi.nlm.nih.gov/pubmed?term="miR 508"[Title]&itool=EntrezSystem2.PEntrez.Pubmed.Pubmed_ResultsPanel.Pubmed_RVAbstract	.
hsa-miR-875-3p	0	0	2	0.216281	+Infinity	0	2	0.157299	1	http://www.mirbase.org/cgi-bin/mirna_entry.pl?acc=MIMAT0004923	http://www.ncbi.nlm.nih.gov/pubmed?term="miR 875"[Title]&itool=EntrezSystem2.PEntrez.Pubmed.Pubmed_ResultsPanel.Pubmed_RVAbstract	.
hsa-miR-218-2*	0	0	2	0.216281	+Infinity	0	2	0.157299	1	http://www.mirbase.org/cgi-bin/mirna_entry.pl?acc=MIMAT0004566	http://www.ncbi.nlm.nih.gov/pubmed?term="miR 218"[Title]&itool=EntrezSystem2.PEntrez.Pubmed.Pubmed_ResultsPanel.Pubmed_RVAbstract	.
hsa-miR-146a*	0	0	2	0.216281	+Infinity	0	2	0.157299	1	http://www.mirbase.org/cgi-bin/mirna_entry.pl?acc=MIMAT0004608	http://www.ncbi.nlm.nih.gov/pubmed?term="miR 146a*"[Title]&itool=EntrezSystem2.PEntrez.Pubmed.Pubmed_ResultsPanel.Pubmed_RVAbstract	.
hsa-miR-3663-3p	0	0	2	0.216281	+Infinity	0	2	0.157299	1	http://www.mirbase.org/cgi-bin/mirna_entry.pl?acc=MIMAT0018085	http://www.ncbi.nlm.nih.gov/pubmed?term="miR 3663"[Title]&itool=EntrezSystem2.PEntrez.Pubmed.Pubmed_ResultsPanel.Pubmed_RVAbstract	.
hsa-miR-4277	0	0	2	0.216281	+Infinity	0	2	0.157299	1	http://www.mirbase.org/cgi-bin/mirna_entry.pl?acc=MIMAT0016908	http://www.ncbi.nlm.nih.gov/pubmed?term="miR 4277"[Title]&itool=EntrezSystem2.PEntrez.Pubmed.Pubmed_ResultsPanel.Pubmed_RVAbstract	.
hsa-miR-2115	0	0	2	0.216281	+Infinity	0	2	0.157299	1	http://www.mirbase.org/cgi-bin/mirna_entry.pl?acc=MIMAT0011158	http://www.ncbi.nlm.nih.gov/pubmed?term="miR 2115"[Title]&itool=EntrezSystem2.PEntrez.Pubmed.Pubmed_ResultsPanel.Pubmed_RVAbstract	.
hsa-miR-325	0	0	2	0.216281	+Infinity	0	2	0.157299	1	http://www.mirbase.org/cgi-bin/mirna_entry.pl?acc=MIMAT0000771	http://www.ncbi.nlm.nih.gov/pubmed?term="miR 325"[Title]&itool=EntrezSystem2.PEntrez.Pubmed.Pubmed_ResultsPanel.Pubmed_RVAbstract	.
hsa-miR-136*	0	0	2	0.216281	+Infinity	0	2	0.157299	1	http://www.mirbase.org/cgi-bin/mirna_entry.pl?acc=MIMAT0004606	http://www.ncbi.nlm.nih.gov/pubmed?term="miR 136*"[Title]&itool=EntrezSystem2.PEntrez.Pubmed.Pubmed_ResultsPanel.Pubmed_RVAbstract	.
hsa-miR-1204	0	0	2	0.216281	+Infinity	0	2	0.157299	1	http://www.mirbase.org/cgi-bin/mirna_entry.pl?acc=MIMAT0005868	http://www.ncbi.nlm.nih.gov/pubmed?term="miR 1204"[Title]&itool=EntrezSystem2.PEntrez.Pubmed.Pubmed_ResultsPanel.Pubmed_RVAbstract	.
hsa-miR-1258	0	0	2	0.216281	+Infinity	0	2	0.157299	1	http://www.mirbase.org/cgi-bin/mirna_entry.pl?acc=MIMAT0005909	http://www.ncbi.nlm.nih.gov/pubmed?term="miR 1258"[Title]&itool=EntrezSystem2.PEntrez.Pubmed.Pubmed_ResultsPanel.Pubmed_RVAbstract	.
hsa-miR-1206	0	0	2	0.216281	+Infinity	0	2	0.157299	1	http://www.mirbase.org/cgi-bin/mirna_entry.pl?acc=MIMAT0005870	http://www.ncbi.nlm.nih.gov/pubmed?term="miR 1206"[Title]&itool=EntrezSystem2.PEntrez.Pubmed.Pubmed_ResultsPanel.Pubmed_RVAbstract	.
hsa-miR-4259	0	0	2	0.216281	+Infinity	0	2	0.157299	1	http://www.mirbase.org/cgi-bin/mirna_entry.pl?acc=MIMAT0016880	http://www.ncbi.nlm.nih.gov/pubmed?term="miR 4259"[Title]&itool=EntrezSystem2.PEntrez.Pubmed.Pubmed_ResultsPanel.Pubmed_RVAbstract	.
hsa-miR-3152	0	0	2	0.216281	+Infinity	0	2	0.157299	1	http://www.mirbase.org/cgi-bin/mirna_entry.pl?acc=MIMAT0015025	http://www.ncbi.nlm.nih.gov/pubmed?term="miR 3152"[Title]&itool=EntrezSystem2.PEntrez.Pubmed.Pubmed_ResultsPanel.Pubmed_RVAbstract	.
hsa-miR-620	0	0	2	0.216281	+Infinity	0	2	0.157299	1	http://www.mirbase.org/cgi-bin/mirna_entry.pl?acc=MIMAT0003289	http://www.ncbi.nlm.nih.gov/pubmed?term="miR 620"[Title]&itool=EntrezSystem2.PEntrez.Pubmed.Pubmed_ResultsPanel.Pubmed_RVAbstract	.
hsa-miR-518c	0	0	2	0.216281	+Infinity	0	2	0.157299	1	http://www.mirbase.org/cgi-bin/mirna_entry.pl?acc=MIMAT0002848	http://www.ncbi.nlm.nih.gov/pubmed?term="miR 518c"[Title]&itool=EntrezSystem2.PEntrez.Pubmed.Pubmed_ResultsPanel.Pubmed_RVAbstract	.
hsa-miR-708*	0	0	2	0.216281	+Infinity	0	2	0.157299	1	http://www.mirbase.org/cgi-bin/mirna_entry.pl?acc=MIMAT0004927	http://www.ncbi.nlm.nih.gov/pubmed?term="miR 708*"[Title]&itool=EntrezSystem2.PEntrez.Pubmed.Pubmed_ResultsPanel.Pubmed_RVAbstract	.
hsa-miR-1911	0	0	2	0.216281	+Infinity	0	2	0.157299	1	http://www.mirbase.org/cgi-bin/mirna_entry.pl?acc=MIMAT0007885	http://www.ncbi.nlm.nih.gov/pubmed?term="miR 1911"[Title]&itool=EntrezSystem2.PEntrez.Pubmed.Pubmed_ResultsPanel.Pubmed_RVAbstract	.
hsa-miR-3945	0	0	2	0.216281	+Infinity	0	2	0.157299	1	http://www.mirbase.org/cgi-bin/mirna_entry.pl?acc=MIMAT0018361	http://www.ncbi.nlm.nih.gov/pubmed?term="miR 3945"[Title]&itool=EntrezSystem2.PEntrez.Pubmed.Pubmed_ResultsPanel.Pubmed_RVAbstract	.
hsa-miR-1228	0	0	2	0.216281	+Infinity	0	2	0.157299	1	http://www.mirbase.org/cgi-bin/mirna_entry.pl?acc=MIMAT0005583	http://www.ncbi.nlm.nih.gov/pubmed?term="miR 1228"[Title]&itool=EntrezSystem2.PEntrez.Pubmed.Pubmed_ResultsPanel.Pubmed_RVAbstract	.
hsa-miR-3165	0	0	2	0.216281	+Infinity	0	2	0.157299	1	http://www.mirbase.org/cgi-bin/mirna_entry.pl?acc=MIMAT0015039	http://www.ncbi.nlm.nih.gov/pubmed?term="miR 3165"[Title]&itool=EntrezSystem2.PEntrez.Pubmed.Pubmed_ResultsPanel.Pubmed_RVAbstract	.
hsa-miR-518f	0	0	2	0.216281	+Infinity	0	2	0.157299	1	http://www.mirbase.org/cgi-bin/mirna_entry.pl?acc=MIMAT0002842	http://www.ncbi.nlm.nih.gov/pubmed?term="miR 518f"[Title]&itool=EntrezSystem2.PEntrez.Pubmed.Pubmed_ResultsPanel.Pubmed_RVAbstract	.
hsa-miR-1251	0	0	2	0.216281	+Infinity	0	2	0.157299	1	http://www.mirbase.org/cgi-bin/mirna_entry.pl?acc=MIMAT0005903	http://www.ncbi.nlm.nih.gov/pubmed?term="miR 1251"[Title]&itool=EntrezSystem2.PEntrez.Pubmed.Pubmed_ResultsPanel.Pubmed_RVAbstract	.
hsa-miR-3673	0	0	2	0.216281	+Infinity	0	2	0.157299	1	http://www.mirbase.org/cgi-bin/mirna_entry.pl?acc=MIMAT0018096	http://www.ncbi.nlm.nih.gov/pubmed?term="miR 3673"[Title]&itool=EntrezSystem2.PEntrez.Pubmed.Pubmed_ResultsPanel.Pubmed_RVAbstract	.
hsa-miR-1302	0	0	2	0.216281	+Infinity	0	2	0.157299	1	http://www.mirbase.org/cgi-bin/mirna_entry.pl?acc=MIMAT0005890	http://www.ncbi.nlm.nih.gov/pubmed?term="miR 1302"[Title]&itool=EntrezSystem2.PEntrez.Pubmed.Pubmed_ResultsPanel.Pubmed_RVAbstract	.
hsa-miR-1293	0	0	2	0.216281	+Infinity	0	2	0.157299	1	http://www.mirbase.org/cgi-bin/mirna_entry.pl?acc=MIMAT0005883	http://www.ncbi.nlm.nih.gov/pubmed?term="miR 1293"[Title]&itool=EntrezSystem2.PEntrez.Pubmed.Pubmed_ResultsPanel.Pubmed_RVAbstract	.
hsa-miR-637	2	0.210913	0	0	+Infinity	0	2	0.157299	1	http://www.mirbase.org/cgi-bin/mirna_entry.pl?acc=MIMAT0003307	http://www.ncbi.nlm.nih.gov/pubmed?term="miR 637"[Title]&itool=EntrezSystem2.PEntrez.Pubmed.Pubmed_ResultsPanel.Pubmed_RVAbstract	.
hsa-miR-380*	2	0.210913	0	0	+Infinity	0	2	0.157299	1	http://www.mirbase.org/cgi-bin/mirna_entry.pl?acc=MIMAT0000734	http://www.ncbi.nlm.nih.gov/pubmed?term="miR 380*"[Title]&itool=EntrezSystem2.PEntrez.Pubmed.Pubmed_ResultsPanel.Pubmed_RVAbstract	.
hsa-miR-1184	2	0.210913	0	0	+Infinity	0	2	0.157299	1	http://www.mirbase.org/cgi-bin/mirna_entry.pl?acc=MIMAT0005829	http://www.ncbi.nlm.nih.gov/pubmed?term="miR 1184"[Title]&itool=EntrezSystem2.PEntrez.Pubmed.Pubmed_ResultsPanel.Pubmed_RVAbstract	.
hsa-miR-619	2	0.210913	0	0	+Infinity	0	2	0.157299	1	http://www.mirbase.org/cgi-bin/mirna_entry.pl?acc=MIMAT0003288	http://www.ncbi.nlm.nih.gov/pubmed?term="miR 619"[Title]&itool=EntrezSystem2.PEntrez.Pubmed.Pubmed_ResultsPanel.Pubmed_RVAbstract	.
hsa-miR-494	2	0.210913	0	0	+Infinity	0	2	0.157299	1	http://www.mirbase.org/cgi-bin/mirna_entry.pl?acc=MIMAT0002816	http://www.ncbi.nlm.nih.gov/pubmed?term="miR 494"[Title]&itool=EntrezSystem2.PEntrez.Pubmed.Pubmed_ResultsPanel.Pubmed_RVAbstract	.
hsa-miR-2117	2	0.210913	0	0	+Infinity	0	2	0.157299	1	http://www.mirbase.org/cgi-bin/mirna_entry.pl?acc=MIMAT0011162	http://www.ncbi.nlm.nih.gov/pubmed?term="miR 2117"[Title]&itool=EntrezSystem2.PEntrez.Pubmed.Pubmed_ResultsPanel.Pubmed_RVAbstract	.
hsa-miR-190b	2	0.210913	0	0	+Infinity	0	2	0.157299	1	http://www.mirbase.org/cgi-bin/mirna_entry.pl?acc=MIMAT0004929	http://www.ncbi.nlm.nih.gov/pubmed?term="miR 190b"[Title]&itool=EntrezSystem2.PEntrez.Pubmed.Pubmed_ResultsPanel.Pubmed_RVAbstract	.
hsa-miR-885-3p	2	0.210913	0	0	+Infinity	0	2	0.157299	1	http://www.mirbase.org/cgi-bin/mirna_entry.pl?acc=MIMAT0004948	http://www.ncbi.nlm.nih.gov/pubmed?term="miR 885"[Title]&itool=EntrezSystem2.PEntrez.Pubmed.Pubmed_ResultsPanel.Pubmed_RVAbstract	.
hsa-miR-323-5p	2	0.210913	0	0	+Infinity	0	2	0.157299	1	http://www.mirbase.org/cgi-bin/mirna_entry.pl?acc=MIMAT0004696	http://www.ncbi.nlm.nih.gov/pubmed?term="miR 323"[Title]&itool=EntrezSystem2.PEntrez.Pubmed.Pubmed_ResultsPanel.Pubmed_RVAbstract	.
hsa-miR-384	2	0.210913	0	0	+Infinity	0	2	0.157299	1	http://www.mirbase.org/cgi-bin/mirna_entry.pl?acc=MIMAT0001075	http://www.ncbi.nlm.nih.gov/pubmed?term="miR 384"[Title]&itool=EntrezSystem2.PEntrez.Pubmed.Pubmed_ResultsPanel.Pubmed_RVAbstract	.
hsa-miR-588	2	0.210913	0	0	+Infinity	0	2	0.157299	1	http://www.mirbase.org/cgi-bin/mirna_entry.pl?acc=MIMAT0003255	http://www.ncbi.nlm.nih.gov/pubmed?term="miR 588"[Title]&itool=EntrezSystem2.PEntrez.Pubmed.Pubmed_ResultsPanel.Pubmed_RVAbstract	.
hsa-miR-607	2	0.210913	0	0	+Infinity	0	2	0.157299	1	http://www.mirbase.org/cgi-bin/mirna_entry.pl?acc=MIMAT0003275	http://www.ncbi.nlm.nih.gov/pubmed?term="miR 607"[Title]&itool=EntrezSystem2.PEntrez.Pubmed.Pubmed_ResultsPanel.Pubmed_RVAbstract	.
hsa-miR-4281	2	0.210913	0	0	+Infinity	0	2	0.157299	1	http://www.mirbase.org/cgi-bin/mirna_entry.pl?acc=MIMAT0016907	http://www.ncbi.nlm.nih.gov/pubmed?term="miR 4281"[Title]&itool=EntrezSystem2.PEntrez.Pubmed.Pubmed_ResultsPanel.Pubmed_RVAbstract	.
hsa-miR-4270	2	0.210913	0	0	+Infinity	0	2	0.157299	1	http://www.mirbase.org/cgi-bin/mirna_entry.pl?acc=MIMAT0016900	http://www.ncbi.nlm.nih.gov/pubmed?term="miR 4270"[Title]&itool=EntrezSystem2.PEntrez.Pubmed.Pubmed_ResultsPanel.Pubmed_RVAbstract	.
hsa-miR-3914	2	0.210913	0	0	+Infinity	0	2	0.157299	1	http://www.mirbase.org/cgi-bin/mirna_entry.pl?acc=MIMAT0018188	http://www.ncbi.nlm.nih.gov/pubmed?term="miR 3914"[Title]&itool=EntrezSystem2.PEntrez.Pubmed.Pubmed_ResultsPanel.Pubmed_RVAbstract	.
hsa-miR-202*	2	0.210913	0	0	+Infinity	0	2	0.157299	1	http://www.mirbase.org/cgi-bin/mirna_entry.pl?acc=MIMAT0002810	http://www.ncbi.nlm.nih.gov/pubmed?term="miR 202*"[Title]&itool=EntrezSystem2.PEntrez.Pubmed.Pubmed_ResultsPanel.Pubmed_RVAbstract	.
hsa-miR-196a*	2	0.210913	0	0	+Infinity	0	2	0.157299	1	http://www.mirbase.org/cgi-bin/mirna_entry.pl?acc=MIMAT0004562	http://www.ncbi.nlm.nih.gov/pubmed?term="miR 196a*"[Title]&itool=EntrezSystem2.PEntrez.Pubmed.Pubmed_ResultsPanel.Pubmed_RVAbstract	.
hsa-miR-1973	2	0.210913	0	0	+Infinity	0	2	0.157299	1	http://www.mirbase.org/cgi-bin/mirna_entry.pl?acc=MIMAT0009448	http://www.ncbi.nlm.nih.gov/pubmed?term="miR 1973"[Title]&itool=EntrezSystem2.PEntrez.Pubmed.Pubmed_ResultsPanel.Pubmed_RVAbstract	.
hsa-miR-219-2-3p	2	0.210913	0	0	+Infinity	0	2	0.157299	1	http://www.mirbase.org/cgi-bin/mirna_entry.pl?acc=MIMAT0004675	http://www.ncbi.nlm.nih.gov/pubmed?term="miR 219"[Title]&itool=EntrezSystem2.PEntrez.Pubmed.Pubmed_ResultsPanel.Pubmed_RVAbstract	.
hsa-miR-515-3p	2	0.210913	0	0	+Infinity	0	2	0.157299	1	http://www.mirbase.org/cgi-bin/mirna_entry.pl?acc=MIMAT0002827	http://www.ncbi.nlm.nih.gov/pubmed?term="miR 515"[Title]&itool=EntrezSystem2.PEntrez.Pubmed.Pubmed_ResultsPanel.Pubmed_RVAbstract	.
hsa-miR-3659	2	0.210913	0	0	+Infinity	0	2	0.157299	1	http://www.mirbase.org/cgi-bin/mirna_entry.pl?acc=MIMAT0018080	http://www.ncbi.nlm.nih.gov/pubmed?term="miR 3659"[Title]&itool=EntrezSystem2.PEntrez.Pubmed.Pubmed_ResultsPanel.Pubmed_RVAbstract	.
hsa-miR-1183	2	0.210913	0	0	+Infinity	0	2	0.157299	1	http://www.mirbase.org/cgi-bin/mirna_entry.pl?acc=MIMAT0005828	http://www.ncbi.nlm.nih.gov/pubmed?term="miR 1183"[Title]&itool=EntrezSystem2.PEntrez.Pubmed.Pubmed_ResultsPanel.Pubmed_RVAbstract	.
hsa-miR-154	2	0.210913	0	0	+Infinity	0	2	0.157299	1	http://www.mirbase.org/cgi-bin/mirna_entry.pl?acc=MIMAT0000452	http://www.ncbi.nlm.nih.gov/pubmed?term="miR 154"[Title]&itool=EntrezSystem2.PEntrez.Pubmed.Pubmed_ResultsPanel.Pubmed_RVAbstract	.
hsa-miR-1234	2	0.210913	0	0	+Infinity	0	2	0.157299	1	http://www.mirbase.org/cgi-bin/mirna_entry.pl?acc=MIMAT0005589	http://www.ncbi.nlm.nih.gov/pubmed?term="miR 1234"[Title]&itool=EntrezSystem2.PEntrez.Pubmed.Pubmed_ResultsPanel.Pubmed_RVAbstract	.
hsa-miR-613	2	0.210913	0	0	+Infinity	0	2	0.157299	1	http://www.mirbase.org/cgi-bin/mirna_entry.pl?acc=MIMAT0003281	http://www.ncbi.nlm.nih.gov/pubmed?term="miR 613"[Title]&itool=EntrezSystem2.PEntrez.Pubmed.Pubmed_ResultsPanel.Pubmed_RVAbstract	.
hsa-miR-339-5p	398	41.9718	350	37.8491	0.901776	1.10892	1.9951	0.157808	1	http://www.mirbase.org/cgi-bin/mirna_entry.pl?acc=MIMAT0000764	http://www.ncbi.nlm.nih.gov/pubmed?term="miR 339"[Title]&itool=EntrezSystem2.PEntrez.Pubmed.Pubmed_ResultsPanel.Pubmed_RVAbstract	.
hsa-miR-151-5p	129	13.6039	149.024	16.1155	1.18463	0.844149	1.98541	0.158821	1	http://www.mirbase.org/cgi-bin/mirna_entry.pl?acc=MIMAT0004697	http://www.ncbi.nlm.nih.gov/pubmed?term="miR 151"[Title]&itool=EntrezSystem2.PEntrez.Pubmed.Pubmed_ResultsPanel.Pubmed_RVAbstract	.
hsa-miR-34a*	15	1.58185	8	0.865123	0	+Infinity	1.97295	0.160136	1	http://www.mirbase.org/cgi-bin/mirna_entry.pl?acc=MIMAT0004557	http://www.ncbi.nlm.nih.gov/pubmed?term="miR 34a*"[Title]&itool=EntrezSystem2.PEntrez.Pubmed.Pubmed_ResultsPanel.Pubmed_RVAbstract	.
hsa-miR-3140	19	2.00368	11	1.18954	0.593681	1.68441	1.9498	0.162608	1	http://www.mirbase.org/cgi-bin/mirna_entry.pl?acc=MIMAT0015008	http://www.ncbi.nlm.nih.gov/pubmed?term="miR 3140"[Title]&itool=EntrezSystem2.PEntrez.Pubmed.Pubmed_ResultsPanel.Pubmed_RVAbstract	.
hsa-miR-4286	7	0.738197	13	1.40583	+Infinity	0	1.93901	0.163776	1	http://www.mirbase.org/cgi-bin/mirna_entry.pl?acc=MIMAT0016916	http://www.ncbi.nlm.nih.gov/pubmed?term="miR 4286"[Title]&itool=EntrezSystem2.PEntrez.Pubmed.Pubmed_ResultsPanel.Pubmed_RVAbstract	.
hsa-miR-105	7	0.738197	13	1.40583	+Infinity	0	1.93901	0.163776	1	http://www.mirbase.org/cgi-bin/mirna_entry.pl?acc=MIMAT0000102	http://www.ncbi.nlm.nih.gov/pubmed?term="miR 105"[Title]&itool=EntrezSystem2.PEntrez.Pubmed.Pubmed_ResultsPanel.Pubmed_RVAbstract	.
hsa-miR-23b*	7	0.738197	13	1.40583	+Infinity	0	1.93901	0.163776	1	http://www.mirbase.org/cgi-bin/mirna_entry.pl?acc=MIMAT0004587	http://www.ncbi.nlm.nih.gov/pubmed?term="miR 23b*"[Title]&itool=EntrezSystem2.PEntrez.Pubmed.Pubmed_ResultsPanel.Pubmed_RVAbstract	.
hsa-miR-3609	6	0.63274	2	0.216281	+Infinity	0	1.92463	0.165347	1	http://www.mirbase.org/cgi-bin/mirna_entry.pl?acc=MIMAT0017986	http://www.ncbi.nlm.nih.gov/pubmed?term="miR 3609"[Title]&itool=EntrezSystem2.PEntrez.Pubmed.Pubmed_ResultsPanel.Pubmed_RVAbstract	.
hsa-miR-3128	6	0.63274	2	0.216281	+Infinity	0	1.92463	0.165347	1	http://www.mirbase.org/cgi-bin/mirna_entry.pl?acc=MIMAT0014991	http://www.ncbi.nlm.nih.gov/pubmed?term="miR 3128"[Title]&itool=EntrezSystem2.PEntrez.Pubmed.Pubmed_ResultsPanel.Pubmed_RVAbstract	.
hsa-miR-3617	1.89904	0.200266	5.1e-05	5.51516e-06	+Infinity	0	1.89888	0.168204	1	http://www.mirbase.org/cgi-bin/mirna_entry.pl?acc=MIMAT0017997	http://www.ncbi.nlm.nih.gov/pubmed?term="miR 3617"[Title]&itool=EntrezSystem2.PEntrez.Pubmed.Pubmed_ResultsPanel.Pubmed_RVAbstract	.
hsa-miR-625	148.807	15.6927	169.275	18.3054	1.1665	0.857268	1.87831	0.170526	1	http://www.mirbase.org/cgi-bin/mirna_entry.pl?acc=MIMAT0003294	http://www.ncbi.nlm.nih.gov/pubmed?term="miR 625"[Title]&itool=EntrezSystem2.PEntrez.Pubmed.Pubmed_ResultsPanel.Pubmed_RVAbstract	.
hsa-miR-548a-3p	239.524	25.2594	263.971	28.546	1.13011	0.884868	1.87831	0.170527	1	http://www.mirbase.org/cgi-bin/mirna_entry.pl?acc=MIMAT0003251	http://www.ncbi.nlm.nih.gov/pubmed?term="miR 548a"[Title]&itool=EntrezSystem2.PEntrez.Pubmed.Pubmed_ResultsPanel.Pubmed_RVAbstract	.
hsa-miR-3119	20	2.10913	29	3.13607	1.4869	0.67254	1.87799	0.170562	1	http://www.mirbase.org/cgi-bin/mirna_entry.pl?acc=MIMAT0014981	http://www.ncbi.nlm.nih.gov/pubmed?term="miR 3119"[Title]&itool=EntrezSystem2.PEntrez.Pubmed.Pubmed_ResultsPanel.Pubmed_RVAbstract	.
hsa-miR-136	12	1.26548	6	0.648842	0	+Infinity	1.86742	0.171771	1	http://www.mirbase.org/cgi-bin/mirna_entry.pl?acc=MIMAT0000448	http://www.ncbi.nlm.nih.gov/pubmed?term="miR 136"[Title]&itool=EntrezSystem2.PEntrez.Pubmed.Pubmed_ResultsPanel.Pubmed_RVAbstract	.
hsa-miR-150	26	2.74187	36	3.89305	1.41985	0.704299	1.86613	0.17192	1	http://www.mirbase.org/cgi-bin/mirna_entry.pl?acc=MIMAT0000451	http://www.ncbi.nlm.nih.gov/pubmed?term="miR 150"[Title]&itool=EntrezSystem2.PEntrez.Pubmed.Pubmed_ResultsPanel.Pubmed_RVAbstract	.
hsa-miR-29c*	641	67.5977	674	72.8866	1.07824	0.927437	1.86363	0.172206	1	http://www.mirbase.org/cgi-bin/mirna_entry.pl?acc=MIMAT0004673	http://www.ncbi.nlm.nih.gov/pubmed?term="miR 29c*"[Title]&itool=EntrezSystem2.PEntrez.Pubmed.Pubmed_ResultsPanel.Pubmed_RVAbstract	.
hsa-miR-2113	1	0.105457	4	0.432562	+Infinity	0	1.84802	0.174014	1	http://www.mirbase.org/cgi-bin/mirna_entry.pl?acc=MIMAT0009206	http://www.ncbi.nlm.nih.gov/pubmed?term="miR 2113"[Title]&itool=EntrezSystem2.PEntrez.Pubmed.Pubmed_ResultsPanel.Pubmed_RVAbstract	.
hsa-miR-302a	1	0.105457	4	0.432562	+Infinity	0	1.84802	0.174014	1	http://www.mirbase.org/cgi-bin/mirna_entry.pl?acc=MIMAT0000684	http://www.ncbi.nlm.nih.gov/pubmed?term="miR 302a"[Title]&itool=EntrezSystem2.PEntrez.Pubmed.Pubmed_ResultsPanel.Pubmed_RVAbstract	.
hsa-miR-554	1	0.105457	4	0.432562	+Infinity	0	1.84802	0.174014	1	http://www.mirbase.org/cgi-bin/mirna_entry.pl?acc=MIMAT0003217	http://www.ncbi.nlm.nih.gov/pubmed?term="miR 554"[Title]&itool=EntrezSystem2.PEntrez.Pubmed.Pubmed_ResultsPanel.Pubmed_RVAbstract	.
hsa-miR-670	1	0.105457	4	0.432562	+Infinity	0	1.84802	0.174014	1	http://www.mirbase.org/cgi-bin/mirna_entry.pl?acc=MIMAT0010357	http://www.ncbi.nlm.nih.gov/pubmed?term="miR 670"[Title]&itool=EntrezSystem2.PEntrez.Pubmed.Pubmed_ResultsPanel.Pubmed_RVAbstract	.
hsa-miR-374b*	855.613	90.2301	780.184	84.3694	0.935047	1.06947	1.84296	0.174605	1	http://www.mirbase.org/cgi-bin/mirna_entry.pl?acc=MIMAT0004956	http://www.ncbi.nlm.nih.gov/pubmed?term="miR 374b*"[Title]&itool=EntrezSystem2.PEntrez.Pubmed.Pubmed_ResultsPanel.Pubmed_RVAbstract	.
hsa-miR-200c	536.934	56.6233	481	52.0155	0.918625	1.08858	1.83096	0.176014	1	http://www.mirbase.org/cgi-bin/mirna_entry.pl?acc=MIMAT0000617	http://www.ncbi.nlm.nih.gov/pubmed?term="miR 200c"[Title]&itool=EntrezSystem2.PEntrez.Pubmed.Pubmed_ResultsPanel.Pubmed_RVAbstract	.
hsa-miR-31*	81	8.54199	63	6.81285	0.797571	1.25381	1.82588	0.176615	1	http://www.mirbase.org/cgi-bin/mirna_entry.pl?acc=MIMAT0004504	http://www.ncbi.nlm.nih.gov/pubmed?term="miR 31*"[Title]&itool=EntrezSystem2.PEntrez.Pubmed.Pubmed_ResultsPanel.Pubmed_RVAbstract	.
hsa-miR-1260b	7.80857	0.823466	13.7885	1.4911	+Infinity	0	1.79668	0.180115	1	http://www.mirbase.org/cgi-bin/mirna_entry.pl?acc=MIMAT0015041	http://www.ncbi.nlm.nih.gov/pubmed?term="miR 1260b"[Title]&itool=EntrezSystem2.PEntrez.Pubmed.Pubmed_ResultsPanel.Pubmed_RVAbstract	.
hsa-miR-194*	5	0.527283	10	1.0814	+Infinity	0	1.77949	0.182212	1	http://www.mirbase.org/cgi-bin/mirna_entry.pl?acc=MIMAT0004671	http://www.ncbi.nlm.nih.gov/pubmed?term="miR 194*"[Title]&itool=EntrezSystem2.PEntrez.Pubmed.Pubmed_ResultsPanel.Pubmed_RVAbstract	.
hsa-miR-548s	9.30302	0.981066	15.6711	1.69468	+Infinity	0	1.77609	0.18263	1	http://www.mirbase.org/cgi-bin/mirna_entry.pl?acc=MIMAT0014987	http://www.ncbi.nlm.nih.gov/pubmed?term="miR 548s"[Title]&itool=EntrezSystem2.PEntrez.Pubmed.Pubmed_ResultsPanel.Pubmed_RVAbstract	.
hsa-miR-193a-5p	25	2.63642	16	1.73025	0.656287	1.52372	1.76539	0.183954	1	http://www.mirbase.org/cgi-bin/mirna_entry.pl?acc=MIMAT0004614	http://www.ncbi.nlm.nih.gov/pubmed?term="miR 193a"[Title]&itool=EntrezSystem2.PEntrez.Pubmed.Pubmed_ResultsPanel.Pubmed_RVAbstract	.
hsa-miR-532-3p	258	27.2078	282	30.4956	1.12084	0.892189	1.75282	0.185523	1	http://www.mirbase.org/cgi-bin/mirna_entry.pl?acc=MIMAT0004780	http://www.ncbi.nlm.nih.gov/pubmed?term="miR 532"[Title]&itool=EntrezSystem2.PEntrez.Pubmed.Pubmed_ResultsPanel.Pubmed_RVAbstract	.
hsa-miR-452	4	0.421827	1	0.10814	+Infinity	0	1.75154	0.185684	1	http://www.mirbase.org/cgi-bin/mirna_entry.pl?acc=MIMAT0001635	http://www.ncbi.nlm.nih.gov/pubmed?term="miR 452"[Title]&itool=EntrezSystem2.PEntrez.Pubmed.Pubmed_ResultsPanel.Pubmed_RVAbstract	.
hsa-miR-3156	4	0.421827	1	0.10814	+Infinity	0	1.75154	0.185684	1	http://www.mirbase.org/cgi-bin/mirna_entry.pl?acc=MIMAT0015030	http://www.ncbi.nlm.nih.gov/pubmed?term="miR 3156"[Title]&itool=EntrezSystem2.PEntrez.Pubmed.Pubmed_ResultsPanel.Pubmed_RVAbstract	.
hsa-miR-663	4	0.421827	1	0.10814	+Infinity	0	1.75154	0.185684	1	http://www.mirbase.org/cgi-bin/mirna_entry.pl?acc=MIMAT0003326	http://www.ncbi.nlm.nih.gov/pubmed?term="miR 663"[Title]&itool=EntrezSystem2.PEntrez.Pubmed.Pubmed_ResultsPanel.Pubmed_RVAbstract	.
hsa-miR-452*	4	0.421827	1	0.10814	+Infinity	0	1.75154	0.185684	1	http://www.mirbase.org/cgi-bin/mirna_entry.pl?acc=MIMAT0001636	http://www.ncbi.nlm.nih.gov/pubmed?term="miR 452*"[Title]&itool=EntrezSystem2.PEntrez.Pubmed.Pubmed_ResultsPanel.Pubmed_RVAbstract	.
hsa-miR-221	3762.48	396.779	3558.77	384.847	0.969928	1.031	1.70651	0.191439	1	http://www.mirbase.org/cgi-bin/mirna_entry.pl?acc=MIMAT0000278	http://www.ncbi.nlm.nih.gov/pubmed?term="miR 221"[Title]&itool=EntrezSystem2.PEntrez.Pubmed.Pubmed_ResultsPanel.Pubmed_RVAbstract	.
hsa-miR-616*	21	2.21459	13	1.40583	0.634801	1.5753	1.69646	0.192752	1	http://www.mirbase.org/cgi-bin/mirna_entry.pl?acc=MIMAT0003284	http://www.ncbi.nlm.nih.gov/pubmed?term="miR 616*"[Title]&itool=EntrezSystem2.PEntrez.Pubmed.Pubmed_ResultsPanel.Pubmed_RVAbstract	.
hsa-miR-28-5p	6285	662.795	5986.98	647.434	0.976823	1.02373	1.68771	0.193903	1	http://www.mirbase.org/cgi-bin/mirna_entry.pl?acc=MIMAT0000085	http://www.ncbi.nlm.nih.gov/pubmed?term="miR 28"[Title]&itool=EntrezSystem2.PEntrez.Pubmed.Pubmed_ResultsPanel.Pubmed_RVAbstract	.
hsa-miR-933	3	0.31637	7	0.756983	+Infinity	0	1.68489	0.194276	1	http://www.mirbase.org/cgi-bin/mirna_entry.pl?acc=MIMAT0004976	http://www.ncbi.nlm.nih.gov/pubmed?term="miR 933"[Title]&itool=EntrezSystem2.PEntrez.Pubmed.Pubmed_ResultsPanel.Pubmed_RVAbstract	.
hsa-miR-320d	7.3091	0.770794	3.06755	0.331726	+Infinity	0	1.64547	0.199577	1	http://www.mirbase.org/cgi-bin/mirna_entry.pl?acc=MIMAT0006764	http://www.ncbi.nlm.nih.gov/pubmed?term="miR 320d"[Title]&itool=EntrezSystem2.PEntrez.Pubmed.Pubmed_ResultsPanel.Pubmed_RVAbstract	.
hsa-miR-1469	1	0.105457	3.75	0.405526	+Infinity	0	1.63787	0.200618	1	http://www.mirbase.org/cgi-bin/mirna_entry.pl?acc=MIMAT0007347	http://www.ncbi.nlm.nih.gov/pubmed?term="miR 1469"[Title]&itool=EntrezSystem2.PEntrez.Pubmed.Pubmed_ResultsPanel.Pubmed_RVAbstract	.
hsa-miR-193a-3p	49	5.16738	61	6.59656	1.27658	0.783344	1.6233	0.202632	1	http://www.mirbase.org/cgi-bin/mirna_entry.pl?acc=MIMAT0000459	http://www.ncbi.nlm.nih.gov/pubmed?term="miR 193a"[Title]&itool=EntrezSystem2.PEntrez.Pubmed.Pubmed_ResultsPanel.Pubmed_RVAbstract	.
hsa-miR-548d-5p	524.397	55.3012	471.78	51.0185	0.922557	1.08394	1.61622	0.20362	1	http://www.mirbase.org/cgi-bin/mirna_entry.pl?acc=MIMAT0004812	http://www.ncbi.nlm.nih.gov/pubmed?term="miR 548d"[Title]&itool=EntrezSystem2.PEntrez.Pubmed.Pubmed_ResultsPanel.Pubmed_RVAbstract	.
hsa-miR-26a-1*	38.0005	4.00741	27.0003	2.91982	0.728605	1.37249	1.60201	0.205619	1	http://www.mirbase.org/cgi-bin/mirna_entry.pl?acc=MIMAT0004499	http://www.ncbi.nlm.nih.gov/pubmed?term="miR 26a"[Title]&itool=EntrezSystem2.PEntrez.Pubmed.Pubmed_ResultsPanel.Pubmed_RVAbstract	.
hsa-miR-570	221	23.3059	190.205	20.5688	0.882558	1.13307	1.6001	0.205889	1	http://www.mirbase.org/cgi-bin/mirna_entry.pl?acc=MIMAT0003235	http://www.ncbi.nlm.nih.gov/pubmed?term="miR 570"[Title]&itool=EntrezSystem2.PEntrez.Pubmed.Pubmed_ResultsPanel.Pubmed_RVAbstract	.
hsa-miR-664	386	40.7063	343	37.0922	0.911214	1.09744	1.57305	0.209765	1	http://www.mirbase.org/cgi-bin/mirna_entry.pl?acc=MIMAT0005949	http://www.ncbi.nlm.nih.gov/pubmed?term="miR 664"[Title]&itool=EntrezSystem2.PEntrez.Pubmed.Pubmed_ResultsPanel.Pubmed_RVAbstract	.
hsa-miR-197	2918	307.723	2940	317.933	1.03318	0.967886	1.5603	0.211621	1	http://www.mirbase.org/cgi-bin/mirna_entry.pl?acc=MIMAT0000227	http://www.ncbi.nlm.nih.gov/pubmed?term="miR 197"[Title]&itool=EntrezSystem2.PEntrez.Pubmed.Pubmed_ResultsPanel.Pubmed_RVAbstract	.
hsa-miR-550a	118.541	12.5009	97.5609	10.5503	0.843961	1.18489	1.54725	0.213542	1	http://www.mirbase.org/cgi-bin/mirna_entry.pl?acc=MIMAT0004800	http://www.ncbi.nlm.nih.gov/pubmed?term="miR 550a"[Title]&itool=EntrezSystem2.PEntrez.Pubmed.Pubmed_ResultsPanel.Pubmed_RVAbstract	.
hsa-miR-22	223	23.5168	244.026	26.3891	1.12214	0.891157	1.54678	0.213612	1	http://www.mirbase.org/cgi-bin/mirna_entry.pl?acc=MIMAT0000077	http://www.ncbi.nlm.nih.gov/pubmed?term="miR 22"[Title]&itool=EntrezSystem2.PEntrez.Pubmed.Pubmed_ResultsPanel.Pubmed_RVAbstract	.
hsa-miR-548j	164.857	17.3853	183.672	19.8624	1.14248	0.875285	1.54127	0.214429	1	http://www.mirbase.org/cgi-bin/mirna_entry.pl?acc=MIMAT0005875	http://www.ncbi.nlm.nih.gov/pubmed?term="miR 548j"[Title]&itool=EntrezSystem2.PEntrez.Pubmed.Pubmed_ResultsPanel.Pubmed_RVAbstract	.
hsa-miR-4254	10	1.05457	16	1.73025	1.64072	0.609489	1.53038	0.216056	1	http://www.mirbase.org/cgi-bin/mirna_entry.pl?acc=MIMAT0016884	http://www.ncbi.nlm.nih.gov/pubmed?term="miR 4254"[Title]&itool=EntrezSystem2.PEntrez.Pubmed.Pubmed_ResultsPanel.Pubmed_RVAbstract	.
hsa-miR-3160	7	0.738197	3	0.324421	+Infinity	0	1.51606	0.218216	1	http://www.mirbase.org/cgi-bin/mirna_entry.pl?acc=MIMAT0015034	http://www.ncbi.nlm.nih.gov/pubmed?term="miR 3160"[Title]&itool=EntrezSystem2.PEntrez.Pubmed.Pubmed_ResultsPanel.Pubmed_RVAbstract	.
hsa-miR-1256	7	0.738197	3	0.324421	+Infinity	0	1.51606	0.218216	1	http://www.mirbase.org/cgi-bin/mirna_entry.pl?acc=MIMAT0005907	http://www.ncbi.nlm.nih.gov/pubmed?term="miR 1256"[Title]&itool=EntrezSystem2.PEntrez.Pubmed.Pubmed_ResultsPanel.Pubmed_RVAbstract	.
hsa-miR-152	151.001	15.9241	169.013	18.2772	1.14777	0.871255	1.51463	0.218434	1	http://www.mirbase.org/cgi-bin/mirna_entry.pl?acc=MIMAT0000438	http://www.ncbi.nlm.nih.gov/pubmed?term="miR 152"[Title]&itool=EntrezSystem2.PEntrez.Pubmed.Pubmed_ResultsPanel.Pubmed_RVAbstract	.
hsa-miR-548k	112.941	11.9104	129	13.9501	1.17125	0.853786	1.5049	0.219918	1	http://www.mirbase.org/cgi-bin/mirna_entry.pl?acc=MIMAT0005882	http://www.ncbi.nlm.nih.gov/pubmed?term="miR 548k"[Title]&itool=EntrezSystem2.PEntrez.Pubmed.Pubmed_ResultsPanel.Pubmed_RVAbstract	.
hsa-miR-548e	765.197	80.6951	699.912	75.6888	0.93796	1.06614	1.50139	0.220457	1	http://www.mirbase.org/cgi-bin/mirna_entry.pl?acc=MIMAT0005874	http://www.ncbi.nlm.nih.gov/pubmed?term="miR 548e"[Title]&itool=EntrezSystem2.PEntrez.Pubmed.Pubmed_ResultsPanel.Pubmed_RVAbstract	.
hsa-miR-26b	1964.04	207.121	1841.28	199.117	0.961356	1.0402	1.47727	0.224202	1	http://www.mirbase.org/cgi-bin/mirna_entry.pl?acc=MIMAT0000083	http://www.ncbi.nlm.nih.gov/pubmed?term="miR 26b"[Title]&itool=EntrezSystem2.PEntrez.Pubmed.Pubmed_ResultsPanel.Pubmed_RVAbstract	.
hsa-miR-27b*	222	23.4114	242	26.17	1.11783	0.89459	1.43614	0.230765	1	http://www.mirbase.org/cgi-bin/mirna_entry.pl?acc=MIMAT0004588	http://www.ncbi.nlm.nih.gov/pubmed?term="miR 27b*"[Title]&itool=EntrezSystem2.PEntrez.Pubmed.Pubmed_ResultsPanel.Pubmed_RVAbstract	.
hsa-miR-3917	19	2.00368	12	1.29768	0.647652	1.54404	1.41746	0.233822	1	http://www.mirbase.org/cgi-bin/mirna_entry.pl?acc=MIMAT0018191	http://www.ncbi.nlm.nih.gov/pubmed?term="miR 3917"[Title]&itool=EntrezSystem2.PEntrez.Pubmed.Pubmed_ResultsPanel.Pubmed_RVAbstract	.
hsa-miR-3126-3p	5.26316	0.555035	2	0.216281	+Infinity	0	1.4008	0.23659	1	http://www.mirbase.org/cgi-bin/mirna_entry.pl?acc=MIMAT0015377	http://www.ncbi.nlm.nih.gov/pubmed?term="miR 3126"[Title]&itool=EntrezSystem2.PEntrez.Pubmed.Pubmed_ResultsPanel.Pubmed_RVAbstract	.
hsa-miR-130b	38770.2	4088.58	38130.2	4123.41	1.00852	0.991553	1.38901	0.238572	1	http://www.mirbase.org/cgi-bin/mirna_entry.pl?acc=MIMAT0000691	http://www.ncbi.nlm.nih.gov/pubmed?term="miR 130b"[Title]&itool=EntrezSystem2.PEntrez.Pubmed.Pubmed_ResultsPanel.Pubmed_RVAbstract	.
hsa-miR-190	110	11.6002	125	13.5175	1.16528	0.858161	1.36908	0.24197	1	http://www.mirbase.org/cgi-bin/mirna_entry.pl?acc=MIMAT0000458	http://www.ncbi.nlm.nih.gov/pubmed?term="miR 190"[Title]&itool=EntrezSystem2.PEntrez.Pubmed.Pubmed_ResultsPanel.Pubmed_RVAbstract	.
hsa-miR-342-5p	15	1.58185	9	0.973264	0	+Infinity	1.36136	0.243303	1	http://www.mirbase.org/cgi-bin/mirna_entry.pl?acc=MIMAT0004694	http://www.ncbi.nlm.nih.gov/pubmed?term="miR 342"[Title]&itool=EntrezSystem2.PEntrez.Pubmed.Pubmed_ResultsPanel.Pubmed_RVAbstract	.
hsa-miR-518e	2	0.210913	5	0.540702	+Infinity	0	1.34748	0.245719	1	http://www.mirbase.org/cgi-bin/mirna_entry.pl?acc=MIMAT0002861	http://www.ncbi.nlm.nih.gov/pubmed?term="miR 518e"[Title]&itool=EntrezSystem2.PEntrez.Pubmed.Pubmed_ResultsPanel.Pubmed_RVAbstract	.
hsa-miR-875-5p	2	0.210913	5	0.540702	+Infinity	0	1.34748	0.245719	1	http://www.mirbase.org/cgi-bin/mirna_entry.pl?acc=MIMAT0004922	http://www.ncbi.nlm.nih.gov/pubmed?term="miR 875"[Title]&itool=EntrezSystem2.PEntrez.Pubmed.Pubmed_ResultsPanel.Pubmed_RVAbstract	.
hsa-miR-1202	2	0.210913	5	0.540702	+Infinity	0	1.34748	0.245719	1	http://www.mirbase.org/cgi-bin/mirna_entry.pl?acc=MIMAT0005865	http://www.ncbi.nlm.nih.gov/pubmed?term="miR 1202"[Title]&itool=EntrezSystem2.PEntrez.Pubmed.Pubmed_ResultsPanel.Pubmed_RVAbstract	.
hsa-miR-450b-3p	2	0.210913	5	0.540702	+Infinity	0	1.34748	0.245719	1	http://www.mirbase.org/cgi-bin/mirna_entry.pl?acc=MIMAT0004910	http://www.ncbi.nlm.nih.gov/pubmed?term="miR 450b"[Title]&itool=EntrezSystem2.PEntrez.Pubmed.Pubmed_ResultsPanel.Pubmed_RVAbstract	.
hsa-miR-33b*	131	13.8148	110	11.8954	0.861064	1.16135	1.34297	0.246512	1	http://www.mirbase.org/cgi-bin/mirna_entry.pl?acc=MIMAT0004811	http://www.ncbi.nlm.nih.gov/pubmed?term="miR 33b*"[Title]&itool=EntrezSystem2.PEntrez.Pubmed.Pubmed_ResultsPanel.Pubmed_RVAbstract	.
hsa-miR-499-5p	20	2.10913	13	1.40583	0.666541	1.50028	1.32099	0.250414	1	http://www.mirbase.org/cgi-bin/mirna_entry.pl?acc=MIMAT0002870	http://www.ncbi.nlm.nih.gov/pubmed?term="miR 499"[Title]&itool=EntrezSystem2.PEntrez.Pubmed.Pubmed_ResultsPanel.Pubmed_RVAbstract	.
hsa-miR-146a	96.2336	10.1485	110.091	11.9053	1.17311	0.852437	1.30906	0.252566	1	http://www.mirbase.org/cgi-bin/mirna_entry.pl?acc=MIMAT0000449	http://www.ncbi.nlm.nih.gov/pubmed?term="miR 146a"[Title]&itool=EntrezSystem2.PEntrez.Pubmed.Pubmed_ResultsPanel.Pubmed_RVAbstract	.
hsa-miR-9	9417	993.086	9031	976.616	0.983416	1.01686	1.29087	0.255887	1	http://www.mirbase.org/cgi-bin/mirna_entry.pl?acc=MIMAT0000441	http://www.ncbi.nlm.nih.gov/pubmed?term="miR 9"[Title]&itool=EntrezSystem2.PEntrez.Pubmed.Pubmed_ResultsPanel.Pubmed_RVAbstract	.
hsa-miR-576-3p	85	8.96382	69	7.46169	0.832423	1.20131	1.28776	0.256461	1	http://www.mirbase.org/cgi-bin/mirna_entry.pl?acc=MIMAT0004796	http://www.ncbi.nlm.nih.gov/pubmed?term="miR 576"[Title]&itool=EntrezSystem2.PEntrez.Pubmed.Pubmed_ResultsPanel.Pubmed_RVAbstract	.
hsa-miR-296-5p	56	5.90558	67	7.24541	1.22688	0.815078	1.27651	0.258549	1	http://www.mirbase.org/cgi-bin/mirna_entry.pl?acc=MIMAT0000690	http://www.ncbi.nlm.nih.gov/pubmed?term="miR 296"[Title]&itool=EntrezSystem2.PEntrez.Pubmed.Pubmed_ResultsPanel.Pubmed_RVAbstract	.
hsa-miR-153	6282	662.479	6004	649.275	0.980069	1.02034	1.24548	0.264418	1	http://www.mirbase.org/cgi-bin/mirna_entry.pl?acc=MIMAT0000439	http://www.ncbi.nlm.nih.gov/pubmed?term="miR 153"[Title]&itool=EntrezSystem2.PEntrez.Pubmed.Pubmed_ResultsPanel.Pubmed_RVAbstract	.
hsa-miR-890	16	1.68731	10	1.0814	0.640905	1.56029	1.24497	0.264515	1	http://www.mirbase.org/cgi-bin/mirna_entry.pl?acc=MIMAT0004912	http://www.ncbi.nlm.nih.gov/pubmed?term="miR 890"[Title]&itool=EntrezSystem2.PEntrez.Pubmed.Pubmed_ResultsPanel.Pubmed_RVAbstract	.
hsa-miR-1289	8	0.843654	4	0.432562	+Infinity	0	1.24495	0.26452	1	http://www.mirbase.org/cgi-bin/mirna_entry.pl?acc=MIMAT0005879	http://www.ncbi.nlm.nih.gov/pubmed?term="miR 1289"[Title]&itool=EntrezSystem2.PEntrez.Pubmed.Pubmed_ResultsPanel.Pubmed_RVAbstract	.
hsa-miR-3907	5	0.527283	9	0.973264	+Infinity	0	1.23651	0.266145	1	http://www.mirbase.org/cgi-bin/mirna_entry.pl?acc=MIMAT0018179	http://www.ncbi.nlm.nih.gov/pubmed?term="miR 3907"[Title]&itool=EntrezSystem2.PEntrez.Pubmed.Pubmed_ResultsPanel.Pubmed_RVAbstract	.
hsa-miR-582-3p	5	0.527283	9	0.973264	+Infinity	0	1.23651	0.266145	1	http://www.mirbase.org/cgi-bin/mirna_entry.pl?acc=MIMAT0004797	http://www.ncbi.nlm.nih.gov/pubmed?term="miR 582"[Title]&itool=EntrezSystem2.PEntrez.Pubmed.Pubmed_ResultsPanel.Pubmed_RVAbstract	.
hsa-miR-192*	5	0.527283	9	0.973264	+Infinity	0	1.23651	0.266145	1	http://www.mirbase.org/cgi-bin/mirna_entry.pl?acc=MIMAT0004543	http://www.ncbi.nlm.nih.gov/pubmed?term="miR 192*"[Title]&itool=EntrezSystem2.PEntrez.Pubmed.Pubmed_ResultsPanel.Pubmed_RVAbstract	.
hsa-miR-3912	220	23.2005	238	25.7374	1.10935	0.90143	1.23066	0.267279	1	http://www.mirbase.org/cgi-bin/mirna_entry.pl?acc=MIMAT0018186	http://www.ncbi.nlm.nih.gov/pubmed?term="miR 3912"[Title]&itool=EntrezSystem2.PEntrez.Pubmed.Pubmed_ResultsPanel.Pubmed_RVAbstract	.
hsa-miR-576-5p	415	43.7645	374	40.4445	0.924139	1.08209	1.22628	0.268131	1	http://www.mirbase.org/cgi-bin/mirna_entry.pl?acc=MIMAT0003241	http://www.ncbi.nlm.nih.gov/pubmed?term="miR 576"[Title]&itool=EntrezSystem2.PEntrez.Pubmed.Pubmed_ResultsPanel.Pubmed_RVAbstract	.
hsa-miR-1200	5	0.527283	2	0.216281	+Infinity	0	1.22443	0.268494	1	http://www.mirbase.org/cgi-bin/mirna_entry.pl?acc=MIMAT0005863	http://www.ncbi.nlm.nih.gov/pubmed?term="miR 1200"[Title]&itool=EntrezSystem2.PEntrez.Pubmed.Pubmed_ResultsPanel.Pubmed_RVAbstract	.
hsa-miR-676	5	0.527283	2	0.216281	+Infinity	0	1.22443	0.268494	1	http://www.mirbase.org/cgi-bin/mirna_entry.pl?acc=MIMAT0018204	http://www.ncbi.nlm.nih.gov/pubmed?term="miR 676"[Title]&itool=EntrezSystem2.PEntrez.Pubmed.Pubmed_ResultsPanel.Pubmed_RVAbstract	.
hsa-miR-1285	7510	791.98	7192	777.746	0.982027	1.0183	1.20965	0.271402	1	http://www.mirbase.org/cgi-bin/mirna_entry.pl?acc=MIMAT0005876	http://www.ncbi.nlm.nih.gov/pubmed?term="miR 1285"[Title]&itool=EntrezSystem2.PEntrez.Pubmed.Pubmed_ResultsPanel.Pubmed_RVAbstract	.
hsa-miR-25*	63	6.64377	50	5.40702	0.813848	1.22873	1.19	0.275329	1	http://www.mirbase.org/cgi-bin/mirna_entry.pl?acc=MIMAT0004498	http://www.ncbi.nlm.nih.gov/pubmed?term="miR 25*"[Title]&itool=EntrezSystem2.PEntrez.Pubmed.Pubmed_ResultsPanel.Pubmed_RVAbstract	.
hsa-miR-1915	0	0	1.18742	0.128408	+Infinity	0	1.18742	0.275851	1	http://www.mirbase.org/cgi-bin/mirna_entry.pl?acc=MIMAT0007892	http://www.ncbi.nlm.nih.gov/pubmed?term="miR 1915"[Title]&itool=EntrezSystem2.PEntrez.Pubmed.Pubmed_ResultsPanel.Pubmed_RVAbstract	.
hsa-miR-3202	22	2.32005	15	1.62211	0.699169	1.43027	1.1596	0.281549	1	http://www.mirbase.org/cgi-bin/mirna_entry.pl?acc=MIMAT0015089	http://www.ncbi.nlm.nih.gov/pubmed?term="miR 3202"[Title]&itool=EntrezSystem2.PEntrez.Pubmed.Pubmed_ResultsPanel.Pubmed_RVAbstract	.
hsa-miR-1274b	51	5.37829	61	6.59656	1.22652	0.815317	1.15905	0.281663	1	http://www.mirbase.org/cgi-bin/mirna_entry.pl?acc=MIMAT0005938	http://www.ncbi.nlm.nih.gov/pubmed?term="miR 1274b"[Title]&itool=EntrezSystem2.PEntrez.Pubmed.Pubmed_ResultsPanel.Pubmed_RVAbstract	.
hsa-miR-3065-3p	17	1.79276	11	1.18954	0.663525	1.5071	1.14535	0.284524	1	http://www.mirbase.org/cgi-bin/mirna_entry.pl?acc=MIMAT0015378	http://www.ncbi.nlm.nih.gov/pubmed?term="miR 3065"[Title]&itool=EntrezSystem2.PEntrez.Pubmed.Pubmed_ResultsPanel.Pubmed_RVAbstract	.
hsa-miR-3913	52	5.48375	62	6.7047	1.22265	0.817896	1.14378	0.284855	1	http://www.mirbase.org/cgi-bin/mirna_entry.pl?acc=MIMAT0018187	http://www.ncbi.nlm.nih.gov/pubmed?term="miR 3913"[Title]&itool=EntrezSystem2.PEntrez.Pubmed.Pubmed_ResultsPanel.Pubmed_RVAbstract	.
hsa-miR-3164	49	5.16738	38	4.10934	0.795246	1.25747	1.13155	0.287446	1	http://www.mirbase.org/cgi-bin/mirna_entry.pl?acc=MIMAT0015038	http://www.ncbi.nlm.nih.gov/pubmed?term="miR 3164"[Title]&itool=EntrezSystem2.PEntrez.Pubmed.Pubmed_ResultsPanel.Pubmed_RVAbstract	.
hsa-miR-3614-5p	29	3.05824	21	2.27095	0.742566	1.34668	1.09108	0.296232	1	http://www.mirbase.org/cgi-bin/mirna_entry.pl?acc=MIMAT0017992	http://www.ncbi.nlm.nih.gov/pubmed?term="miR 3614"[Title]&itool=EntrezSystem2.PEntrez.Pubmed.Pubmed_ResultsPanel.Pubmed_RVAbstract	.
hsa-miR-582-5p	3	0.31637	6	0.648842	+Infinity	0	1.0677	0.301467	1	http://www.mirbase.org/cgi-bin/mirna_entry.pl?acc=MIMAT0003247	http://www.ncbi.nlm.nih.gov/pubmed?term="miR 582"[Title]&itool=EntrezSystem2.PEntrez.Pubmed.Pubmed_ResultsPanel.Pubmed_RVAbstract	.
hsa-miR-1294	1.01751	0.107303	3.06639	0.3316	+Infinity	0	1.06643	0.301753	1	http://www.mirbase.org/cgi-bin/mirna_entry.pl?acc=MIMAT0005884	http://www.ncbi.nlm.nih.gov/pubmed?term="miR 1294"[Title]&itool=EntrezSystem2.PEntrez.Pubmed.Pubmed_ResultsPanel.Pubmed_RVAbstract	.
hsa-miR-106a*	18	1.89822	12	1.29768	0.683632	1.46277	1.05912	0.303416	1	http://www.mirbase.org/cgi-bin/mirna_entry.pl?acc=MIMAT0004517	http://www.ncbi.nlm.nih.gov/pubmed?term="miR 106a*"[Title]&itool=EntrezSystem2.PEntrez.Pubmed.Pubmed_ResultsPanel.Pubmed_RVAbstract	.
hsa-miR-3074	14.1304	1.49015	19.6892	2.12919	1.42885	0.699865	1.05416	0.304551	1	http://www.mirbase.org/cgi-bin/mirna_entry.pl?acc=MIMAT0015027	http://www.ncbi.nlm.nih.gov/pubmed?term="miR 3074"[Title]&itool=EntrezSystem2.PEntrez.Pubmed.Pubmed_ResultsPanel.Pubmed_RVAbstract	.
hsa-miR-200a	9	0.94911	5	0.540702	+Infinity	0	1.05194	0.305061	1	http://www.mirbase.org/cgi-bin/mirna_entry.pl?acc=MIMAT0000682	http://www.ncbi.nlm.nih.gov/pubmed?term="miR 200a"[Title]&itool=EntrezSystem2.PEntrez.Pubmed.Pubmed_ResultsPanel.Pubmed_RVAbstract	.
hsa-miR-1914*	1	0.105457	3	0.324421	+Infinity	0	1.03769	0.30836	1	http://www.mirbase.org/cgi-bin/mirna_entry.pl?acc=MIMAT0007890	http://www.ncbi.nlm.nih.gov/pubmed?term="miR 1914*"[Title]&itool=EntrezSystem2.PEntrez.Pubmed.Pubmed_ResultsPanel.Pubmed_RVAbstract	.
hsa-miR-3153	1	0.105457	3	0.324421	+Infinity	0	1.03769	0.30836	1	http://www.mirbase.org/cgi-bin/mirna_entry.pl?acc=MIMAT0015026	http://www.ncbi.nlm.nih.gov/pubmed?term="miR 3153"[Title]&itool=EntrezSystem2.PEntrez.Pubmed.Pubmed_ResultsPanel.Pubmed_RVAbstract	.
hsa-miR-3620	1	0.105457	3	0.324421	+Infinity	0	1.03769	0.30836	1	http://www.mirbase.org/cgi-bin/mirna_entry.pl?acc=MIMAT0018001	http://www.ncbi.nlm.nih.gov/pubmed?term="miR 3620"[Title]&itool=EntrezSystem2.PEntrez.Pubmed.Pubmed_ResultsPanel.Pubmed_RVAbstract	.
hsa-miR-3675-5p	1	0.105457	3	0.324421	+Infinity	0	1.03769	0.30836	1	http://www.mirbase.org/cgi-bin/mirna_entry.pl?acc=MIMAT0018098	http://www.ncbi.nlm.nih.gov/pubmed?term="miR 3675"[Title]&itool=EntrezSystem2.PEntrez.Pubmed.Pubmed_ResultsPanel.Pubmed_RVAbstract	.
hsa-miR-767-3p	1	0.105457	3	0.324421	+Infinity	0	1.03769	0.30836	1	http://www.mirbase.org/cgi-bin/mirna_entry.pl?acc=MIMAT0003883	http://www.ncbi.nlm.nih.gov/pubmed?term="miR 767"[Title]&itool=EntrezSystem2.PEntrez.Pubmed.Pubmed_ResultsPanel.Pubmed_RVAbstract	.
hsa-miR-296-3p	148	15.6076	162	17.5187	1.12245	0.890908	1.03168	0.309765	1	http://www.mirbase.org/cgi-bin/mirna_entry.pl?acc=MIMAT0004679	http://www.ncbi.nlm.nih.gov/pubmed?term="miR 296"[Title]&itool=EntrezSystem2.PEntrez.Pubmed.Pubmed_ResultsPanel.Pubmed_RVAbstract	.
hsa-miR-548v	18	1.89822	24	2.59537	1.36726	0.731387	1.01076	0.314721	1	http://www.mirbase.org/cgi-bin/mirna_entry.pl?acc=MIMAT0015020	http://www.ncbi.nlm.nih.gov/pubmed?term="miR 548v"[Title]&itool=EntrezSystem2.PEntrez.Pubmed.Pubmed_ResultsPanel.Pubmed_RVAbstract	.
hsa-miR-323-3p	1.00358	0.105835	0	0	+Infinity	0	1.00358	0.316445	1	http://www.mirbase.org/cgi-bin/mirna_entry.pl?acc=MIMAT0000755	http://www.ncbi.nlm.nih.gov/pubmed?term="miR 323"[Title]&itool=EntrezSystem2.PEntrez.Pubmed.Pubmed_ResultsPanel.Pubmed_RVAbstract	.
hsa-miR-143*	0	0	1.00356	0.108525	+Infinity	0	1.00356	0.316451	1	http://www.mirbase.org/cgi-bin/mirna_entry.pl?acc=MIMAT0004599	http://www.ncbi.nlm.nih.gov/pubmed?term="miR 143*"[Title]&itool=EntrezSystem2.PEntrez.Pubmed.Pubmed_ResultsPanel.Pubmed_RVAbstract	.
hsa-miR-571	0	0	1.00167	0.10832	+Infinity	0	1.00167	0.316908	1	http://www.mirbase.org/cgi-bin/mirna_entry.pl?acc=MIMAT0003236	http://www.ncbi.nlm.nih.gov/pubmed?term="miR 571"[Title]&itool=EntrezSystem2.PEntrez.Pubmed.Pubmed_ResultsPanel.Pubmed_RVAbstract	.
hsa-miR-518a-3p	0	0	1	0.10814	+Infinity	0	1	0.31731	1	http://www.mirbase.org/cgi-bin/mirna_entry.pl?acc=MIMAT0002863	http://www.ncbi.nlm.nih.gov/pubmed?term="miR 518a"[Title]&itool=EntrezSystem2.PEntrez.Pubmed.Pubmed_ResultsPanel.Pubmed_RVAbstract	.
hsa-miR-187	0	0	1	0.10814	+Infinity	0	1	0.31731	1	http://www.mirbase.org/cgi-bin/mirna_entry.pl?acc=MIMAT0000262	http://www.ncbi.nlm.nih.gov/pubmed?term="miR 187"[Title]&itool=EntrezSystem2.PEntrez.Pubmed.Pubmed_ResultsPanel.Pubmed_RVAbstract	.
hsa-miR-1228*	0	0	1	0.10814	+Infinity	0	1	0.31731	1	http://www.mirbase.org/cgi-bin/mirna_entry.pl?acc=MIMAT0005582	http://www.ncbi.nlm.nih.gov/pubmed?term="miR 1228*"[Title]&itool=EntrezSystem2.PEntrez.Pubmed.Pubmed_ResultsPanel.Pubmed_RVAbstract	.
hsa-miR-4314	0	0	1	0.10814	+Infinity	0	1	0.31731	1	http://www.mirbase.org/cgi-bin/mirna_entry.pl?acc=MIMAT0016868	http://www.ncbi.nlm.nih.gov/pubmed?term="miR 4314"[Title]&itool=EntrezSystem2.PEntrez.Pubmed.Pubmed_ResultsPanel.Pubmed_RVAbstract	.
hsa-miR-513b	0	0	1	0.10814	+Infinity	0	1	0.31731	1	http://www.mirbase.org/cgi-bin/mirna_entry.pl?acc=MIMAT0005788	http://www.ncbi.nlm.nih.gov/pubmed?term="miR 513b"[Title]&itool=EntrezSystem2.PEntrez.Pubmed.Pubmed_ResultsPanel.Pubmed_RVAbstract	.
hsa-miR-195*	0	0	1	0.10814	+Infinity	0	1	0.31731	1	http://www.mirbase.org/cgi-bin/mirna_entry.pl?acc=MIMAT0004615	http://www.ncbi.nlm.nih.gov/pubmed?term="miR 195*"[Title]&itool=EntrezSystem2.PEntrez.Pubmed.Pubmed_ResultsPanel.Pubmed_RVAbstract	.
hsa-miR-644	0	0	1	0.10814	+Infinity	0	1	0.31731	1	http://www.mirbase.org/cgi-bin/mirna_entry.pl?acc=MIMAT0003314	http://www.ncbi.nlm.nih.gov/pubmed?term="miR 644"[Title]&itool=EntrezSystem2.PEntrez.Pubmed.Pubmed_ResultsPanel.Pubmed_RVAbstract	.
hsa-miR-204	0	0	1	0.10814	+Infinity	0	1	0.31731	1	http://www.mirbase.org/cgi-bin/mirna_entry.pl?acc=MIMAT0000265	http://www.ncbi.nlm.nih.gov/pubmed?term="miR 204"[Title]&itool=EntrezSystem2.PEntrez.Pubmed.Pubmed_ResultsPanel.Pubmed_RVAbstract	.
hsa-miR-214	0	0	1	0.10814	+Infinity	0	1	0.31731	1	http://www.mirbase.org/cgi-bin/mirna_entry.pl?acc=MIMAT0000271	http://www.ncbi.nlm.nih.gov/pubmed?term="miR 214"[Title]&itool=EntrezSystem2.PEntrez.Pubmed.Pubmed_ResultsPanel.Pubmed_RVAbstract	.
hsa-miR-3122	0	0	1	0.10814	+Infinity	0	1	0.31731	1	http://www.mirbase.org/cgi-bin/mirna_entry.pl?acc=MIMAT0014984	http://www.ncbi.nlm.nih.gov/pubmed?term="miR 3122"[Title]&itool=EntrezSystem2.PEntrez.Pubmed.Pubmed_ResultsPanel.Pubmed_RVAbstract	.
hsa-miR-1471	0	0	1	0.10814	+Infinity	0	1	0.31731	1	http://www.mirbase.org/cgi-bin/mirna_entry.pl?acc=MIMAT0007349	http://www.ncbi.nlm.nih.gov/pubmed?term="miR 1471"[Title]&itool=EntrezSystem2.PEntrez.Pubmed.Pubmed_ResultsPanel.Pubmed_RVAbstract	.
hsa-miR-3938	0	0	1	0.10814	+Infinity	0	1	0.31731	1	http://www.mirbase.org/cgi-bin/mirna_entry.pl?acc=MIMAT0018353	http://www.ncbi.nlm.nih.gov/pubmed?term="miR 3938"[Title]&itool=EntrezSystem2.PEntrez.Pubmed.Pubmed_ResultsPanel.Pubmed_RVAbstract	.
hsa-miR-938	0	0	1	0.10814	+Infinity	0	1	0.31731	1	http://www.mirbase.org/cgi-bin/mirna_entry.pl?acc=MIMAT0004981	http://www.ncbi.nlm.nih.gov/pubmed?term="miR 938"[Title]&itool=EntrezSystem2.PEntrez.Pubmed.Pubmed_ResultsPanel.Pubmed_RVAbstract	.
hsa-miR-623	0	0	1	0.10814	+Infinity	0	1	0.31731	1	http://www.mirbase.org/cgi-bin/mirna_entry.pl?acc=MIMAT0003292	http://www.ncbi.nlm.nih.gov/pubmed?term="miR 623"[Title]&itool=EntrezSystem2.PEntrez.Pubmed.Pubmed_ResultsPanel.Pubmed_RVAbstract	.
hsa-miR-299-5p	0	0	1	0.10814	+Infinity	0	1	0.31731	1	http://www.mirbase.org/cgi-bin/mirna_entry.pl?acc=MIMAT0002890	http://www.ncbi.nlm.nih.gov/pubmed?term="miR 299"[Title]&itool=EntrezSystem2.PEntrez.Pubmed.Pubmed_ResultsPanel.Pubmed_RVAbstract	.
hsa-miR-3137	0	0	1	0.10814	+Infinity	0	1	0.31731	1	http://www.mirbase.org/cgi-bin/mirna_entry.pl?acc=MIMAT0015005	http://www.ncbi.nlm.nih.gov/pubmed?term="miR 3137"[Title]&itool=EntrezSystem2.PEntrez.Pubmed.Pubmed_ResultsPanel.Pubmed_RVAbstract	.
hsa-miR-524-5p	0	0	1	0.10814	+Infinity	0	1	0.31731	1	http://www.mirbase.org/cgi-bin/mirna_entry.pl?acc=MIMAT0002849	http://www.ncbi.nlm.nih.gov/pubmed?term="miR 524"[Title]&itool=EntrezSystem2.PEntrez.Pubmed.Pubmed_ResultsPanel.Pubmed_RVAbstract	.
hsa-miR-449b	0	0	1	0.10814	+Infinity	0	1	0.31731	1	http://www.mirbase.org/cgi-bin/mirna_entry.pl?acc=MIMAT0003327	http://www.ncbi.nlm.nih.gov/pubmed?term="miR 449b"[Title]&itool=EntrezSystem2.PEntrez.Pubmed.Pubmed_ResultsPanel.Pubmed_RVAbstract	.
hsa-miR-3201	0	0	1	0.10814	+Infinity	0	1	0.31731	1	http://www.mirbase.org/cgi-bin/mirna_entry.pl?acc=MIMAT0015086	http://www.ncbi.nlm.nih.gov/pubmed?term="miR 3201"[Title]&itool=EntrezSystem2.PEntrez.Pubmed.Pubmed_ResultsPanel.Pubmed_RVAbstract	.
hsa-miR-598	0	0	1	0.10814	+Infinity	0	1	0.31731	1	http://www.mirbase.org/cgi-bin/mirna_entry.pl?acc=MIMAT0003266	http://www.ncbi.nlm.nih.gov/pubmed?term="miR 598"[Title]&itool=EntrezSystem2.PEntrez.Pubmed.Pubmed_ResultsPanel.Pubmed_RVAbstract	.
hsa-miR-642a	0	0	1	0.10814	+Infinity	0	1	0.31731	1	http://www.mirbase.org/cgi-bin/mirna_entry.pl?acc=MIMAT0003312	http://www.ncbi.nlm.nih.gov/pubmed?term="miR 642a"[Title]&itool=EntrezSystem2.PEntrez.Pubmed.Pubmed_ResultsPanel.Pubmed_RVAbstract	.
hsa-miR-3148	0	0	1	0.10814	+Infinity	0	1	0.31731	1	http://www.mirbase.org/cgi-bin/mirna_entry.pl?acc=MIMAT0015021	http://www.ncbi.nlm.nih.gov/pubmed?term="miR 3148"[Title]&itool=EntrezSystem2.PEntrez.Pubmed.Pubmed_ResultsPanel.Pubmed_RVAbstract	.
hsa-miR-765	0	0	1	0.10814	+Infinity	0	1	0.31731	1	http://www.mirbase.org/cgi-bin/mirna_entry.pl?acc=MIMAT0003945	http://www.ncbi.nlm.nih.gov/pubmed?term="miR 765"[Title]&itool=EntrezSystem2.PEntrez.Pubmed.Pubmed_ResultsPanel.Pubmed_RVAbstract	.
hsa-miR-3926	0	0	1	0.10814	+Infinity	0	1	0.31731	1	http://www.mirbase.org/cgi-bin/mirna_entry.pl?acc=MIMAT0018201	http://www.ncbi.nlm.nih.gov/pubmed?term="miR 3926"[Title]&itool=EntrezSystem2.PEntrez.Pubmed.Pubmed_ResultsPanel.Pubmed_RVAbstract	.
hsa-miR-599	0	0	1	0.10814	+Infinity	0	1	0.31731	1	http://www.mirbase.org/cgi-bin/mirna_entry.pl?acc=MIMAT0003267	http://www.ncbi.nlm.nih.gov/pubmed?term="miR 599"[Title]&itool=EntrezSystem2.PEntrez.Pubmed.Pubmed_ResultsPanel.Pubmed_RVAbstract	.
hsa-miR-1208	0	0	1	0.10814	+Infinity	0	1	0.31731	1	http://www.mirbase.org/cgi-bin/mirna_entry.pl?acc=MIMAT0005873	http://www.ncbi.nlm.nih.gov/pubmed?term="miR 1208"[Title]&itool=EntrezSystem2.PEntrez.Pubmed.Pubmed_ResultsPanel.Pubmed_RVAbstract	.
hsa-miR-3169	0	0	1	0.10814	+Infinity	0	1	0.31731	1	http://www.mirbase.org/cgi-bin/mirna_entry.pl?acc=MIMAT0015044	http://www.ncbi.nlm.nih.gov/pubmed?term="miR 3169"[Title]&itool=EntrezSystem2.PEntrez.Pubmed.Pubmed_ResultsPanel.Pubmed_RVAbstract	.
hsa-miR-147	0	0	1	0.10814	+Infinity	0	1	0.31731	1	http://www.mirbase.org/cgi-bin/mirna_entry.pl?acc=MIMAT0000251	http://www.ncbi.nlm.nih.gov/pubmed?term="miR 147"[Title]&itool=EntrezSystem2.PEntrez.Pubmed.Pubmed_ResultsPanel.Pubmed_RVAbstract	.
hsa-miR-4260	0	0	1	0.10814	+Infinity	0	1	0.31731	1	http://www.mirbase.org/cgi-bin/mirna_entry.pl?acc=MIMAT0016881	http://www.ncbi.nlm.nih.gov/pubmed?term="miR 4260"[Title]&itool=EntrezSystem2.PEntrez.Pubmed.Pubmed_ResultsPanel.Pubmed_RVAbstract	.
hsa-miR-633	0	0	1	0.10814	+Infinity	0	1	0.31731	1	http://www.mirbase.org/cgi-bin/mirna_entry.pl?acc=MIMAT0003303	http://www.ncbi.nlm.nih.gov/pubmed?term="miR 633"[Title]&itool=EntrezSystem2.PEntrez.Pubmed.Pubmed_ResultsPanel.Pubmed_RVAbstract	.
hsa-miR-653	0	0	1	0.10814	+Infinity	0	1	0.31731	1	http://www.mirbase.org/cgi-bin/mirna_entry.pl?acc=MIMAT0003328	http://www.ncbi.nlm.nih.gov/pubmed?term="miR 653"[Title]&itool=EntrezSystem2.PEntrez.Pubmed.Pubmed_ResultsPanel.Pubmed_RVAbstract	.
hsa-miR-4253	0	0	1	0.10814	+Infinity	0	1	0.31731	1	http://www.mirbase.org/cgi-bin/mirna_entry.pl?acc=MIMAT0016882	http://www.ncbi.nlm.nih.gov/pubmed?term="miR 4253"[Title]&itool=EntrezSystem2.PEntrez.Pubmed.Pubmed_ResultsPanel.Pubmed_RVAbstract	.
hsa-miR-718	0	0	1	0.10814	+Infinity	0	1	0.31731	1	http://www.mirbase.org/cgi-bin/mirna_entry.pl?acc=MIMAT0012735	http://www.ncbi.nlm.nih.gov/pubmed?term="miR 718"[Title]&itool=EntrezSystem2.PEntrez.Pubmed.Pubmed_ResultsPanel.Pubmed_RVAbstract	.
hsa-miR-593	0	0	1	0.10814	+Infinity	0	1	0.31731	1	http://www.mirbase.org/cgi-bin/mirna_entry.pl?acc=MIMAT0004802	http://www.ncbi.nlm.nih.gov/pubmed?term="miR 593"[Title]&itool=EntrezSystem2.PEntrez.Pubmed.Pubmed_ResultsPanel.Pubmed_RVAbstract	.
hsa-miR-512-3p	0	0	1	0.10814	+Infinity	0	1	0.31731	1	http://www.mirbase.org/cgi-bin/mirna_entry.pl?acc=MIMAT0002823	http://www.ncbi.nlm.nih.gov/pubmed?term="miR 512"[Title]&itool=EntrezSystem2.PEntrez.Pubmed.Pubmed_ResultsPanel.Pubmed_RVAbstract	.
hsa-miR-520d-3p	0	0	1	0.10814	+Infinity	0	1	0.31731	1	http://www.mirbase.org/cgi-bin/mirna_entry.pl?acc=MIMAT0002856	http://www.ncbi.nlm.nih.gov/pubmed?term="miR 520d"[Title]&itool=EntrezSystem2.PEntrez.Pubmed.Pubmed_ResultsPanel.Pubmed_RVAbstract	.
hsa-miR-10b*	0	0	1	0.10814	+Infinity	0	1	0.31731	1	http://www.mirbase.org/cgi-bin/mirna_entry.pl?acc=MIMAT0004556	http://www.ncbi.nlm.nih.gov/pubmed?term="miR 10b*"[Title]&itool=EntrezSystem2.PEntrez.Pubmed.Pubmed_ResultsPanel.Pubmed_RVAbstract	.
hsa-miR-139-3p	0	0	1	0.10814	+Infinity	0	1	0.31731	1	http://www.mirbase.org/cgi-bin/mirna_entry.pl?acc=MIMAT0004552	http://www.ncbi.nlm.nih.gov/pubmed?term="miR 139"[Title]&itool=EntrezSystem2.PEntrez.Pubmed.Pubmed_ResultsPanel.Pubmed_RVAbstract	.
hsa-miR-518c*	0	0	1	0.10814	+Infinity	0	1	0.31731	1	http://www.mirbase.org/cgi-bin/mirna_entry.pl?acc=MIMAT0002847	http://www.ncbi.nlm.nih.gov/pubmed?term="miR 518c*"[Title]&itool=EntrezSystem2.PEntrez.Pubmed.Pubmed_ResultsPanel.Pubmed_RVAbstract	.
hsa-miR-4261	0	0	1	0.10814	+Infinity	0	1	0.31731	1	http://www.mirbase.org/cgi-bin/mirna_entry.pl?acc=MIMAT0016890	http://www.ncbi.nlm.nih.gov/pubmed?term="miR 4261"[Title]&itool=EntrezSystem2.PEntrez.Pubmed.Pubmed_ResultsPanel.Pubmed_RVAbstract	.
hsa-miR-149*	0	0	1	0.10814	+Infinity	0	1	0.31731	1	http://www.mirbase.org/cgi-bin/mirna_entry.pl?acc=MIMAT0004609	http://www.ncbi.nlm.nih.gov/pubmed?term="miR 149*"[Title]&itool=EntrezSystem2.PEntrez.Pubmed.Pubmed_ResultsPanel.Pubmed_RVAbstract	.
hsa-miR-2052	0	0	1	0.10814	+Infinity	0	1	0.31731	1	http://www.mirbase.org/cgi-bin/mirna_entry.pl?acc=MIMAT0009977	http://www.ncbi.nlm.nih.gov/pubmed?term="miR 2052"[Title]&itool=EntrezSystem2.PEntrez.Pubmed.Pubmed_ResultsPanel.Pubmed_RVAbstract	.
hsa-miR-4307	0	0	1	0.10814	+Infinity	0	1	0.31731	1	http://www.mirbase.org/cgi-bin/mirna_entry.pl?acc=MIMAT0016860	http://www.ncbi.nlm.nih.gov/pubmed?term="miR 4307"[Title]&itool=EntrezSystem2.PEntrez.Pubmed.Pubmed_ResultsPanel.Pubmed_RVAbstract	.
hsa-miR-211	0	0	1	0.10814	+Infinity	0	1	0.31731	1	http://www.mirbase.org/cgi-bin/mirna_entry.pl?acc=MIMAT0000268	http://www.ncbi.nlm.nih.gov/pubmed?term="miR 211"[Title]&itool=EntrezSystem2.PEntrez.Pubmed.Pubmed_ResultsPanel.Pubmed_RVAbstract	.
hsa-miR-3929	0	0	1	0.10814	+Infinity	0	1	0.31731	1	http://www.mirbase.org/cgi-bin/mirna_entry.pl?acc=MIMAT0018206	http://www.ncbi.nlm.nih.gov/pubmed?term="miR 3929"[Title]&itool=EntrezSystem2.PEntrez.Pubmed.Pubmed_ResultsPanel.Pubmed_RVAbstract	.
hsa-miR-3675-3p	0	0	1	0.10814	+Infinity	0	1	0.31731	1	http://www.mirbase.org/cgi-bin/mirna_entry.pl?acc=MIMAT0018099	http://www.ncbi.nlm.nih.gov/pubmed?term="miR 3675"[Title]&itool=EntrezSystem2.PEntrez.Pubmed.Pubmed_ResultsPanel.Pubmed_RVAbstract	.
hsa-miR-135a*	0	0	1	0.10814	+Infinity	0	1	0.31731	1	http://www.mirbase.org/cgi-bin/mirna_entry.pl?acc=MIMAT0004595	http://www.ncbi.nlm.nih.gov/pubmed?term="miR 135a*"[Title]&itool=EntrezSystem2.PEntrez.Pubmed.Pubmed_ResultsPanel.Pubmed_RVAbstract	.
hsa-miR-764	0	0	1	0.10814	+Infinity	0	1	0.31731	1	http://www.mirbase.org/cgi-bin/mirna_entry.pl?acc=MIMAT0010367	http://www.ncbi.nlm.nih.gov/pubmed?term="miR 764"[Title]&itool=EntrezSystem2.PEntrez.Pubmed.Pubmed_ResultsPanel.Pubmed_RVAbstract	.
hsa-miR-4330	0	0	1	0.10814	+Infinity	0	1	0.31731	1	http://www.mirbase.org/cgi-bin/mirna_entry.pl?acc=MIMAT0016924	http://www.ncbi.nlm.nih.gov/pubmed?term="miR 4330"[Title]&itool=EntrezSystem2.PEntrez.Pubmed.Pubmed_ResultsPanel.Pubmed_RVAbstract	.
hsa-miR-187*	0	0	1	0.10814	+Infinity	0	1	0.31731	1	http://www.mirbase.org/cgi-bin/mirna_entry.pl?acc=MIMAT0004561	http://www.ncbi.nlm.nih.gov/pubmed?term="miR 187*"[Title]&itool=EntrezSystem2.PEntrez.Pubmed.Pubmed_ResultsPanel.Pubmed_RVAbstract	.
hsa-miR-891a	0	0	1	0.10814	+Infinity	0	1	0.31731	1	http://www.mirbase.org/cgi-bin/mirna_entry.pl?acc=MIMAT0004902	http://www.ncbi.nlm.nih.gov/pubmed?term="miR 891a"[Title]&itool=EntrezSystem2.PEntrez.Pubmed.Pubmed_ResultsPanel.Pubmed_RVAbstract	.
hsa-miR-888*	0	0	1	0.10814	+Infinity	0	1	0.31731	1	http://www.mirbase.org/cgi-bin/mirna_entry.pl?acc=MIMAT0004917	http://www.ncbi.nlm.nih.gov/pubmed?term="miR 888*"[Title]&itool=EntrezSystem2.PEntrez.Pubmed.Pubmed_ResultsPanel.Pubmed_RVAbstract	.
hsa-miR-892a	0	0	1	0.10814	+Infinity	0	1	0.31731	1	http://www.mirbase.org/cgi-bin/mirna_entry.pl?acc=MIMAT0004907	http://www.ncbi.nlm.nih.gov/pubmed?term="miR 892a"[Title]&itool=EntrezSystem2.PEntrez.Pubmed.Pubmed_ResultsPanel.Pubmed_RVAbstract	.
hsa-miR-485-3p	0	0	1	0.10814	+Infinity	0	1	0.31731	1	http://www.mirbase.org/cgi-bin/mirna_entry.pl?acc=MIMAT0002176	http://www.ncbi.nlm.nih.gov/pubmed?term="miR 485"[Title]&itool=EntrezSystem2.PEntrez.Pubmed.Pubmed_ResultsPanel.Pubmed_RVAbstract	.
hsa-miR-219-5p	0	0	1	0.10814	+Infinity	0	1	0.31731	1	http://www.mirbase.org/cgi-bin/mirna_entry.pl?acc=MIMAT0000276	http://www.ncbi.nlm.nih.gov/pubmed?term="miR 219"[Title]&itool=EntrezSystem2.PEntrez.Pubmed.Pubmed_ResultsPanel.Pubmed_RVAbstract	.
hsa-miR-887	0	0	1	0.10814	+Infinity	0	1	0.31731	1	http://www.mirbase.org/cgi-bin/mirna_entry.pl?acc=MIMAT0004951	http://www.ncbi.nlm.nih.gov/pubmed?term="miR 887"[Title]&itool=EntrezSystem2.PEntrez.Pubmed.Pubmed_ResultsPanel.Pubmed_RVAbstract	.
hsa-miR-891b	0	0	1	0.10814	+Infinity	0	1	0.31731	1	http://www.mirbase.org/cgi-bin/mirna_entry.pl?acc=MIMAT0004913	http://www.ncbi.nlm.nih.gov/pubmed?term="miR 891b"[Title]&itool=EntrezSystem2.PEntrez.Pubmed.Pubmed_ResultsPanel.Pubmed_RVAbstract	.
hsa-miR-3937	1	0.105457	0	0	+Infinity	0	1	0.31731	1	http://www.mirbase.org/cgi-bin/mirna_entry.pl?acc=MIMAT0018352	http://www.ncbi.nlm.nih.gov/pubmed?term="miR 3937"[Title]&itool=EntrezSystem2.PEntrez.Pubmed.Pubmed_ResultsPanel.Pubmed_RVAbstract	.
hsa-miR-509-3-5p	1	0.105457	0	0	+Infinity	0	1	0.31731	1	http://www.mirbase.org/cgi-bin/mirna_entry.pl?acc=MIMAT0004975	http://www.ncbi.nlm.nih.gov/pubmed?term="miR 509"[Title]&itool=EntrezSystem2.PEntrez.Pubmed.Pubmed_ResultsPanel.Pubmed_RVAbstract	.
hsa-miR-3943	1	0.105457	0	0	+Infinity	0	1	0.31731	1	http://www.mirbase.org/cgi-bin/mirna_entry.pl?acc=MIMAT0018359	http://www.ncbi.nlm.nih.gov/pubmed?term="miR 3943"[Title]&itool=EntrezSystem2.PEntrez.Pubmed.Pubmed_ResultsPanel.Pubmed_RVAbstract	.
hsa-miR-604	1	0.105457	0	0	+Infinity	0	1	0.31731	1	http://www.mirbase.org/cgi-bin/mirna_entry.pl?acc=MIMAT0003272	http://www.ncbi.nlm.nih.gov/pubmed?term="miR 604"[Title]&itool=EntrezSystem2.PEntrez.Pubmed.Pubmed_ResultsPanel.Pubmed_RVAbstract	.
hsa-miR-377	1	0.105457	0	0	+Infinity	0	1	0.31731	1	http://www.mirbase.org/cgi-bin/mirna_entry.pl?acc=MIMAT0000730	http://www.ncbi.nlm.nih.gov/pubmed?term="miR 377"[Title]&itool=EntrezSystem2.PEntrez.Pubmed.Pubmed_ResultsPanel.Pubmed_RVAbstract	.
hsa-miR-376c	1	0.105457	0	0	+Infinity	0	1	0.31731	1	http://www.mirbase.org/cgi-bin/mirna_entry.pl?acc=MIMAT0000720	http://www.ncbi.nlm.nih.gov/pubmed?term="miR 376c"[Title]&itool=EntrezSystem2.PEntrez.Pubmed.Pubmed_ResultsPanel.Pubmed_RVAbstract	.
hsa-miR-3908	1	0.105457	0	0	+Infinity	0	1	0.31731	1	http://www.mirbase.org/cgi-bin/mirna_entry.pl?acc=MIMAT0018182	http://www.ncbi.nlm.nih.gov/pubmed?term="miR 3908"[Title]&itool=EntrezSystem2.PEntrez.Pubmed.Pubmed_ResultsPanel.Pubmed_RVAbstract	.
hsa-miR-129-5p	1	0.105457	0	0	+Infinity	0	1	0.31731	1	http://www.mirbase.org/cgi-bin/mirna_entry.pl?acc=MIMAT0000242	http://www.ncbi.nlm.nih.gov/pubmed?term="miR 129"[Title]&itool=EntrezSystem2.PEntrez.Pubmed.Pubmed_ResultsPanel.Pubmed_RVAbstract	.
hsa-miR-943	1	0.105457	0	0	+Infinity	0	1	0.31731	1	http://www.mirbase.org/cgi-bin/mirna_entry.pl?acc=MIMAT0004986	http://www.ncbi.nlm.nih.gov/pubmed?term="miR 943"[Title]&itool=EntrezSystem2.PEntrez.Pubmed.Pubmed_ResultsPanel.Pubmed_RVAbstract	.
hsa-miR-1178	1	0.105457	0	0	+Infinity	0	1	0.31731	1	http://www.mirbase.org/cgi-bin/mirna_entry.pl?acc=MIMAT0005823	http://www.ncbi.nlm.nih.gov/pubmed?term="miR 1178"[Title]&itool=EntrezSystem2.PEntrez.Pubmed.Pubmed_ResultsPanel.Pubmed_RVAbstract	.
hsa-miR-892b	1	0.105457	0	0	+Infinity	0	1	0.31731	1	http://www.mirbase.org/cgi-bin/mirna_entry.pl?acc=MIMAT0004918	http://www.ncbi.nlm.nih.gov/pubmed?term="miR 892b"[Title]&itool=EntrezSystem2.PEntrez.Pubmed.Pubmed_ResultsPanel.Pubmed_RVAbstract	.
hsa-miR-3189	1	0.105457	0	0	+Infinity	0	1	0.31731	1	http://www.mirbase.org/cgi-bin/mirna_entry.pl?acc=MIMAT0015071	http://www.ncbi.nlm.nih.gov/pubmed?term="miR 3189"[Title]&itool=EntrezSystem2.PEntrez.Pubmed.Pubmed_ResultsPanel.Pubmed_RVAbstract	.
hsa-miR-544b	1	0.105457	0	0	+Infinity	0	1	0.31731	1	http://www.mirbase.org/cgi-bin/mirna_entry.pl?acc=MIMAT0015004	http://www.ncbi.nlm.nih.gov/pubmed?term="miR 544b"[Title]&itool=EntrezSystem2.PEntrez.Pubmed.Pubmed_ResultsPanel.Pubmed_RVAbstract	.
hsa-miR-1825	1	0.105457	0	0	+Infinity	0	1	0.31731	1	http://www.mirbase.org/cgi-bin/mirna_entry.pl?acc=MIMAT0006765	http://www.ncbi.nlm.nih.gov/pubmed?term="miR 1825"[Title]&itool=EntrezSystem2.PEntrez.Pubmed.Pubmed_ResultsPanel.Pubmed_RVAbstract	.
hsa-miR-587	1	0.105457	0	0	+Infinity	0	1	0.31731	1	http://www.mirbase.org/cgi-bin/mirna_entry.pl?acc=MIMAT0003253	http://www.ncbi.nlm.nih.gov/pubmed?term="miR 587"[Title]&itool=EntrezSystem2.PEntrez.Pubmed.Pubmed_ResultsPanel.Pubmed_RVAbstract	.
hsa-miR-1305	1	0.105457	0	0	+Infinity	0	1	0.31731	1	http://www.mirbase.org/cgi-bin/mirna_entry.pl?acc=MIMAT0005893	http://www.ncbi.nlm.nih.gov/pubmed?term="miR 1305"[Title]&itool=EntrezSystem2.PEntrez.Pubmed.Pubmed_ResultsPanel.Pubmed_RVAbstract	.
hsa-miR-337-3p	1	0.105457	0	0	+Infinity	0	1	0.31731	1	http://www.mirbase.org/cgi-bin/mirna_entry.pl?acc=MIMAT0000754	http://www.ncbi.nlm.nih.gov/pubmed?term="miR 337"[Title]&itool=EntrezSystem2.PEntrez.Pubmed.Pubmed_ResultsPanel.Pubmed_RVAbstract	.
hsa-miR-3660	1	0.105457	0	0	+Infinity	0	1	0.31731	1	http://www.mirbase.org/cgi-bin/mirna_entry.pl?acc=MIMAT0018081	http://www.ncbi.nlm.nih.gov/pubmed?term="miR 3660"[Title]&itool=EntrezSystem2.PEntrez.Pubmed.Pubmed_ResultsPanel.Pubmed_RVAbstract	.
hsa-miR-521	1	0.105457	0	0	+Infinity	0	1	0.31731	1	http://www.mirbase.org/cgi-bin/mirna_entry.pl?acc=MIMAT0002854	http://www.ncbi.nlm.nih.gov/pubmed?term="miR 521"[Title]&itool=EntrezSystem2.PEntrez.Pubmed.Pubmed_ResultsPanel.Pubmed_RVAbstract	.
hsa-miR-411	1	0.105457	0	0	+Infinity	0	1	0.31731	1	http://www.mirbase.org/cgi-bin/mirna_entry.pl?acc=MIMAT0003329	http://www.ncbi.nlm.nih.gov/pubmed?term="miR 411"[Title]&itool=EntrezSystem2.PEntrez.Pubmed.Pubmed_ResultsPanel.Pubmed_RVAbstract	.
hsa-miR-3124	1	0.105457	0	0	+Infinity	0	1	0.31731	1	http://www.mirbase.org/cgi-bin/mirna_entry.pl?acc=MIMAT0014986	http://www.ncbi.nlm.nih.gov/pubmed?term="miR 3124"[Title]&itool=EntrezSystem2.PEntrez.Pubmed.Pubmed_ResultsPanel.Pubmed_RVAbstract	.
hsa-miR-376a	1	0.105457	0	0	+Infinity	0	1	0.31731	1	http://www.mirbase.org/cgi-bin/mirna_entry.pl?acc=MIMAT0000729	http://www.ncbi.nlm.nih.gov/pubmed?term="miR 376a"[Title]&itool=EntrezSystem2.PEntrez.Pubmed.Pubmed_ResultsPanel.Pubmed_RVAbstract	.
hsa-miR-3655	1	0.105457	0	0	+Infinity	0	1	0.31731	1	http://www.mirbase.org/cgi-bin/mirna_entry.pl?acc=MIMAT0018075	http://www.ncbi.nlm.nih.gov/pubmed?term="miR 3655"[Title]&itool=EntrezSystem2.PEntrez.Pubmed.Pubmed_ResultsPanel.Pubmed_RVAbstract	.
hsa-miR-1913	1	0.105457	0	0	+Infinity	0	1	0.31731	1	http://www.mirbase.org/cgi-bin/mirna_entry.pl?acc=MIMAT0007888	http://www.ncbi.nlm.nih.gov/pubmed?term="miR 1913"[Title]&itool=EntrezSystem2.PEntrez.Pubmed.Pubmed_ResultsPanel.Pubmed_RVAbstract	.
hsa-miR-4290	1	0.105457	0	0	+Infinity	0	1	0.31731	1	http://www.mirbase.org/cgi-bin/mirna_entry.pl?acc=MIMAT0016921	http://www.ncbi.nlm.nih.gov/pubmed?term="miR 4290"[Title]&itool=EntrezSystem2.PEntrez.Pubmed.Pubmed_ResultsPanel.Pubmed_RVAbstract	.
hsa-miR-23c	1	0.105457	0	0	+Infinity	0	1	0.31731	1	http://www.mirbase.org/cgi-bin/mirna_entry.pl?acc=MIMAT0018000	http://www.ncbi.nlm.nih.gov/pubmed?term="miR 23c"[Title]&itool=EntrezSystem2.PEntrez.Pubmed.Pubmed_ResultsPanel.Pubmed_RVAbstract	.
hsa-miR-3191	1	0.105457	0	0	+Infinity	0	1	0.31731	1	http://www.mirbase.org/cgi-bin/mirna_entry.pl?acc=MIMAT0015075	http://www.ncbi.nlm.nih.gov/pubmed?term="miR 3191"[Title]&itool=EntrezSystem2.PEntrez.Pubmed.Pubmed_ResultsPanel.Pubmed_RVAbstract	.
hsa-miR-498	1	0.105457	0	0	+Infinity	0	1	0.31731	1	http://www.mirbase.org/cgi-bin/mirna_entry.pl?acc=MIMAT0002824	http://www.ncbi.nlm.nih.gov/pubmed?term="miR 498"[Title]&itool=EntrezSystem2.PEntrez.Pubmed.Pubmed_ResultsPanel.Pubmed_RVAbstract	.
hsa-miR-144	1	0.105457	0	0	+Infinity	0	1	0.31731	1	http://www.mirbase.org/cgi-bin/mirna_entry.pl?acc=MIMAT0000436	http://www.ncbi.nlm.nih.gov/pubmed?term="miR 144"[Title]&itool=EntrezSystem2.PEntrez.Pubmed.Pubmed_ResultsPanel.Pubmed_RVAbstract	.
hsa-miR-3651	1	0.105457	0	0	+Infinity	0	1	0.31731	1	http://www.mirbase.org/cgi-bin/mirna_entry.pl?acc=MIMAT0018071	http://www.ncbi.nlm.nih.gov/pubmed?term="miR 3651"[Title]&itool=EntrezSystem2.PEntrez.Pubmed.Pubmed_ResultsPanel.Pubmed_RVAbstract	.
hsa-miR-487b	1	0.105457	0	0	+Infinity	0	1	0.31731	1	http://www.mirbase.org/cgi-bin/mirna_entry.pl?acc=MIMAT0003180	http://www.ncbi.nlm.nih.gov/pubmed?term="miR 487b"[Title]&itool=EntrezSystem2.PEntrez.Pubmed.Pubmed_ResultsPanel.Pubmed_RVAbstract	.
hsa-miR-4271	1	0.105457	0	0	+Infinity	0	1	0.31731	1	http://www.mirbase.org/cgi-bin/mirna_entry.pl?acc=MIMAT0016901	http://www.ncbi.nlm.nih.gov/pubmed?term="miR 4271"[Title]&itool=EntrezSystem2.PEntrez.Pubmed.Pubmed_ResultsPanel.Pubmed_RVAbstract	.
hsa-miR-383	1	0.105457	0	0	+Infinity	0	1	0.31731	1	http://www.mirbase.org/cgi-bin/mirna_entry.pl?acc=MIMAT0000738	http://www.ncbi.nlm.nih.gov/pubmed?term="miR 383"[Title]&itool=EntrezSystem2.PEntrez.Pubmed.Pubmed_ResultsPanel.Pubmed_RVAbstract	.
hsa-miR-1322	1	0.105457	0	0	+Infinity	0	1	0.31731	1	http://www.mirbase.org/cgi-bin/mirna_entry.pl?acc=MIMAT0005953	http://www.ncbi.nlm.nih.gov/pubmed?term="miR 1322"[Title]&itool=EntrezSystem2.PEntrez.Pubmed.Pubmed_ResultsPanel.Pubmed_RVAbstract	.
hsa-miR-1263	1	0.105457	0	0	+Infinity	0	1	0.31731	1	http://www.mirbase.org/cgi-bin/mirna_entry.pl?acc=MIMAT0005915	http://www.ncbi.nlm.nih.gov/pubmed?term="miR 1263"[Title]&itool=EntrezSystem2.PEntrez.Pubmed.Pubmed_ResultsPanel.Pubmed_RVAbstract	.
hsa-miR-609	1	0.105457	0	0	+Infinity	0	1	0.31731	1	http://www.mirbase.org/cgi-bin/mirna_entry.pl?acc=MIMAT0003277	http://www.ncbi.nlm.nih.gov/pubmed?term="miR 609"[Title]&itool=EntrezSystem2.PEntrez.Pubmed.Pubmed_ResultsPanel.Pubmed_RVAbstract	.
hsa-miR-412	1	0.105457	0	0	+Infinity	0	1	0.31731	1	http://www.mirbase.org/cgi-bin/mirna_entry.pl?acc=MIMAT0002170	http://www.ncbi.nlm.nih.gov/pubmed?term="miR 412"[Title]&itool=EntrezSystem2.PEntrez.Pubmed.Pubmed_ResultsPanel.Pubmed_RVAbstract	.
hsa-miR-526b	1	0.105457	0	0	+Infinity	0	1	0.31731	1	http://www.mirbase.org/cgi-bin/mirna_entry.pl?acc=MIMAT0002835	http://www.ncbi.nlm.nih.gov/pubmed?term="miR 526b"[Title]&itool=EntrezSystem2.PEntrez.Pubmed.Pubmed_ResultsPanel.Pubmed_RVAbstract	.
hsa-miR-3167	1	0.105457	0	0	+Infinity	0	1	0.31731	1	http://www.mirbase.org/cgi-bin/mirna_entry.pl?acc=MIMAT0015042	http://www.ncbi.nlm.nih.gov/pubmed?term="miR 3167"[Title]&itool=EntrezSystem2.PEntrez.Pubmed.Pubmed_ResultsPanel.Pubmed_RVAbstract	.
hsa-miR-3606	1	0.105457	0	0	+Infinity	0	1	0.31731	1	http://www.mirbase.org/cgi-bin/mirna_entry.pl?acc=MIMAT0017983	http://www.ncbi.nlm.nih.gov/pubmed?term="miR 3606"[Title]&itool=EntrezSystem2.PEntrez.Pubmed.Pubmed_ResultsPanel.Pubmed_RVAbstract	.
hsa-miR-205	1	0.105457	0	0	+Infinity	0	1	0.31731	1	http://www.mirbase.org/cgi-bin/mirna_entry.pl?acc=MIMAT0000266	http://www.ncbi.nlm.nih.gov/pubmed?term="miR 205"[Title]&itool=EntrezSystem2.PEntrez.Pubmed.Pubmed_ResultsPanel.Pubmed_RVAbstract	.
hsa-miR-640	1	0.105457	0	0	+Infinity	0	1	0.31731	1	http://www.mirbase.org/cgi-bin/mirna_entry.pl?acc=MIMAT0003310	http://www.ncbi.nlm.nih.gov/pubmed?term="miR 640"[Title]&itool=EntrezSystem2.PEntrez.Pubmed.Pubmed_ResultsPanel.Pubmed_RVAbstract	.
hsa-miR-631	1	0.105457	0	0	+Infinity	0	1	0.31731	1	http://www.mirbase.org/cgi-bin/mirna_entry.pl?acc=MIMAT0003300	http://www.ncbi.nlm.nih.gov/pubmed?term="miR 631"[Title]&itool=EntrezSystem2.PEntrez.Pubmed.Pubmed_ResultsPanel.Pubmed_RVAbstract	.
hsa-miR-1245	1	0.105457	0	0	+Infinity	0	1	0.31731	1	http://www.mirbase.org/cgi-bin/mirna_entry.pl?acc=MIMAT0005897	http://www.ncbi.nlm.nih.gov/pubmed?term="miR 1245"[Title]&itool=EntrezSystem2.PEntrez.Pubmed.Pubmed_ResultsPanel.Pubmed_RVAbstract	.
hsa-miR-3619	1	0.105457	0	0	+Infinity	0	1	0.31731	1	http://www.mirbase.org/cgi-bin/mirna_entry.pl?acc=MIMAT0017999	http://www.ncbi.nlm.nih.gov/pubmed?term="miR 3619"[Title]&itool=EntrezSystem2.PEntrez.Pubmed.Pubmed_ResultsPanel.Pubmed_RVAbstract	.
hsa-miR-4308	1	0.105457	0	0	+Infinity	0	1	0.31731	1	http://www.mirbase.org/cgi-bin/mirna_entry.pl?acc=MIMAT0016861	http://www.ncbi.nlm.nih.gov/pubmed?term="miR 4308"[Title]&itool=EntrezSystem2.PEntrez.Pubmed.Pubmed_ResultsPanel.Pubmed_RVAbstract	.
hsa-miR-1279	1	0.105457	0	0	+Infinity	0	1	0.31731	1	http://www.mirbase.org/cgi-bin/mirna_entry.pl?acc=MIMAT0005937	http://www.ncbi.nlm.nih.gov/pubmed?term="miR 1279"[Title]&itool=EntrezSystem2.PEntrez.Pubmed.Pubmed_ResultsPanel.Pubmed_RVAbstract	.
hsa-miR-4319	1	0.105457	0	0	+Infinity	0	1	0.31731	1	http://www.mirbase.org/cgi-bin/mirna_entry.pl?acc=MIMAT0016870	http://www.ncbi.nlm.nih.gov/pubmed?term="miR 4319"[Title]&itool=EntrezSystem2.PEntrez.Pubmed.Pubmed_ResultsPanel.Pubmed_RVAbstract	.
hsa-miR-924	1	0.105457	0	0	+Infinity	0	1	0.31731	1	http://www.mirbase.org/cgi-bin/mirna_entry.pl?acc=MIMAT0004974	http://www.ncbi.nlm.nih.gov/pubmed?term="miR 924"[Title]&itool=EntrezSystem2.PEntrez.Pubmed.Pubmed_ResultsPanel.Pubmed_RVAbstract	.
hsa-miR-564	1	0.105457	0	0	+Infinity	0	1	0.31731	1	http://www.mirbase.org/cgi-bin/mirna_entry.pl?acc=MIMAT0003228	http://www.ncbi.nlm.nih.gov/pubmed?term="miR 564"[Title]&itool=EntrezSystem2.PEntrez.Pubmed.Pubmed_ResultsPanel.Pubmed_RVAbstract	.
hsa-miR-1298	1	0.105457	0	0	+Infinity	0	1	0.31731	1	http://www.mirbase.org/cgi-bin/mirna_entry.pl?acc=MIMAT0005800	http://www.ncbi.nlm.nih.gov/pubmed?term="miR 1298"[Title]&itool=EntrezSystem2.PEntrez.Pubmed.Pubmed_ResultsPanel.Pubmed_RVAbstract	.
hsa-miR-2054	1	0.105457	0	0	+Infinity	0	1	0.31731	1	http://www.mirbase.org/cgi-bin/mirna_entry.pl?acc=MIMAT0009979	http://www.ncbi.nlm.nih.gov/pubmed?term="miR 2054"[Title]&itool=EntrezSystem2.PEntrez.Pubmed.Pubmed_ResultsPanel.Pubmed_RVAbstract	.
hsa-miR-944	1	0.105457	0	0	+Infinity	0	1	0.31731	1	http://www.mirbase.org/cgi-bin/mirna_entry.pl?acc=MIMAT0004987	http://www.ncbi.nlm.nih.gov/pubmed?term="miR 944"[Title]&itool=EntrezSystem2.PEntrez.Pubmed.Pubmed_ResultsPanel.Pubmed_RVAbstract	.
hsa-miR-433	1	0.105457	0	0	+Infinity	0	1	0.31731	1	http://www.mirbase.org/cgi-bin/mirna_entry.pl?acc=MIMAT0001627	http://www.ncbi.nlm.nih.gov/pubmed?term="miR 433"[Title]&itool=EntrezSystem2.PEntrez.Pubmed.Pubmed_ResultsPanel.Pubmed_RVAbstract	.
hsa-miR-499-3p	1	0.105457	0	0	+Infinity	0	1	0.31731	1	http://www.mirbase.org/cgi-bin/mirna_entry.pl?acc=MIMAT0004772	http://www.ncbi.nlm.nih.gov/pubmed?term="miR 499"[Title]&itool=EntrezSystem2.PEntrez.Pubmed.Pubmed_ResultsPanel.Pubmed_RVAbstract	.
hsa-miR-1205	1	0.105457	0	0	+Infinity	0	1	0.31731	1	http://www.mirbase.org/cgi-bin/mirna_entry.pl?acc=MIMAT0005869	http://www.ncbi.nlm.nih.gov/pubmed?term="miR 1205"[Title]&itool=EntrezSystem2.PEntrez.Pubmed.Pubmed_ResultsPanel.Pubmed_RVAbstract	.
hsa-miR-154*	1	0.105457	0	0	+Infinity	0	1	0.31731	1	http://www.mirbase.org/cgi-bin/mirna_entry.pl?acc=MIMAT0000453	http://www.ncbi.nlm.nih.gov/pubmed?term="miR 154*"[Title]&itool=EntrezSystem2.PEntrez.Pubmed.Pubmed_ResultsPanel.Pubmed_RVAbstract	.
hsa-miR-29a*	81	8.54199	67	7.24541	0.84821	1.17895	0.99811	0.317768	1	http://www.mirbase.org/cgi-bin/mirna_entry.pl?acc=MIMAT0004503	http://www.ncbi.nlm.nih.gov/pubmed?term="miR 29a*"[Title]&itool=EntrezSystem2.PEntrez.Pubmed.Pubmed_ResultsPanel.Pubmed_RVAbstract	.
hsa-miR-30a	31.0114	3.27036	23.0155	2.48891	0.761051	1.31397	0.994518	0.318641	1	http://www.mirbase.org/cgi-bin/mirna_entry.pl?acc=MIMAT0000087	http://www.ncbi.nlm.nih.gov/pubmed?term="miR 30a"[Title]&itool=EntrezSystem2.PEntrez.Pubmed.Pubmed_ResultsPanel.Pubmed_RVAbstract	.
hsa-miR-877	380	40.0735	398	43.0399	1.07402	0.931079	0.990893	0.319524	1	http://www.mirbase.org/cgi-bin/mirna_entry.pl?acc=MIMAT0004949	http://www.ncbi.nlm.nih.gov/pubmed?term="miR 877"[Title]&itool=EntrezSystem2.PEntrez.Pubmed.Pubmed_ResultsPanel.Pubmed_RVAbstract	.
hsa-miR-3187	12	1.26548	17	1.83839	1.45272	0.688365	0.987856	0.320267	1	http://www.mirbase.org/cgi-bin/mirna_entry.pl?acc=MIMAT0015069	http://www.ncbi.nlm.nih.gov/pubmed?term="miR 3187"[Title]&itool=EntrezSystem2.PEntrez.Pubmed.Pubmed_ResultsPanel.Pubmed_RVAbstract	.
hsa-miR-375	7	0.738197	11	1.18954	+Infinity	0	0.986581	0.320579	1	http://www.mirbase.org/cgi-bin/mirna_entry.pl?acc=MIMAT0000728	http://www.ncbi.nlm.nih.gov/pubmed?term="miR 375"[Title]&itool=EntrezSystem2.PEntrez.Pubmed.Pubmed_ResultsPanel.Pubmed_RVAbstract	.
hsa-let-7b	10253	1081.24	9859.54	1066.21	0.986101	1.0141	0.985959	0.320732	1	http://www.mirbase.org/cgi-bin/mirna_entry.pl?acc=MIMAT0000063	http://www.ncbi.nlm.nih.gov/pubmed?term="let 7b"[Title]&itool=EntrezSystem2.PEntrez.Pubmed.Pubmed_ResultsPanel.Pubmed_RVAbstract	.
hsa-miR-1537	19	2.00368	13	1.40583	0.701623	1.42527	0.983761	0.321272	1	http://www.mirbase.org/cgi-bin/mirna_entry.pl?acc=MIMAT0007399	http://www.ncbi.nlm.nih.gov/pubmed?term="miR 1537"[Title]&itool=EntrezSystem2.PEntrez.Pubmed.Pubmed_ResultsPanel.Pubmed_RVAbstract	.
hsa-miR-548t	7.03974	0.742388	11	1.18954	+Infinity	0	0.966277	0.325611	1	http://www.mirbase.org/cgi-bin/mirna_entry.pl?acc=MIMAT0015009	http://www.ncbi.nlm.nih.gov/pubmed?term="miR 548t"[Title]&itool=EntrezSystem2.PEntrez.Pubmed.Pubmed_ResultsPanel.Pubmed_RVAbstract	.
hsa-miR-520a-3p	3	0.31637	1	0.10814	+Infinity	0	0.962313	0.326605	1	http://www.mirbase.org/cgi-bin/mirna_entry.pl?acc=MIMAT0002834	http://www.ncbi.nlm.nih.gov/pubmed?term="miR 520a"[Title]&itool=EntrezSystem2.PEntrez.Pubmed.Pubmed_ResultsPanel.Pubmed_RVAbstract	.
hsa-miR-654-5p	3	0.31637	1	0.10814	+Infinity	0	0.962313	0.326605	1	http://www.mirbase.org/cgi-bin/mirna_entry.pl?acc=MIMAT0003330	http://www.ncbi.nlm.nih.gov/pubmed?term="miR 654"[Title]&itool=EntrezSystem2.PEntrez.Pubmed.Pubmed_ResultsPanel.Pubmed_RVAbstract	.
hsa-miR-3193	3	0.31637	1	0.10814	+Infinity	0	0.962313	0.326605	1	http://www.mirbase.org/cgi-bin/mirna_entry.pl?acc=MIMAT0015077	http://www.ncbi.nlm.nih.gov/pubmed?term="miR 3193"[Title]&itool=EntrezSystem2.PEntrez.Pubmed.Pubmed_ResultsPanel.Pubmed_RVAbstract	.
hsa-miR-1272	3	0.31637	1	0.10814	+Infinity	0	0.962313	0.326605	1	http://www.mirbase.org/cgi-bin/mirna_entry.pl?acc=MIMAT0005925	http://www.ncbi.nlm.nih.gov/pubmed?term="miR 1272"[Title]&itool=EntrezSystem2.PEntrez.Pubmed.Pubmed_ResultsPanel.Pubmed_RVAbstract	.
hsa-miR-326	3	0.31637	1	0.10814	+Infinity	0	0.962313	0.326605	1	http://www.mirbase.org/cgi-bin/mirna_entry.pl?acc=MIMAT0000756	http://www.ncbi.nlm.nih.gov/pubmed?term="miR 326"[Title]&itool=EntrezSystem2.PEntrez.Pubmed.Pubmed_ResultsPanel.Pubmed_RVAbstract	.
hsa-miR-2277-5p	28	2.95279	35	3.78491	1.28181	0.780147	0.960792	0.326987	1	http://www.mirbase.org/cgi-bin/mirna_entry.pl?acc=MIMAT0017352	http://www.ncbi.nlm.nih.gov/pubmed?term="miR 2277"[Title]&itool=EntrezSystem2.PEntrez.Pubmed.Pubmed_ResultsPanel.Pubmed_RVAbstract	.
hsa-miR-654-3p	6	0.63274	3	0.324421	+Infinity	0	0.933709	0.333901	1	http://www.mirbase.org/cgi-bin/mirna_entry.pl?acc=MIMAT0004814	http://www.ncbi.nlm.nih.gov/pubmed?term="miR 654"[Title]&itool=EntrezSystem2.PEntrez.Pubmed.Pubmed_ResultsPanel.Pubmed_RVAbstract	.
hsa-miR-129*	0.5	0.0527283	2	0.216281	+Infinity	0	0.92401	0.336424	1	http://www.mirbase.org/cgi-bin/mirna_entry.pl?acc=MIMAT0004548	http://www.ncbi.nlm.nih.gov/pubmed?term="miR 129*"[Title]&itool=EntrezSystem2.PEntrez.Pubmed.Pubmed_ResultsPanel.Pubmed_RVAbstract	.
hsa-miR-3188	26	2.74187	19	2.05467	0.749366	1.33446	0.923559	0.336542	1	http://www.mirbase.org/cgi-bin/mirna_entry.pl?acc=MIMAT0015070	http://www.ncbi.nlm.nih.gov/pubmed?term="miR 3188"[Title]&itool=EntrezSystem2.PEntrez.Pubmed.Pubmed_ResultsPanel.Pubmed_RVAbstract	.
hsa-miR-362-3p	488	51.4629	447	48.3388	0.939294	1.06463	0.916099	0.338501	1	http://www.mirbase.org/cgi-bin/mirna_entry.pl?acc=MIMAT0004683	http://www.ncbi.nlm.nih.gov/pubmed?term="miR 362"[Title]&itool=EntrezSystem2.PEntrez.Pubmed.Pubmed_ResultsPanel.Pubmed_RVAbstract	.
hsa-miR-3662	119	12.5493	131	14.1664	1.12885	0.885853	0.915772	0.338588	1	http://www.mirbase.org/cgi-bin/mirna_entry.pl?acc=MIMAT0018083	http://www.ncbi.nlm.nih.gov/pubmed?term="miR 3662"[Title]&itool=EntrezSystem2.PEntrez.Pubmed.Pubmed_ResultsPanel.Pubmed_RVAbstract	.
hsa-miR-579	57	6.01103	66	7.13727	1.18736	0.842204	0.902316	0.342162	1	http://www.mirbase.org/cgi-bin/mirna_entry.pl?acc=MIMAT0003244	http://www.ncbi.nlm.nih.gov/pubmed?term="miR 579"[Title]&itool=EntrezSystem2.PEntrez.Pubmed.Pubmed_ResultsPanel.Pubmed_RVAbstract	.
hsa-miR-1324	4	0.421827	7	0.756983	+Infinity	0	0.889071	0.345729	1	http://www.mirbase.org/cgi-bin/mirna_entry.pl?acc=MIMAT0005956	http://www.ncbi.nlm.nih.gov/pubmed?term="miR 1324"[Title]&itool=EntrezSystem2.PEntrez.Pubmed.Pubmed_ResultsPanel.Pubmed_RVAbstract	.
hsa-miR-1296	264	27.8406	237	25.6293	0.920573	1.08628	0.856754	0.354649	1	http://www.mirbase.org/cgi-bin/mirna_entry.pl?acc=MIMAT0005794	http://www.ncbi.nlm.nih.gov/pubmed?term="miR 1296"[Title]&itool=EntrezSystem2.PEntrez.Pubmed.Pubmed_ResultsPanel.Pubmed_RVAbstract	.
hsa-miR-548w	83.5497	8.81088	70.1913	7.59052	0.861494	1.16077	0.851018	0.356264	1	http://www.mirbase.org/cgi-bin/mirna_entry.pl?acc=MIMAT0015060	http://www.ncbi.nlm.nih.gov/pubmed?term="miR 548w"[Title]&itool=EntrezSystem2.PEntrez.Pubmed.Pubmed_ResultsPanel.Pubmed_RVAbstract	.
hsa-miR-450b-5p	1235	130.239	1249	135.067	1.03707	0.964252	0.822697	0.364393	1	http://www.mirbase.org/cgi-bin/mirna_entry.pl?acc=MIMAT0004909	http://www.ncbi.nlm.nih.gov/pubmed?term="miR 450b"[Title]&itool=EntrezSystem2.PEntrez.Pubmed.Pubmed_ResultsPanel.Pubmed_RVAbstract	.
hsa-miR-1908	16	1.68731	11	1.18954	0.704996	1.41845	0.80818	0.368659	1	http://www.mirbase.org/cgi-bin/mirna_entry.pl?acc=MIMAT0007881	http://www.ncbi.nlm.nih.gov/pubmed?term="miR 1908"[Title]&itool=EntrezSystem2.PEntrez.Pubmed.Pubmed_ResultsPanel.Pubmed_RVAbstract	.
hsa-miR-3177	36	3.79644	43	4.65004	1.22484	0.816432	0.806704	0.369096	1	http://www.mirbase.org/cgi-bin/mirna_entry.pl?acc=MIMAT0015054	http://www.ncbi.nlm.nih.gov/pubmed?term="miR 3177"[Title]&itool=EntrezSystem2.PEntrez.Pubmed.Pubmed_ResultsPanel.Pubmed_RVAbstract	.
hsa-miR-1972	16	1.68731	21	2.27095	1.3459	0.742997	0.804303	0.36981	1	http://www.mirbase.org/cgi-bin/mirna_entry.pl?acc=MIMAT0009447	http://www.ncbi.nlm.nih.gov/pubmed?term="miR 1972"[Title]&itool=EntrezSystem2.PEntrez.Pubmed.Pubmed_ResultsPanel.Pubmed_RVAbstract	.
hsa-miR-330-5p	91	9.59656	101	10.9222	1.13813	0.87863	0.801262	0.370716	1	http://www.mirbase.org/cgi-bin/mirna_entry.pl?acc=MIMAT0004693	http://www.ncbi.nlm.nih.gov/pubmed?term="miR 330"[Title]&itool=EntrezSystem2.PEntrez.Pubmed.Pubmed_ResultsPanel.Pubmed_RVAbstract	.
hsa-miR-19b-1*	3176.98	335.034	3167.99	342.588	1.02255	0.977951	0.788632	0.374514	1	http://www.mirbase.org/cgi-bin/mirna_entry.pl?acc=MIMAT0004491	http://www.ncbi.nlm.nih.gov/pubmed?term="miR 19b"[Title]&itool=EntrezSystem2.PEntrez.Pubmed.Pubmed_ResultsPanel.Pubmed_RVAbstract	.
hsa-miR-19a*	161	16.9785	173	18.7083	1.10188	0.90754	0.784589	0.375741	1	http://www.mirbase.org/cgi-bin/mirna_entry.pl?acc=MIMAT0004490	http://www.ncbi.nlm.nih.gov/pubmed?term="miR 19a*"[Title]&itool=EntrezSystem2.PEntrez.Pubmed.Pubmed_ResultsPanel.Pubmed_RVAbstract	.
hsa-miR-1278	37	3.9019	29	3.13607	0.80373	1.2442	0.781346	0.37673	1	http://www.mirbase.org/cgi-bin/mirna_entry.pl?acc=MIMAT0005936	http://www.ncbi.nlm.nih.gov/pubmed?term="miR 1278"[Title]&itool=EntrezSystem2.PEntrez.Pubmed.Pubmed_ResultsPanel.Pubmed_RVAbstract	.
hsa-miR-744*	218	22.9896	231	24.9804	1.0866	0.920303	0.773278	0.379205	1	http://www.mirbase.org/cgi-bin/mirna_entry.pl?acc=MIMAT0004946	http://www.ncbi.nlm.nih.gov/pubmed?term="miR 744*"[Title]&itool=EntrezSystem2.PEntrez.Pubmed.Pubmed_ResultsPanel.Pubmed_RVAbstract	.
hsa-miR-146b-3p	5	0.527283	8	0.865123	+Infinity	0	0.765188	0.38171	1	http://www.mirbase.org/cgi-bin/mirna_entry.pl?acc=MIMAT0004766	http://www.ncbi.nlm.nih.gov/pubmed?term="miR 146b"[Title]&itool=EntrezSystem2.PEntrez.Pubmed.Pubmed_ResultsPanel.Pubmed_RVAbstract	.
hsa-miR-381	7	0.738197	4	0.432561	+Infinity	0	0.749553	0.386618	1	http://www.mirbase.org/cgi-bin/mirna_entry.pl?acc=MIMAT0000736	http://www.ncbi.nlm.nih.gov/pubmed?term="miR 381"[Title]&itool=EntrezSystem2.PEntrez.Pubmed.Pubmed_ResultsPanel.Pubmed_RVAbstract	.
hsa-miR-4280	7	0.738197	4	0.432562	+Infinity	0	0.749551	0.386618	1	http://www.mirbase.org/cgi-bin/mirna_entry.pl?acc=MIMAT0016911	http://www.ncbi.nlm.nih.gov/pubmed?term="miR 4280"[Title]&itool=EntrezSystem2.PEntrez.Pubmed.Pubmed_ResultsPanel.Pubmed_RVAbstract	.
hsa-miR-541*	2	0.210913	4	0.432562	+Infinity	0	0.711797	0.398848	1	http://www.mirbase.org/cgi-bin/mirna_entry.pl?acc=MIMAT0004919	http://www.ncbi.nlm.nih.gov/pubmed?term="miR 541*"[Title]&itool=EntrezSystem2.PEntrez.Pubmed.Pubmed_ResultsPanel.Pubmed_RVAbstract	.
hsa-miR-92b*	2	0.210913	4	0.432562	+Infinity	0	0.711797	0.398848	1	http://www.mirbase.org/cgi-bin/mirna_entry.pl?acc=MIMAT0004792	http://www.ncbi.nlm.nih.gov/pubmed?term="miR 92b*"[Title]&itool=EntrezSystem2.PEntrez.Pubmed.Pubmed_ResultsPanel.Pubmed_RVAbstract	.
hsa-miR-888	2	0.210913	4	0.432562	+Infinity	0	0.711797	0.398848	1	http://www.mirbase.org/cgi-bin/mirna_entry.pl?acc=MIMAT0004916	http://www.ncbi.nlm.nih.gov/pubmed?term="miR 888"[Title]&itool=EntrezSystem2.PEntrez.Pubmed.Pubmed_ResultsPanel.Pubmed_RVAbstract	.
hsa-miR-3175	2	0.210913	4	0.432562	+Infinity	0	0.711797	0.398848	1	http://www.mirbase.org/cgi-bin/mirna_entry.pl?acc=MIMAT0015052	http://www.ncbi.nlm.nih.gov/pubmed?term="miR 3175"[Title]&itool=EntrezSystem2.PEntrez.Pubmed.Pubmed_ResultsPanel.Pubmed_RVAbstract	.
hsa-miR-659	2	0.210913	4	0.432562	+Infinity	0	0.711797	0.398848	1	http://www.mirbase.org/cgi-bin/mirna_entry.pl?acc=MIMAT0003337	http://www.ncbi.nlm.nih.gov/pubmed?term="miR 659"[Title]&itool=EntrezSystem2.PEntrez.Pubmed.Pubmed_ResultsPanel.Pubmed_RVAbstract	.
hsa-miR-196a	2	0.210913	4	0.432562	+Infinity	0	0.711797	0.398848	1	http://www.mirbase.org/cgi-bin/mirna_entry.pl?acc=MIMAT0000226	http://www.ncbi.nlm.nih.gov/pubmed?term="miR 196a"[Title]&itool=EntrezSystem2.PEntrez.Pubmed.Pubmed_ResultsPanel.Pubmed_RVAbstract	.
hsa-miR-3198	12	1.26548	8	0.865123	0	+Infinity	0.706081	0.400748	1	http://www.mirbase.org/cgi-bin/mirna_entry.pl?acc=MIMAT0015083	http://www.ncbi.nlm.nih.gov/pubmed?term="miR 3198"[Title]&itool=EntrezSystem2.PEntrez.Pubmed.Pubmed_ResultsPanel.Pubmed_RVAbstract	.
hsa-miR-3157	20	2.10913	25	2.70351	1.28181	0.780147	0.68628	0.407433	1	http://www.mirbase.org/cgi-bin/mirna_entry.pl?acc=MIMAT0015031	http://www.ncbi.nlm.nih.gov/pubmed?term="miR 3157"[Title]&itool=EntrezSystem2.PEntrez.Pubmed.Pubmed_ResultsPanel.Pubmed_RVAbstract	.
hsa-miR-126	284	29.9497	258	27.9002	0.931569	1.07346	0.680182	0.409524	1	http://www.mirbase.org/cgi-bin/mirna_entry.pl?acc=MIMAT0000445	http://www.ncbi.nlm.nih.gov/pubmed?term="miR 126"[Title]&itool=EntrezSystem2.PEntrez.Pubmed.Pubmed_ResultsPanel.Pubmed_RVAbstract	.
hsa-miR-629*	203	21.4077	182	19.6816	0.919367	1.0877	0.679368	0.409804	1	http://www.mirbase.org/cgi-bin/mirna_entry.pl?acc=MIMAT0003298	http://www.ncbi.nlm.nih.gov/pubmed?term="miR 629*"[Title]&itool=EntrezSystem2.PEntrez.Pubmed.Pubmed_ResultsPanel.Pubmed_RVAbstract	.
hsa-miR-455-3p	6	0.63274	9	0.973264	+Infinity	0	0.674259	0.411571	1	http://www.mirbase.org/cgi-bin/mirna_entry.pl?acc=MIMAT0004784	http://www.ncbi.nlm.nih.gov/pubmed?term="miR 455"[Title]&itool=EntrezSystem2.PEntrez.Pubmed.Pubmed_ResultsPanel.Pubmed_RVAbstract	.
hsa-miR-3682	6	0.63274	9	0.973264	+Infinity	0	0.674259	0.411571	1	http://www.mirbase.org/cgi-bin/mirna_entry.pl?acc=MIMAT0018110	http://www.ncbi.nlm.nih.gov/pubmed?term="miR 3682"[Title]&itool=EntrezSystem2.PEntrez.Pubmed.Pubmed_ResultsPanel.Pubmed_RVAbstract	.
hsa-miR-580	243	25.626	255	27.5758	1.07609	0.929292	0.668822	0.413462	1	http://www.mirbase.org/cgi-bin/mirna_entry.pl?acc=MIMAT0003245	http://www.ncbi.nlm.nih.gov/pubmed?term="miR 580"[Title]&itool=EntrezSystem2.PEntrez.Pubmed.Pubmed_ResultsPanel.Pubmed_RVAbstract	.
hsa-miR-15b*	16822	1773.99	16260	1758.36	0.99119	1.00889	0.64873	0.420567	1	http://www.mirbase.org/cgi-bin/mirna_entry.pl?acc=MIMAT0004586	http://www.ncbi.nlm.nih.gov/pubmed?term="miR 15b*"[Title]&itool=EntrezSystem2.PEntrez.Pubmed.Pubmed_ResultsPanel.Pubmed_RVAbstract	.
hsa-miR-1257	63	6.64377	53	5.73144	0.862679	1.15918	0.630365	0.427222	1	http://www.mirbase.org/cgi-bin/mirna_entry.pl?acc=MIMAT0005908	http://www.ncbi.nlm.nih.gov/pubmed?term="miR 1257"[Title]&itool=EntrezSystem2.PEntrez.Pubmed.Pubmed_ResultsPanel.Pubmed_RVAbstract	.
hsa-miR-3672	4	0.421827	2	0.216281	+Infinity	0	0.622473	0.43013	1	http://www.mirbase.org/cgi-bin/mirna_entry.pl?acc=MIMAT0018095	http://www.ncbi.nlm.nih.gov/pubmed?term="miR 3672"[Title]&itool=EntrezSystem2.PEntrez.Pubmed.Pubmed_ResultsPanel.Pubmed_RVAbstract	.
hsa-miR-4312	4	0.421827	2	0.216281	+Infinity	0	0.622473	0.43013	1	http://www.mirbase.org/cgi-bin/mirna_entry.pl?acc=MIMAT0016864	http://www.ncbi.nlm.nih.gov/pubmed?term="miR 4312"[Title]&itool=EntrezSystem2.PEntrez.Pubmed.Pubmed_ResultsPanel.Pubmed_RVAbstract	.
hsa-let-7a-2*	4	0.421827	2	0.216281	+Infinity	0	0.622473	0.43013	1	http://www.mirbase.org/cgi-bin/mirna_entry.pl?acc=MIMAT0010195	http://www.ncbi.nlm.nih.gov/pubmed?term="let 7a"[Title]&itool=EntrezSystem2.PEntrez.Pubmed.Pubmed_ResultsPanel.Pubmed_RVAbstract	.
hsa-miR-323b-5p	4	0.421827	2	0.216281	+Infinity	0	0.622473	0.43013	1	http://www.mirbase.org/cgi-bin/mirna_entry.pl?acc=MIMAT0001630	http://www.ncbi.nlm.nih.gov/pubmed?term="miR 323b"[Title]&itool=EntrezSystem2.PEntrez.Pubmed.Pubmed_ResultsPanel.Pubmed_RVAbstract	.
hsa-miR-3714	4	0.421827	2	0.216281	+Infinity	0	0.622473	0.43013	1	http://www.mirbase.org/cgi-bin/mirna_entry.pl?acc=MIMAT0018165	http://www.ncbi.nlm.nih.gov/pubmed?term="miR 3714"[Title]&itool=EntrezSystem2.PEntrez.Pubmed.Pubmed_ResultsPanel.Pubmed_RVAbstract	.
hsa-miR-506	4	0.421827	2	0.216281	+Infinity	0	0.622473	0.43013	1	http://www.mirbase.org/cgi-bin/mirna_entry.pl?acc=MIMAT0002878	http://www.ncbi.nlm.nih.gov/pubmed?term="miR 506"[Title]&itool=EntrezSystem2.PEntrez.Pubmed.Pubmed_ResultsPanel.Pubmed_RVAbstract	.
hsa-miR-3665	4	0.421827	2	0.216281	+Infinity	0	0.622473	0.43013	1	http://www.mirbase.org/cgi-bin/mirna_entry.pl?acc=MIMAT0018087	http://www.ncbi.nlm.nih.gov/pubmed?term="miR 3665"[Title]&itool=EntrezSystem2.PEntrez.Pubmed.Pubmed_ResultsPanel.Pubmed_RVAbstract	.
hsa-miR-3605-5p	24	2.53096	29	3.13607	1.23908	0.807048	0.604182	0.436987	1	http://www.mirbase.org/cgi-bin/mirna_entry.pl?acc=MIMAT0017981	http://www.ncbi.nlm.nih.gov/pubmed?term="miR 3605"[Title]&itool=EntrezSystem2.PEntrez.Pubmed.Pubmed_ResultsPanel.Pubmed_RVAbstract	.
hsa-miR-1180	14	1.47639	18	1.94653	1.31843	0.758476	0.603576	0.437217	1	http://www.mirbase.org/cgi-bin/mirna_entry.pl?acc=MIMAT0005825	http://www.ncbi.nlm.nih.gov/pubmed?term="miR 1180"[Title]&itool=EntrezSystem2.PEntrez.Pubmed.Pubmed_ResultsPanel.Pubmed_RVAbstract	.
hsa-miR-20a*	219	23.095	198	21.4118	0.927118	1.07861	0.596355	0.439972	1	http://www.mirbase.org/cgi-bin/mirna_entry.pl?acc=MIMAT0004493	http://www.ncbi.nlm.nih.gov/pubmed?term="miR 20a*"[Title]&itool=EntrezSystem2.PEntrez.Pubmed.Pubmed_ResultsPanel.Pubmed_RVAbstract	.
hsa-miR-3131	25	2.63642	30	3.24421	1.23054	0.812653	0.587438	0.443412	1	http://www.mirbase.org/cgi-bin/mirna_entry.pl?acc=MIMAT0014996	http://www.ncbi.nlm.nih.gov/pubmed?term="miR 3131"[Title]&itool=EntrezSystem2.PEntrez.Pubmed.Pubmed_ResultsPanel.Pubmed_RVAbstract	.
hsa-miR-3174	14	1.47639	10	1.0814	0.732463	1.36526	0.572248	0.449367	1	http://www.mirbase.org/cgi-bin/mirna_entry.pl?acc=MIMAT0015051	http://www.ncbi.nlm.nih.gov/pubmed?term="miR 3174"[Title]&itool=EntrezSystem2.PEntrez.Pubmed.Pubmed_ResultsPanel.Pubmed_RVAbstract	.
hsa-miR-339-3p	605	63.8013	616	66.6145	1.04409	0.957769	0.568082	0.451022	1	http://www.mirbase.org/cgi-bin/mirna_entry.pl?acc=MIMAT0004702	http://www.ncbi.nlm.nih.gov/pubmed?term="miR 339"[Title]&itool=EntrezSystem2.PEntrez.Pubmed.Pubmed_ResultsPanel.Pubmed_RVAbstract	.
hsa-miR-374b	5294.27	558.316	5238.08	566.448	1.01456	0.985645	0.550693	0.458035	1	http://www.mirbase.org/cgi-bin/mirna_entry.pl?acc=MIMAT0004955	http://www.ncbi.nlm.nih.gov/pubmed?term="miR 374b"[Title]&itool=EntrezSystem2.PEntrez.Pubmed.Pubmed_ResultsPanel.Pubmed_RVAbstract	.
hsa-miR-630	3	0.31637	5	0.540702	+Infinity	0	0.547991	0.45914	1	http://www.mirbase.org/cgi-bin/mirna_entry.pl?acc=MIMAT0003299	http://www.ncbi.nlm.nih.gov/pubmed?term="miR 630"[Title]&itool=EntrezSystem2.PEntrez.Pubmed.Pubmed_ResultsPanel.Pubmed_RVAbstract	.
hsa-miR-1229	3	0.31637	5	0.540702	+Infinity	0	0.547991	0.45914	1	http://www.mirbase.org/cgi-bin/mirna_entry.pl?acc=MIMAT0005584	http://www.ncbi.nlm.nih.gov/pubmed?term="miR 1229"[Title]&itool=EntrezSystem2.PEntrez.Pubmed.Pubmed_ResultsPanel.Pubmed_RVAbstract	.
hsa-miR-23a*	9	0.94911	6	0.648842	+Infinity	0	0.52956	0.466792	1	http://www.mirbase.org/cgi-bin/mirna_entry.pl?acc=MIMAT0004496	http://www.ncbi.nlm.nih.gov/pubmed?term="miR 23a*"[Title]&itool=EntrezSystem2.PEntrez.Pubmed.Pubmed_ResultsPanel.Pubmed_RVAbstract	.
hsa-miR-451	9	0.94911	6	0.648842	+Infinity	0	0.52956	0.466792	1	http://www.mirbase.org/cgi-bin/mirna_entry.pl?acc=MIMAT0001631	http://www.ncbi.nlm.nih.gov/pubmed?term="miR 451"[Title]&itool=EntrezSystem2.PEntrez.Pubmed.Pubmed_ResultsPanel.Pubmed_RVAbstract	.
hsa-miR-30b*	139	14.6585	124	13.4094	0.914788	1.09315	0.520773	0.470512	1	http://www.mirbase.org/cgi-bin/mirna_entry.pl?acc=MIMAT0004589	http://www.ncbi.nlm.nih.gov/pubmed?term="miR 30b*"[Title]&itool=EntrezSystem2.PEntrez.Pubmed.Pubmed_ResultsPanel.Pubmed_RVAbstract	.
hsa-miR-514	49.9608	5.2687	42	4.5419	0.862053	1.16002	0.504637	0.47747	1	http://www.mirbase.org/cgi-bin/mirna_entry.pl?acc=MIMAT0002883	http://www.ncbi.nlm.nih.gov/pubmed?term="miR 514"[Title]&itool=EntrezSystem2.PEntrez.Pubmed.Pubmed_ResultsPanel.Pubmed_RVAbstract	.
hsa-miR-505	377	39.7572	387	41.8503	1.05265	0.949985	0.502559	0.478378	1	http://www.mirbase.org/cgi-bin/mirna_entry.pl?acc=MIMAT0002876	http://www.ncbi.nlm.nih.gov/pubmed?term="miR 505"[Title]&itool=EntrezSystem2.PEntrez.Pubmed.Pubmed_ResultsPanel.Pubmed_RVAbstract	.
hsa-miR-4328	0	0	0.5	0.0540702	+Infinity	0	0.5	0.4795	1	http://www.mirbase.org/cgi-bin/mirna_entry.pl?acc=MIMAT0016926	http://www.ncbi.nlm.nih.gov/pubmed?term="miR 4328"[Title]&itool=EntrezSystem2.PEntrez.Pubmed.Pubmed_ResultsPanel.Pubmed_RVAbstract	.
hsa-miR-3622a-3p	0	0	0.5	0.0540702	+Infinity	0	0.5	0.4795	1	http://www.mirbase.org/cgi-bin/mirna_entry.pl?acc=MIMAT0018004	http://www.ncbi.nlm.nih.gov/pubmed?term="miR 3622a"[Title]&itool=EntrezSystem2.PEntrez.Pubmed.Pubmed_ResultsPanel.Pubmed_RVAbstract	.
hsa-miR-3622b-5p	0	0	0.5	0.0540702	+Infinity	0	0.5	0.4795	1	http://www.mirbase.org/cgi-bin/mirna_entry.pl?acc=MIMAT0018005	http://www.ncbi.nlm.nih.gov/pubmed?term="miR 3622b"[Title]&itool=EntrezSystem2.PEntrez.Pubmed.Pubmed_ResultsPanel.Pubmed_RVAbstract	.
hsa-miR-3622b-3p	0.5	0.0527283	0	0	+Infinity	0	0.5	0.4795	1	http://www.mirbase.org/cgi-bin/mirna_entry.pl?acc=MIMAT0018006	http://www.ncbi.nlm.nih.gov/pubmed?term="miR 3622b"[Title]&itool=EntrezSystem2.PEntrez.Pubmed.Pubmed_ResultsPanel.Pubmed_RVAbstract	.
hsa-miR-3622a-5p	0.5	0.0527283	0	0	+Infinity	0	0.5	0.4795	1	http://www.mirbase.org/cgi-bin/mirna_entry.pl?acc=MIMAT0018003	http://www.ncbi.nlm.nih.gov/pubmed?term="miR 3622a"[Title]&itool=EntrezSystem2.PEntrez.Pubmed.Pubmed_ResultsPanel.Pubmed_RVAbstract	.
hsa-miR-214*	0.5	0.0527283	0	0	+Infinity	0	0.5	0.4795	1	http://www.mirbase.org/cgi-bin/mirna_entry.pl?acc=MIMAT0004564	http://www.ncbi.nlm.nih.gov/pubmed?term="miR 214*"[Title]&itool=EntrezSystem2.PEntrez.Pubmed.Pubmed_ResultsPanel.Pubmed_RVAbstract	.
hsa-miR-3120	0.5	0.0527283	0	0	+Infinity	0	0.5	0.4795	1	http://www.mirbase.org/cgi-bin/mirna_entry.pl?acc=MIMAT0014982	http://www.ncbi.nlm.nih.gov/pubmed?term="miR 3120"[Title]&itool=EntrezSystem2.PEntrez.Pubmed.Pubmed_ResultsPanel.Pubmed_RVAbstract	.
hsa-miR-129-3p	0.5	0.0527283	1e-06	1.0814e-07	+Infinity	0	0.499997	0.479501	1	http://www.mirbase.org/cgi-bin/mirna_entry.pl?acc=MIMAT0004605	http://www.ncbi.nlm.nih.gov/pubmed?term="miR 129"[Title]&itool=EntrezSystem2.PEntrez.Pubmed.Pubmed_ResultsPanel.Pubmed_RVAbstract	.
hsa-miR-34a	318	33.5352	293	31.6851	0.944831	1.05839	0.491595	0.483217	1	http://www.mirbase.org/cgi-bin/mirna_entry.pl?acc=MIMAT0000255	http://www.ncbi.nlm.nih.gov/pubmed?term="miR 34a"[Title]&itool=EntrezSystem2.PEntrez.Pubmed.Pubmed_ResultsPanel.Pubmed_RVAbstract	.
hsa-miR-660	302	31.8479	278	30.063	0.943956	1.05937	0.482017	0.48751	1	http://www.mirbase.org/cgi-bin/mirna_entry.pl?acc=MIMAT0003338	http://www.ncbi.nlm.nih.gov/pubmed?term="miR 660"[Title]&itool=EntrezSystem2.PEntrez.Pubmed.Pubmed_ResultsPanel.Pubmed_RVAbstract	.
hsa-miR-324-3p	10	1.05457	13	1.40583	1.33308	0.750141	0.468711	0.493581	1	http://www.mirbase.org/cgi-bin/mirna_entry.pl?acc=MIMAT0000762	http://www.ncbi.nlm.nih.gov/pubmed?term="miR 324"[Title]&itool=EntrezSystem2.PEntrez.Pubmed.Pubmed_ResultsPanel.Pubmed_RVAbstract	.
hsa-miR-542-3p	9344	985.387	9020.97	975.532	0.989998	1.0101	0.464306	0.495619	1	http://www.mirbase.org/cgi-bin/mirna_entry.pl?acc=MIMAT0003389	http://www.ncbi.nlm.nih.gov/pubmed?term="miR 542"[Title]&itool=EntrezSystem2.PEntrez.Pubmed.Pubmed_ResultsPanel.Pubmed_RVAbstract	.
hsa-miR-556-3p	24.0018	2.53115	19	2.05467	0.811754	1.2319	0.464168	0.495683	1	http://www.mirbase.org/cgi-bin/mirna_entry.pl?acc=MIMAT0004793	http://www.ncbi.nlm.nih.gov/pubmed?term="miR 556"[Title]&itool=EntrezSystem2.PEntrez.Pubmed.Pubmed_ResultsPanel.Pubmed_RVAbstract	.
hsa-miR-32*	445	46.9282	454	49.0957	1.04619	0.955851	0.45801	0.498556	1	http://www.mirbase.org/cgi-bin/mirna_entry.pl?acc=MIMAT0004505	http://www.ncbi.nlm.nih.gov/pubmed?term="miR 32*"[Title]&itool=EntrezSystem2.PEntrez.Pubmed.Pubmed_ResultsPanel.Pubmed_RVAbstract	.
hsa-miR-515-5p	5	0.527283	3	0.324421	+Infinity	0	0.453785	0.500543	1	http://www.mirbase.org/cgi-bin/mirna_entry.pl?acc=MIMAT0002826	http://www.ncbi.nlm.nih.gov/pubmed?term="miR 515"[Title]&itool=EntrezSystem2.PEntrez.Pubmed.Pubmed_ResultsPanel.Pubmed_RVAbstract	.
hsa-miR-199a-5p	5	0.527283	3	0.324421	+Infinity	0	0.453785	0.500543	1	http://www.mirbase.org/cgi-bin/mirna_entry.pl?acc=MIMAT0000231	http://www.ncbi.nlm.nih.gov/pubmed?term="miR 199a"[Title]&itool=EntrezSystem2.PEntrez.Pubmed.Pubmed_ResultsPanel.Pubmed_RVAbstract	.
hsa-miR-548b-3p	5	0.527283	3	0.324421	+Infinity	0	0.453785	0.500543	1	http://www.mirbase.org/cgi-bin/mirna_entry.pl?acc=MIMAT0003254	http://www.ncbi.nlm.nih.gov/pubmed?term="miR 548b"[Title]&itool=EntrezSystem2.PEntrez.Pubmed.Pubmed_ResultsPanel.Pubmed_RVAbstract	.
hsa-miR-3176	2.4	0.253096	4	0.432562	+Infinity	0	0.438393	0.507899	1	http://www.mirbase.org/cgi-bin/mirna_entry.pl?acc=MIMAT0015053	http://www.ncbi.nlm.nih.gov/pubmed?term="miR 3176"[Title]&itool=EntrezSystem2.PEntrez.Pubmed.Pubmed_ResultsPanel.Pubmed_RVAbstract	.
hsa-miR-455-5p	11	1.16002	14	1.51397	1.30512	0.766215	0.437943	0.508117	1	http://www.mirbase.org/cgi-bin/mirna_entry.pl?acc=MIMAT0003150	http://www.ncbi.nlm.nih.gov/pubmed?term="miR 455"[Title]&itool=EntrezSystem2.PEntrez.Pubmed.Pubmed_ResultsPanel.Pubmed_RVAbstract	.
hsa-miR-1280	20.8671	2.20058	16.3771	1.77103	0.804801	1.24254	0.435599	0.509254	1	http://www.mirbase.org/cgi-bin/mirna_entry.pl?acc=MIMAT0005946	http://www.ncbi.nlm.nih.gov/pubmed?term="miR 1280"[Title]&itool=EntrezSystem2.PEntrez.Pubmed.Pubmed_ResultsPanel.Pubmed_RVAbstract	.
hsa-miR-942	137	14.4476	144	15.5722	1.07784	0.927778	0.394334	0.53003	1	http://www.mirbase.org/cgi-bin/mirna_entry.pl?acc=MIMAT0004985	http://www.ncbi.nlm.nih.gov/pubmed?term="miR 942"[Title]&itool=EntrezSystem2.PEntrez.Pubmed.Pubmed_ResultsPanel.Pubmed_RVAbstract	.
hsa-miR-1273e	86	9.06928	76	8.21867	0.90621	1.1035	0.392121	0.531187	1	http://www.mirbase.org/cgi-bin/mirna_entry.pl?acc=MIMAT0018079	http://www.ncbi.nlm.nih.gov/pubmed?term="miR 1273e"[Title]&itool=EntrezSystem2.PEntrez.Pubmed.Pubmed_ResultsPanel.Pubmed_RVAbstract	.
hsa-miR-1288	13	1.37094	16	1.73025	1.26209	0.792336	0.389236	0.532701	1	http://www.mirbase.org/cgi-bin/mirna_entry.pl?acc=MIMAT0005942	http://www.ncbi.nlm.nih.gov/pubmed?term="miR 1288"[Title]&itool=EntrezSystem2.PEntrez.Pubmed.Pubmed_ResultsPanel.Pubmed_RVAbstract	.
hsa-miR-100	5	0.527283	7	0.756983	+Infinity	0	0.383817	0.535567	1	http://www.mirbase.org/cgi-bin/mirna_entry.pl?acc=MIMAT0000098	http://www.ncbi.nlm.nih.gov/pubmed?term="miR 100"[Title]&itool=EntrezSystem2.PEntrez.Pubmed.Pubmed_ResultsPanel.Pubmed_RVAbstract	.
hsa-miR-221*	19	2.00368	15	1.62211	0.809564	1.23523	0.376495	0.539485	1	http://www.mirbase.org/cgi-bin/mirna_entry.pl?acc=MIMAT0004568	http://www.ncbi.nlm.nih.gov/pubmed?term="miR 221*"[Title]&itool=EntrezSystem2.PEntrez.Pubmed.Pubmed_ResultsPanel.Pubmed_RVAbstract	.
hsa-miR-219-1-3p	181	19.0877	188	20.3304	1.06511	0.938873	0.366717	0.544799	1	http://www.mirbase.org/cgi-bin/mirna_entry.pl?acc=MIMAT0004567	http://www.ncbi.nlm.nih.gov/pubmed?term="miR 219"[Title]&itool=EntrezSystem2.PEntrez.Pubmed.Pubmed_ResultsPanel.Pubmed_RVAbstract	.
hsa-miR-671-3p	90	9.4911	80	8.65123	0.91151	1.09708	0.36427	0.546144	1	http://www.mirbase.org/cgi-bin/mirna_entry.pl?acc=MIMAT0004819	http://www.ncbi.nlm.nih.gov/pubmed?term="miR 671"[Title]&itool=EntrezSystem2.PEntrez.Pubmed.Pubmed_ResultsPanel.Pubmed_RVAbstract	.
hsa-miR-376b	1	0.105457	2	0.216281	+Infinity	0	0.355898	0.550793	1	http://www.mirbase.org/cgi-bin/mirna_entry.pl?acc=MIMAT0002172	http://www.ncbi.nlm.nih.gov/pubmed?term="miR 376b"[Title]&itool=EntrezSystem2.PEntrez.Pubmed.Pubmed_ResultsPanel.Pubmed_RVAbstract	.
hsa-miR-1468	1	0.105457	2	0.216281	+Infinity	0	0.355898	0.550793	1	http://www.mirbase.org/cgi-bin/mirna_entry.pl?acc=MIMAT0006789	http://www.ncbi.nlm.nih.gov/pubmed?term="miR 1468"[Title]&itool=EntrezSystem2.PEntrez.Pubmed.Pubmed_ResultsPanel.Pubmed_RVAbstract	.
hsa-miR-216a	1	0.105457	2	0.216281	+Infinity	0	0.355898	0.550793	1	http://www.mirbase.org/cgi-bin/mirna_entry.pl?acc=MIMAT0000273	http://www.ncbi.nlm.nih.gov/pubmed?term="miR 216a"[Title]&itool=EntrezSystem2.PEntrez.Pubmed.Pubmed_ResultsPanel.Pubmed_RVAbstract	.
hsa-miR-3118	1	0.105457	2	0.216281	+Infinity	0	0.355898	0.550793	1	http://www.mirbase.org/cgi-bin/mirna_entry.pl?acc=MIMAT0014980	http://www.ncbi.nlm.nih.gov/pubmed?term="miR 3118"[Title]&itool=EntrezSystem2.PEntrez.Pubmed.Pubmed_ResultsPanel.Pubmed_RVAbstract	.
hsa-miR-3146	1	0.105457	2	0.216281	+Infinity	0	0.355898	0.550793	1	http://www.mirbase.org/cgi-bin/mirna_entry.pl?acc=MIMAT0015018	http://www.ncbi.nlm.nih.gov/pubmed?term="miR 3146"[Title]&itool=EntrezSystem2.PEntrez.Pubmed.Pubmed_ResultsPanel.Pubmed_RVAbstract	.
hsa-miR-212	1	0.105457	2	0.216281	+Infinity	0	0.355898	0.550793	1	http://www.mirbase.org/cgi-bin/mirna_entry.pl?acc=MIMAT0000269	http://www.ncbi.nlm.nih.gov/pubmed?term="miR 212"[Title]&itool=EntrezSystem2.PEntrez.Pubmed.Pubmed_ResultsPanel.Pubmed_RVAbstract	.
hsa-miR-708	1	0.105457	2	0.216281	+Infinity	0	0.355898	0.550793	1	http://www.mirbase.org/cgi-bin/mirna_entry.pl?acc=MIMAT0004926	http://www.ncbi.nlm.nih.gov/pubmed?term="miR 708"[Title]&itool=EntrezSystem2.PEntrez.Pubmed.Pubmed_ResultsPanel.Pubmed_RVAbstract	.
hsa-miR-1538	1	0.105457	2	0.216281	+Infinity	0	0.355898	0.550793	1	http://www.mirbase.org/cgi-bin/mirna_entry.pl?acc=MIMAT0007400	http://www.ncbi.nlm.nih.gov/pubmed?term="miR 1538"[Title]&itool=EntrezSystem2.PEntrez.Pubmed.Pubmed_ResultsPanel.Pubmed_RVAbstract	.
hsa-miR-3646	1	0.105457	2	0.216281	+Infinity	0	0.355898	0.550793	1	http://www.mirbase.org/cgi-bin/mirna_entry.pl?acc=MIMAT0018065	http://www.ncbi.nlm.nih.gov/pubmed?term="miR 3646"[Title]&itool=EntrezSystem2.PEntrez.Pubmed.Pubmed_ResultsPanel.Pubmed_RVAbstract	.
hsa-miR-139-5p	1	0.105457	2	0.216281	+Infinity	0	0.355898	0.550793	1	http://www.mirbase.org/cgi-bin/mirna_entry.pl?acc=MIMAT0000250	http://www.ncbi.nlm.nih.gov/pubmed?term="miR 139"[Title]&itool=EntrezSystem2.PEntrez.Pubmed.Pubmed_ResultsPanel.Pubmed_RVAbstract	.
hsa-miR-185	4178	440.598	4021	434.833	0.986914	1.01326	0.355729	0.550888	1	http://www.mirbase.org/cgi-bin/mirna_entry.pl?acc=MIMAT0000455	http://www.ncbi.nlm.nih.gov/pubmed?term="miR 185"[Title]&itool=EntrezSystem2.PEntrez.Pubmed.Pubmed_ResultsPanel.Pubmed_RVAbstract	.
hsa-miR-18a*	484	51.041	454	49.0957	0.961888	1.03962	0.353951	0.551885	1	http://www.mirbase.org/cgi-bin/mirna_entry.pl?acc=MIMAT0002891	http://www.ncbi.nlm.nih.gov/pubmed?term="miR 18a*"[Title]&itool=EntrezSystem2.PEntrez.Pubmed.Pubmed_ResultsPanel.Pubmed_RVAbstract	.
hsa-miR-147b	6	0.63274	4	0.432562	+Infinity	0	0.35304	0.552397	1	http://www.mirbase.org/cgi-bin/mirna_entry.pl?acc=MIMAT0004928	http://www.ncbi.nlm.nih.gov/pubmed?term="miR 147b"[Title]&itool=EntrezSystem2.PEntrez.Pubmed.Pubmed_ResultsPanel.Pubmed_RVAbstract	.
hsa-miR-18b*	6	0.63274	4	0.432562	+Infinity	0	0.35304	0.552397	1	http://www.mirbase.org/cgi-bin/mirna_entry.pl?acc=MIMAT0004751	http://www.ncbi.nlm.nih.gov/pubmed?term="miR 18b*"[Title]&itool=EntrezSystem2.PEntrez.Pubmed.Pubmed_ResultsPanel.Pubmed_RVAbstract	.
hsa-miR-612	6	0.63274	4	0.432562	+Infinity	0	0.35304	0.552397	1	http://www.mirbase.org/cgi-bin/mirna_entry.pl?acc=MIMAT0003280	http://www.ncbi.nlm.nih.gov/pubmed?term="miR 612"[Title]&itool=EntrezSystem2.PEntrez.Pubmed.Pubmed_ResultsPanel.Pubmed_RVAbstract	.
hsa-miR-590-3p	2149	226.626	2134	230.772	1.01829	0.982038	0.351782	0.553106	1	http://www.mirbase.org/cgi-bin/mirna_entry.pl?acc=MIMAT0004801	http://www.ncbi.nlm.nih.gov/pubmed?term="miR 590"[Title]&itool=EntrezSystem2.PEntrez.Pubmed.Pubmed_ResultsPanel.Pubmed_RVAbstract	.
hsa-miR-328	40	4.21827	34	3.67677	0.871631	1.14727	0.348052	0.555218	1	http://www.mirbase.org/cgi-bin/mirna_entry.pl?acc=MIMAT0000752	http://www.ncbi.nlm.nih.gov/pubmed?term="miR 328"[Title]&itool=EntrezSystem2.PEntrez.Pubmed.Pubmed_ResultsPanel.Pubmed_RVAbstract	.
hsa-miR-23a	475.047	50.0969	481.222	52.0395	1.03878	0.96267	0.345912	0.556437	1	http://www.mirbase.org/cgi-bin/mirna_entry.pl?acc=MIMAT0000078	http://www.ncbi.nlm.nih.gov/pubmed?term="miR 23a"[Title]&itool=EntrezSystem2.PEntrez.Pubmed.Pubmed_ResultsPanel.Pubmed_RVAbstract	.
hsa-miR-378c	5123.56	540.314	5054.23	546.567	1.01157	0.98856	0.336975	0.56158	1	http://www.mirbase.org/cgi-bin/mirna_entry.pl?acc=MIMAT0016847	http://www.ncbi.nlm.nih.gov/pubmed?term="miR 378c"[Title]&itool=EntrezSystem2.PEntrez.Pubmed.Pubmed_ResultsPanel.Pubmed_RVAbstract	.
hsa-miR-188-3p	6	0.63274	8	0.865123	+Infinity	0	0.336919	0.561613	1	http://www.mirbase.org/cgi-bin/mirna_entry.pl?acc=MIMAT0004613	http://www.ncbi.nlm.nih.gov/pubmed?term="miR 188"[Title]&itool=EntrezSystem2.PEntrez.Pubmed.Pubmed_ResultsPanel.Pubmed_RVAbstract	.
hsa-miR-3676	239	25.2042	221	23.899	0.948218	1.05461	0.324925	0.568663	1	http://www.mirbase.org/cgi-bin/mirna_entry.pl?acc=MIMAT0018100	http://www.ncbi.nlm.nih.gov/pubmed?term="miR 3676"[Title]&itool=EntrezSystem2.PEntrez.Pubmed.Pubmed_ResultsPanel.Pubmed_RVAbstract	.
hsa-miR-191*	137	14.4476	143	15.4641	1.07036	0.934266	0.323324	0.569617	1	http://www.mirbase.org/cgi-bin/mirna_entry.pl?acc=MIMAT0001618	http://www.ncbi.nlm.nih.gov/pubmed?term="miR 191*"[Title]&itool=EntrezSystem2.PEntrez.Pubmed.Pubmed_ResultsPanel.Pubmed_RVAbstract	.
hsa-miR-1226*	13	1.37094	10	1.0814	0.788806	1.26774	0.32055	0.571277	1	http://www.mirbase.org/cgi-bin/mirna_entry.pl?acc=MIMAT0005576	http://www.ncbi.nlm.nih.gov/pubmed?term="miR 1226*"[Title]&itool=EntrezSystem2.PEntrez.Pubmed.Pubmed_ResultsPanel.Pubmed_RVAbstract	.
hsa-miR-24-1*	10.8696	1.14627	8.17339	0.883873	0	+Infinity	0.318072	0.572768	1	http://www.mirbase.org/cgi-bin/mirna_entry.pl?acc=MIMAT0000079	http://www.ncbi.nlm.nih.gov/pubmed?term="miR 24"[Title]&itool=EntrezSystem2.PEntrez.Pubmed.Pubmed_ResultsPanel.Pubmed_RVAbstract	.
hsa-miR-380	2	0.210913	1	0.10814	+Infinity	0	0.311236	0.576923	1	http://www.mirbase.org/cgi-bin/mirna_entry.pl?acc=MIMAT0000735	http://www.ncbi.nlm.nih.gov/pubmed?term="miR 380"[Title]&itool=EntrezSystem2.PEntrez.Pubmed.Pubmed_ResultsPanel.Pubmed_RVAbstract	.
hsa-miR-3190	2	0.210913	1	0.10814	+Infinity	0	0.311236	0.576923	1	http://www.mirbase.org/cgi-bin/mirna_entry.pl?acc=MIMAT0015073	http://www.ncbi.nlm.nih.gov/pubmed?term="miR 3190"[Title]&itool=EntrezSystem2.PEntrez.Pubmed.Pubmed_ResultsPanel.Pubmed_RVAbstract	.
hsa-miR-3681	2	0.210913	1	0.10814	+Infinity	0	0.311236	0.576923	1	http://www.mirbase.org/cgi-bin/mirna_entry.pl?acc=MIMAT0018108	http://www.ncbi.nlm.nih.gov/pubmed?term="miR 3681"[Title]&itool=EntrezSystem2.PEntrez.Pubmed.Pubmed_ResultsPanel.Pubmed_RVAbstract	.
hsa-miR-487a	2	0.210913	1	0.10814	+Infinity	0	0.311236	0.576923	1	http://www.mirbase.org/cgi-bin/mirna_entry.pl?acc=MIMAT0002178	http://www.ncbi.nlm.nih.gov/pubmed?term="miR 487a"[Title]&itool=EntrezSystem2.PEntrez.Pubmed.Pubmed_ResultsPanel.Pubmed_RVAbstract	.
hsa-miR-920	2	0.210913	1	0.10814	+Infinity	0	0.311236	0.576923	1	http://www.mirbase.org/cgi-bin/mirna_entry.pl?acc=MIMAT0004970	http://www.ncbi.nlm.nih.gov/pubmed?term="miR 920"[Title]&itool=EntrezSystem2.PEntrez.Pubmed.Pubmed_ResultsPanel.Pubmed_RVAbstract	.
hsa-miR-513a-3p	2	0.210913	1	0.10814	+Infinity	0	0.311236	0.576923	1	http://www.mirbase.org/cgi-bin/mirna_entry.pl?acc=MIMAT0004777	http://www.ncbi.nlm.nih.gov/pubmed?term="miR 513a"[Title]&itool=EntrezSystem2.PEntrez.Pubmed.Pubmed_ResultsPanel.Pubmed_RVAbstract	.
hsa-miR-99a	2	0.210913	1	0.10814	+Infinity	0	0.311236	0.576923	1	http://www.mirbase.org/cgi-bin/mirna_entry.pl?acc=MIMAT0000097	http://www.ncbi.nlm.nih.gov/pubmed?term="miR 99a"[Title]&itool=EntrezSystem2.PEntrez.Pubmed.Pubmed_ResultsPanel.Pubmed_RVAbstract	.
hsa-miR-3162	2	0.210913	1	0.10814	+Infinity	0	0.311236	0.576923	1	http://www.mirbase.org/cgi-bin/mirna_entry.pl?acc=MIMAT0015036	http://www.ncbi.nlm.nih.gov/pubmed?term="miR 3162"[Title]&itool=EntrezSystem2.PEntrez.Pubmed.Pubmed_ResultsPanel.Pubmed_RVAbstract	.
hsa-miR-561	2	0.210913	1	0.10814	+Infinity	0	0.311236	0.576923	1	http://www.mirbase.org/cgi-bin/mirna_entry.pl?acc=MIMAT0003225	http://www.ncbi.nlm.nih.gov/pubmed?term="miR 561"[Title]&itool=EntrezSystem2.PEntrez.Pubmed.Pubmed_ResultsPanel.Pubmed_RVAbstract	.
hsa-miR-217	2	0.210913	1	0.10814	+Infinity	0	0.311236	0.576923	1	http://www.mirbase.org/cgi-bin/mirna_entry.pl?acc=MIMAT0000274	http://www.ncbi.nlm.nih.gov/pubmed?term="miR 217"[Title]&itool=EntrezSystem2.PEntrez.Pubmed.Pubmed_ResultsPanel.Pubmed_RVAbstract	.
hsa-miR-885-5p	2	0.210913	1	0.10814	+Infinity	0	0.311236	0.576923	1	http://www.mirbase.org/cgi-bin/mirna_entry.pl?acc=MIMAT0004947	http://www.ncbi.nlm.nih.gov/pubmed?term="miR 885"[Title]&itool=EntrezSystem2.PEntrez.Pubmed.Pubmed_ResultsPanel.Pubmed_RVAbstract	.
hsa-miR-370	2	0.210913	1	0.10814	+Infinity	0	0.311236	0.576923	1	http://www.mirbase.org/cgi-bin/mirna_entry.pl?acc=MIMAT0000722	http://www.ncbi.nlm.nih.gov/pubmed?term="miR 370"[Title]&itool=EntrezSystem2.PEntrez.Pubmed.Pubmed_ResultsPanel.Pubmed_RVAbstract	.
hsa-miR-1182	2	0.210913	1	0.10814	+Infinity	0	0.311236	0.576923	1	http://www.mirbase.org/cgi-bin/mirna_entry.pl?acc=MIMAT0005827	http://www.ncbi.nlm.nih.gov/pubmed?term="miR 1182"[Title]&itool=EntrezSystem2.PEntrez.Pubmed.Pubmed_ResultsPanel.Pubmed_RVAbstract	.
hsa-miR-516a-5p	2	0.210913	1	0.10814	+Infinity	0	0.311236	0.576923	1	http://www.mirbase.org/cgi-bin/mirna_entry.pl?acc=MIMAT0004770	http://www.ncbi.nlm.nih.gov/pubmed?term="miR 516a"[Title]&itool=EntrezSystem2.PEntrez.Pubmed.Pubmed_ResultsPanel.Pubmed_RVAbstract	.
hsa-miR-646	2	0.210913	1	0.10814	+Infinity	0	0.311236	0.576923	1	http://www.mirbase.org/cgi-bin/mirna_entry.pl?acc=MIMAT0003316	http://www.ncbi.nlm.nih.gov/pubmed?term="miR 646"[Title]&itool=EntrezSystem2.PEntrez.Pubmed.Pubmed_ResultsPanel.Pubmed_RVAbstract	.
hsa-miR-1912	2	0.210913	1	0.10814	+Infinity	0	0.311236	0.576923	1	http://www.mirbase.org/cgi-bin/mirna_entry.pl?acc=MIMAT0007887	http://www.ncbi.nlm.nih.gov/pubmed?term="miR 1912"[Title]&itool=EntrezSystem2.PEntrez.Pubmed.Pubmed_ResultsPanel.Pubmed_RVAbstract	.
hsa-miR-635	2	0.210913	1	0.10814	+Infinity	0	0.311236	0.576923	1	http://www.mirbase.org/cgi-bin/mirna_entry.pl?acc=MIMAT0003305	http://www.ncbi.nlm.nih.gov/pubmed?term="miR 635"[Title]&itool=EntrezSystem2.PEntrez.Pubmed.Pubmed_ResultsPanel.Pubmed_RVAbstract	.
hsa-miR-3921	2	0.210913	1	0.10814	+Infinity	0	0.311236	0.576923	1	http://www.mirbase.org/cgi-bin/mirna_entry.pl?acc=MIMAT0018196	http://www.ncbi.nlm.nih.gov/pubmed?term="miR 3921"[Title]&itool=EntrezSystem2.PEntrez.Pubmed.Pubmed_ResultsPanel.Pubmed_RVAbstract	.
hsa-miR-711	2	0.210913	1	0.10814	+Infinity	0	0.311236	0.576923	1	http://www.mirbase.org/cgi-bin/mirna_entry.pl?acc=MIMAT0012734	http://www.ncbi.nlm.nih.gov/pubmed?term="miR 711"[Title]&itool=EntrezSystem2.PEntrez.Pubmed.Pubmed_ResultsPanel.Pubmed_RVAbstract	.
hsa-miR-3666	2	0.210913	1	0.10814	+Infinity	0	0.311236	0.576923	1	http://www.mirbase.org/cgi-bin/mirna_entry.pl?acc=MIMAT0018088	http://www.ncbi.nlm.nih.gov/pubmed?term="miR 3666"[Title]&itool=EntrezSystem2.PEntrez.Pubmed.Pubmed_ResultsPanel.Pubmed_RVAbstract	.
hsa-miR-382	2	0.210913	1	0.10814	+Infinity	0	0.311236	0.576923	1	http://www.mirbase.org/cgi-bin/mirna_entry.pl?acc=MIMAT0000737	http://www.ncbi.nlm.nih.gov/pubmed?term="miR 382"[Title]&itool=EntrezSystem2.PEntrez.Pubmed.Pubmed_ResultsPanel.Pubmed_RVAbstract	.
hsa-miR-649	2	0.210913	1	0.10814	+Infinity	0	0.311236	0.576923	1	http://www.mirbase.org/cgi-bin/mirna_entry.pl?acc=MIMAT0003319	http://www.ncbi.nlm.nih.gov/pubmed?term="miR 649"[Title]&itool=EntrezSystem2.PEntrez.Pubmed.Pubmed_ResultsPanel.Pubmed_RVAbstract	.
hsa-miR-378*	374.103	39.4517	350	37.8491	0.95938	1.04234	0.311168	0.576964	1	http://www.mirbase.org/cgi-bin/mirna_entry.pl?acc=MIMAT0000731	http://www.ncbi.nlm.nih.gov/pubmed?term="miR 378*"[Title]&itool=EntrezSystem2.PEntrez.Pubmed.Pubmed_ResultsPanel.Pubmed_RVAbstract	.
hsa-miR-2276	41	4.32372	45	4.86632	1.12549	0.8885	0.299741	0.584045	1	http://www.mirbase.org/cgi-bin/mirna_entry.pl?acc=MIMAT0011775	http://www.ncbi.nlm.nih.gov/pubmed?term="miR 2276"[Title]&itool=EntrezSystem2.PEntrez.Pubmed.Pubmed_ResultsPanel.Pubmed_RVAbstract	.
hsa-miR-3182	45	4.74555	39	4.21748	0.888722	1.12521	0.291539	0.589236	1	http://www.mirbase.org/cgi-bin/mirna_entry.pl?acc=MIMAT0015062	http://www.ncbi.nlm.nih.gov/pubmed?term="miR 3182"[Title]&itool=EntrezSystem2.PEntrez.Pubmed.Pubmed_ResultsPanel.Pubmed_RVAbstract	.
hsa-miR-3200-3p	14	1.47639	11	1.18954	0.805709	1.24114	0.289388	0.590613	1	http://www.mirbase.org/cgi-bin/mirna_entry.pl?acc=MIMAT0015085	http://www.ncbi.nlm.nih.gov/pubmed?term="miR 3200"[Title]&itool=EntrezSystem2.PEntrez.Pubmed.Pubmed_ResultsPanel.Pubmed_RVAbstract	.
hsa-miR-616	7	0.738197	5	0.540702	+Infinity	0	0.286124	0.592715	1	http://www.mirbase.org/cgi-bin/mirna_entry.pl?acc=MIMAT0004805	http://www.ncbi.nlm.nih.gov/pubmed?term="miR 616"[Title]&itool=EntrezSystem2.PEntrez.Pubmed.Pubmed_ResultsPanel.Pubmed_RVAbstract	.
hsa-miR-24-2*	2	0.210913	3.13745	0.339285	+Infinity	0	0.279628	0.596945	1	http://www.mirbase.org/cgi-bin/mirna_entry.pl?acc=MIMAT0004497	http://www.ncbi.nlm.nih.gov/pubmed?term="miR 24"[Title]&itool=EntrezSystem2.PEntrez.Pubmed.Pubmed_ResultsPanel.Pubmed_RVAbstract	.
hsa-miR-93	432554	45615.7	422288	45666.4	1.00111	0.99889	0.276226	0.599185	1	http://www.mirbase.org/cgi-bin/mirna_entry.pl?acc=MIMAT0000093	http://www.ncbi.nlm.nih.gov/pubmed?term="miR 93"[Title]&itool=EntrezSystem2.PEntrez.Pubmed.Pubmed_ResultsPanel.Pubmed_RVAbstract	.
hsa-miR-1274a	15	1.58185	12	1.29768	0.820359	1.21898	0.262903	0.608133	1	http://www.mirbase.org/cgi-bin/mirna_entry.pl?acc=MIMAT0005927	http://www.ncbi.nlm.nih.gov/pubmed?term="miR 1274a"[Title]&itool=EntrezSystem2.PEntrez.Pubmed.Pubmed_ResultsPanel.Pubmed_RVAbstract	.
hsa-miR-149	36	3.79644	31	3.35235	0.883025	1.13247	0.258513	0.611144	1	http://www.mirbase.org/cgi-bin/mirna_entry.pl?acc=MIMAT0000450	http://www.ncbi.nlm.nih.gov/pubmed?term="miR 149"[Title]&itool=EntrezSystem2.PEntrez.Pubmed.Pubmed_ResultsPanel.Pubmed_RVAbstract	.
hsa-miR-379	9	0.94911	11	1.18954	+Infinity	0	0.25274	0.615153	1	http://www.mirbase.org/cgi-bin/mirna_entry.pl?acc=MIMAT0000733	http://www.ncbi.nlm.nih.gov/pubmed?term="miR 379"[Title]&itool=EntrezSystem2.PEntrez.Pubmed.Pubmed_ResultsPanel.Pubmed_RVAbstract	.
hsa-miR-144*	8	0.843654	6	0.648842	+Infinity	0	0.238486	0.625302	1	http://www.mirbase.org/cgi-bin/mirna_entry.pl?acc=MIMAT0004600	http://www.ncbi.nlm.nih.gov/pubmed?term="miR 144*"[Title]&itool=EntrezSystem2.PEntrez.Pubmed.Pubmed_ResultsPanel.Pubmed_RVAbstract	.
hsa-miR-3684	8	0.843654	6	0.648842	+Infinity	0	0.238486	0.625302	1	http://www.mirbase.org/cgi-bin/mirna_entry.pl?acc=MIMAT0018112	http://www.ncbi.nlm.nih.gov/pubmed?term="miR 3684"[Title]&itool=EntrezSystem2.PEntrez.Pubmed.Pubmed_ResultsPanel.Pubmed_RVAbstract	.
hsa-miR-125a-5p	152	16.0294	140	15.1397	0.944492	1.05877	0.237915	0.625716	1	http://www.mirbase.org/cgi-bin/mirna_entry.pl?acc=MIMAT0000443	http://www.ncbi.nlm.nih.gov/pubmed?term="miR 125a"[Title]&itool=EntrezSystem2.PEntrez.Pubmed.Pubmed_ResultsPanel.Pubmed_RVAbstract	.
hsa-miR-29b-1*	66	6.96014	59	6.38028	0.916689	1.09088	0.236129	0.627016	1	http://www.mirbase.org/cgi-bin/mirna_entry.pl?acc=MIMAT0004514	http://www.ncbi.nlm.nih.gov/pubmed?term="miR 29b"[Title]&itool=EntrezSystem2.PEntrez.Pubmed.Pubmed_ResultsPanel.Pubmed_RVAbstract	.
hsa-miR-509-3p	2	0.210913	3	0.324421	+Infinity	0	0.224753	0.635442	1	http://www.mirbase.org/cgi-bin/mirna_entry.pl?acc=MIMAT0002881	http://www.ncbi.nlm.nih.gov/pubmed?term="miR 509"[Title]&itool=EntrezSystem2.PEntrez.Pubmed.Pubmed_ResultsPanel.Pubmed_RVAbstract	.
hsa-miR-934	2	0.210913	3	0.324421	+Infinity	0	0.224753	0.635442	1	http://www.mirbase.org/cgi-bin/mirna_entry.pl?acc=MIMAT0004977	http://www.ncbi.nlm.nih.gov/pubmed?term="miR 934"[Title]&itool=EntrezSystem2.PEntrez.Pubmed.Pubmed_ResultsPanel.Pubmed_RVAbstract	.
hsa-miR-1238	2	0.210913	3	0.324421	+Infinity	0	0.224753	0.635442	1	http://www.mirbase.org/cgi-bin/mirna_entry.pl?acc=MIMAT0005593	http://www.ncbi.nlm.nih.gov/pubmed?term="miR 1238"[Title]&itool=EntrezSystem2.PEntrez.Pubmed.Pubmed_ResultsPanel.Pubmed_RVAbstract	.
hsa-miR-4311	2	0.210913	3	0.324421	+Infinity	0	0.224753	0.635442	1	http://www.mirbase.org/cgi-bin/mirna_entry.pl?acc=MIMAT0016863	http://www.ncbi.nlm.nih.gov/pubmed?term="miR 4311"[Title]&itool=EntrezSystem2.PEntrez.Pubmed.Pubmed_ResultsPanel.Pubmed_RVAbstract	.
hsa-miR-3674	2	0.210913	3	0.324421	+Infinity	0	0.224753	0.635442	1	http://www.mirbase.org/cgi-bin/mirna_entry.pl?acc=MIMAT0018097	http://www.ncbi.nlm.nih.gov/pubmed?term="miR 3674"[Title]&itool=EntrezSystem2.PEntrez.Pubmed.Pubmed_ResultsPanel.Pubmed_RVAbstract	.
hsa-miR-3194	2	0.210913	3	0.324421	+Infinity	0	0.224753	0.635442	1	http://www.mirbase.org/cgi-bin/mirna_entry.pl?acc=MIMAT0015078	http://www.ncbi.nlm.nih.gov/pubmed?term="miR 3194"[Title]&itool=EntrezSystem2.PEntrez.Pubmed.Pubmed_ResultsPanel.Pubmed_RVAbstract	.
hsa-miR-497	2	0.210913	3	0.324421	+Infinity	0	0.224753	0.635442	1	http://www.mirbase.org/cgi-bin/mirna_entry.pl?acc=MIMAT0002820	http://www.ncbi.nlm.nih.gov/pubmed?term="miR 497"[Title]&itool=EntrezSystem2.PEntrez.Pubmed.Pubmed_ResultsPanel.Pubmed_RVAbstract	.
hsa-miR-454*	84	8.85836	76	8.21867	0.927787	1.07783	0.224477	0.635649	1	http://www.mirbase.org/cgi-bin/mirna_entry.pl?acc=MIMAT0003884	http://www.ncbi.nlm.nih.gov/pubmed?term="miR 454*"[Title]&itool=EntrezSystem2.PEntrez.Pubmed.Pubmed_ResultsPanel.Pubmed_RVAbstract	.
hsa-miR-1249	31	3.26916	34	3.67677	1.12469	0.889138	0.223814	0.636149	1	http://www.mirbase.org/cgi-bin/mirna_entry.pl?acc=MIMAT0005901	http://www.ncbi.nlm.nih.gov/pubmed?term="miR 1249"[Title]&itool=EntrezSystem2.PEntrez.Pubmed.Pubmed_ResultsPanel.Pubmed_RVAbstract	.
hsa-miR-1299	14.7368	1.5541	17	1.83839	1.18293	0.84536	0.222832	0.63689	1	http://www.mirbase.org/cgi-bin/mirna_entry.pl?acc=MIMAT0005887	http://www.ncbi.nlm.nih.gov/pubmed?term="miR 1299"[Title]&itool=EntrezSystem2.PEntrez.Pubmed.Pubmed_ResultsPanel.Pubmed_RVAbstract	.
hsa-miR-425*	83	8.75291	87	9.40821	1.07487	0.930347	0.221305	0.638047	1	http://www.mirbase.org/cgi-bin/mirna_entry.pl?acc=MIMAT0001343	http://www.ncbi.nlm.nih.gov/pubmed?term="miR 425*"[Title]&itool=EntrezSystem2.PEntrez.Pubmed.Pubmed_ResultsPanel.Pubmed_RVAbstract	.
hsa-miR-1273	17	1.79276	14	1.51397	0.844487	1.18415	0.220332	0.638787	1	http://www.mirbase.org/cgi-bin/mirna_entry.pl?acc=MIMAT0005926	http://www.ncbi.nlm.nih.gov/pubmed?term="miR 1273"[Title]&itool=EntrezSystem2.PEntrez.Pubmed.Pubmed_ResultsPanel.Pubmed_RVAbstract	.
hsa-miR-542-5p	405	42.71	408	44.1213	1.03304	0.968013	0.214753	0.643067	1	http://www.mirbase.org/cgi-bin/mirna_entry.pl?acc=MIMAT0003340	http://www.ncbi.nlm.nih.gov/pubmed?term="miR 542"[Title]&itool=EntrezSystem2.PEntrez.Pubmed.Pubmed_ResultsPanel.Pubmed_RVAbstract	.
hsa-miR-203	35	3.69098	38	4.10934	1.11334	0.898195	0.209948	0.646808	1	http://www.mirbase.org/cgi-bin/mirna_entry.pl?acc=MIMAT0000264	http://www.ncbi.nlm.nih.gov/pubmed?term="miR 203"[Title]&itool=EntrezSystem2.PEntrez.Pubmed.Pubmed_ResultsPanel.Pubmed_RVAbstract	.
hsa-miR-196b	9	0.94911	7	0.756983	+Infinity	0	0.202874	0.652411	1	http://www.mirbase.org/cgi-bin/mirna_entry.pl?acc=MIMAT0001080	http://www.ncbi.nlm.nih.gov/pubmed?term="miR 196b"[Title]&itool=EntrezSystem2.PEntrez.Pubmed.Pubmed_ResultsPanel.Pubmed_RVAbstract	.
hsa-miR-573	326	34.3789	329	35.5782	1.03488	0.966291	0.19248	0.660861	1	http://www.mirbase.org/cgi-bin/mirna_entry.pl?acc=MIMAT0003238	http://www.ncbi.nlm.nih.gov/pubmed?term="miR 573"[Title]&itool=EntrezSystem2.PEntrez.Pubmed.Pubmed_ResultsPanel.Pubmed_RVAbstract	.
hsa-miR-27a*	59	6.22195	53	5.73144	0.921165	1.08558	0.188563	0.664116	1	http://www.mirbase.org/cgi-bin/mirna_entry.pl?acc=MIMAT0004501	http://www.ncbi.nlm.nih.gov/pubmed?term="miR 27a*"[Title]&itool=EntrezSystem2.PEntrez.Pubmed.Pubmed_ResultsPanel.Pubmed_RVAbstract	.
hsa-miR-105*	3	0.31637	2	0.216281	+Infinity	0	0.17652	0.674381	1	http://www.mirbase.org/cgi-bin/mirna_entry.pl?acc=MIMAT0004516	http://www.ncbi.nlm.nih.gov/pubmed?term="miR 105*"[Title]&itool=EntrezSystem2.PEntrez.Pubmed.Pubmed_ResultsPanel.Pubmed_RVAbstract	.
hsa-miR-575	3	0.31637	2	0.216281	+Infinity	0	0.17652	0.674381	1	http://www.mirbase.org/cgi-bin/mirna_entry.pl?acc=MIMAT0003240	http://www.ncbi.nlm.nih.gov/pubmed?term="miR 575"[Title]&itool=EntrezSystem2.PEntrez.Pubmed.Pubmed_ResultsPanel.Pubmed_RVAbstract	.
hsa-miR-876-5p	3	0.31637	2	0.216281	+Infinity	0	0.17652	0.674381	1	http://www.mirbase.org/cgi-bin/mirna_entry.pl?acc=MIMAT0004924	http://www.ncbi.nlm.nih.gov/pubmed?term="miR 876"[Title]&itool=EntrezSystem2.PEntrez.Pubmed.Pubmed_ResultsPanel.Pubmed_RVAbstract	.
hsa-miR-302c	3	0.31637	2	0.216281	+Infinity	0	0.17652	0.674381	1	http://www.mirbase.org/cgi-bin/mirna_entry.pl?acc=MIMAT0000717	http://www.ncbi.nlm.nih.gov/pubmed?term="miR 302c"[Title]&itool=EntrezSystem2.PEntrez.Pubmed.Pubmed_ResultsPanel.Pubmed_RVAbstract	.
hsa-miR-802	3	0.31637	2	0.216281	+Infinity	0	0.17652	0.674381	1	http://www.mirbase.org/cgi-bin/mirna_entry.pl?acc=MIMAT0004185	http://www.ncbi.nlm.nih.gov/pubmed?term="miR 802"[Title]&itool=EntrezSystem2.PEntrez.Pubmed.Pubmed_ResultsPanel.Pubmed_RVAbstract	.
hsa-miR-759	3	0.31637	2	0.216281	+Infinity	0	0.17652	0.674381	1	http://www.mirbase.org/cgi-bin/mirna_entry.pl?acc=MIMAT0010497	http://www.ncbi.nlm.nih.gov/pubmed?term="miR 759"[Title]&itool=EntrezSystem2.PEntrez.Pubmed.Pubmed_ResultsPanel.Pubmed_RVAbstract	.
hsa-miR-548o	524.201	55.2805	498.039	53.8582	0.974271	1.02641	0.173599	0.676933	1	http://www.mirbase.org/cgi-bin/mirna_entry.pl?acc=MIMAT0005919	http://www.ncbi.nlm.nih.gov/pubmed?term="miR 548o"[Title]&itool=EntrezSystem2.PEntrez.Pubmed.Pubmed_ResultsPanel.Pubmed_RVAbstract	.
hsa-miR-31	47	4.95646	42	4.5419	0.916358	1.09128	0.169519	0.68054	1	http://www.mirbase.org/cgi-bin/mirna_entry.pl?acc=MIMAT0000089	http://www.ncbi.nlm.nih.gov/pubmed?term="miR 31"[Title]&itool=EntrezSystem2.PEntrez.Pubmed.Pubmed_ResultsPanel.Pubmed_RVAbstract	.
hsa-miR-3916	3	0.31637	4	0.432562	+Infinity	0	0.16846	0.681485	1	http://www.mirbase.org/cgi-bin/mirna_entry.pl?acc=MIMAT0018190	http://www.ncbi.nlm.nih.gov/pubmed?term="miR 3916"[Title]&itool=EntrezSystem2.PEntrez.Pubmed.Pubmed_ResultsPanel.Pubmed_RVAbstract	.
hsa-miR-184	17	1.79276	19	2.05467	1.14609	0.872532	0.166793	0.682978	1	http://www.mirbase.org/cgi-bin/mirna_entry.pl?acc=MIMAT0000454	http://www.ncbi.nlm.nih.gov/pubmed?term="miR 184"[Title]&itool=EntrezSystem2.PEntrez.Pubmed.Pubmed_ResultsPanel.Pubmed_RVAbstract	.
hsa-miR-3911	64	6.74923	58	6.27214	0.929313	1.07606	0.163747	0.68573	1	http://www.mirbase.org/cgi-bin/mirna_entry.pl?acc=MIMAT0018185	http://www.ncbi.nlm.nih.gov/pubmed?term="miR 3911"[Title]&itool=EntrezSystem2.PEntrez.Pubmed.Pubmed_ResultsPanel.Pubmed_RVAbstract	.
hsa-miR-3136	21	2.21459	18	1.94653	0.878956	1.13771	0.161828	0.687479	1	http://www.mirbase.org/cgi-bin/mirna_entry.pl?acc=MIMAT0015003	http://www.ncbi.nlm.nih.gov/pubmed?term="miR 3136"[Title]&itool=EntrezSystem2.PEntrez.Pubmed.Pubmed_ResultsPanel.Pubmed_RVAbstract	.
hsa-miR-762	2	0.210913	1.25	0.135175	+Infinity	0	0.155621	0.69322	1	http://www.mirbase.org/cgi-bin/mirna_entry.pl?acc=MIMAT0010313	http://www.ncbi.nlm.nih.gov/pubmed?term="miR 762"[Title]&itool=EntrezSystem2.PEntrez.Pubmed.Pubmed_ResultsPanel.Pubmed_RVAbstract	.
hsa-miR-206	1	0.105457	0.5	0.0540702	+Infinity	0	0.155618	0.693223	1	http://www.mirbase.org/cgi-bin/mirna_entry.pl?acc=MIMAT0000462	http://www.ncbi.nlm.nih.gov/pubmed?term="miR 206"[Title]&itool=EntrezSystem2.PEntrez.Pubmed.Pubmed_ResultsPanel.Pubmed_RVAbstract	.
hsa-let-7i*	711	74.9797	679	73.4273	0.979296	1.02114	0.152078	0.696557	1	http://www.mirbase.org/cgi-bin/mirna_entry.pl?acc=MIMAT0004585	http://www.ncbi.nlm.nih.gov/pubmed?term="let 7i*"[Title]&itool=EntrezSystem2.PEntrez.Pubmed.Pubmed_ResultsPanel.Pubmed_RVAbstract	.
hsa-miR-21*	293	30.8988	295	31.9014	1.03245	0.968572	0.149851	0.698678	1	http://www.mirbase.org/cgi-bin/mirna_entry.pl?acc=MIMAT0004494	http://www.ncbi.nlm.nih.gov/pubmed?term="miR 21*"[Title]&itool=EntrezSystem2.PEntrez.Pubmed.Pubmed_ResultsPanel.Pubmed_RVAbstract	.
hsa-miR-548q	12.1159	1.2777	10.0541	1.08725	0.850944	1.17517	0.143751	0.704581	1	http://www.mirbase.org/cgi-bin/mirna_entry.pl?acc=MIMAT0011163	http://www.ncbi.nlm.nih.gov/pubmed?term="miR 548q"[Title]&itool=EntrezSystem2.PEntrez.Pubmed.Pubmed_ResultsPanel.Pubmed_RVAbstract	.
hsa-miR-2114	4	0.421827	5	0.540702	+Infinity	0	0.137256	0.711025	1	http://www.mirbase.org/cgi-bin/mirna_entry.pl?acc=MIMAT0011156	http://www.ncbi.nlm.nih.gov/pubmed?term="miR 2114"[Title]&itool=EntrezSystem2.PEntrez.Pubmed.Pubmed_ResultsPanel.Pubmed_RVAbstract	.
hsa-let-7g*	157	16.5567	147	15.8966	0.960133	1.04152	0.125737	0.722893	1	http://www.mirbase.org/cgi-bin/mirna_entry.pl?acc=MIMAT0004584	http://www.ncbi.nlm.nih.gov/pubmed?term="let 7g*"[Title]&itool=EntrezSystem2.PEntrez.Pubmed.Pubmed_ResultsPanel.Pubmed_RVAbstract	.
hsa-miR-320a	7820.89	824.766	7584.2	820.159	0.994414	1.00562	0.120908	0.728052	1	http://www.mirbase.org/cgi-bin/mirna_entry.pl?acc=MIMAT0000510	http://www.ncbi.nlm.nih.gov/pubmed?term="miR 320a"[Title]&itool=EntrezSystem2.PEntrez.Pubmed.Pubmed_ResultsPanel.Pubmed_RVAbstract	.
hsa-miR-30a*	13.0039	1.37135	11.0052	1.1901	0.867833	1.1523	0.120193	0.728825	1	http://www.mirbase.org/cgi-bin/mirna_entry.pl?acc=MIMAT0000088	http://www.ncbi.nlm.nih.gov/pubmed?term="miR 30a*"[Title]&itool=EntrezSystem2.PEntrez.Pubmed.Pubmed_ResultsPanel.Pubmed_RVAbstract	.
hsa-miR-222*	4	0.421827	3	0.324421	+Infinity	0	0.119243	0.729857	1	http://www.mirbase.org/cgi-bin/mirna_entry.pl?acc=MIMAT0004569	http://www.ncbi.nlm.nih.gov/pubmed?term="miR 222*"[Title]&itool=EntrezSystem2.PEntrez.Pubmed.Pubmed_ResultsPanel.Pubmed_RVAbstract	.
hsa-miR-638	4	0.421827	3	0.324421	+Infinity	0	0.119243	0.729857	1	http://www.mirbase.org/cgi-bin/mirna_entry.pl?acc=MIMAT0003308	http://www.ncbi.nlm.nih.gov/pubmed?term="miR 638"[Title]&itool=EntrezSystem2.PEntrez.Pubmed.Pubmed_ResultsPanel.Pubmed_RVAbstract	.
hsa-miR-3685	4	0.421827	3	0.324421	+Infinity	0	0.119243	0.729857	1	http://www.mirbase.org/cgi-bin/mirna_entry.pl?acc=MIMAT0018113	http://www.ncbi.nlm.nih.gov/pubmed?term="miR 3685"[Title]&itool=EntrezSystem2.PEntrez.Pubmed.Pubmed_ResultsPanel.Pubmed_RVAbstract	.
hsa-miR-3686	4	0.421827	3	0.324421	+Infinity	0	0.119243	0.729857	1	http://www.mirbase.org/cgi-bin/mirna_entry.pl?acc=MIMAT0018114	http://www.ncbi.nlm.nih.gov/pubmed?term="miR 3686"[Title]&itool=EntrezSystem2.PEntrez.Pubmed.Pubmed_ResultsPanel.Pubmed_RVAbstract	.
hsa-miR-601	4	0.421827	3	0.324421	+Infinity	0	0.119243	0.729857	1	http://www.mirbase.org/cgi-bin/mirna_entry.pl?acc=MIMAT0003269	http://www.ncbi.nlm.nih.gov/pubmed?term="miR 601"[Title]&itool=EntrezSystem2.PEntrez.Pubmed.Pubmed_ResultsPanel.Pubmed_RVAbstract	.
hsa-miR-939	5	0.527283	6.00514	0.649398	+Infinity	0	0.118507	0.730659	1	http://www.mirbase.org/cgi-bin/mirna_entry.pl?acc=MIMAT0004982	http://www.ncbi.nlm.nih.gov/pubmed?term="miR 939"[Title]&itool=EntrezSystem2.PEntrez.Pubmed.Pubmed_ResultsPanel.Pubmed_RVAbstract	.
hsa-miR-378b	5.00099	0.527388	6.00207	0.649067	+Infinity	0	0.117686	0.731558	1	http://www.mirbase.org/cgi-bin/mirna_entry.pl?acc=MIMAT0014999	http://www.ncbi.nlm.nih.gov/pubmed?term="miR 378b"[Title]&itool=EntrezSystem2.PEntrez.Pubmed.Pubmed_ResultsPanel.Pubmed_RVAbstract	.
hsa-miR-1291	5	0.527283	6	0.648842	+Infinity	0	0.117487	0.731776	1	http://www.mirbase.org/cgi-bin/mirna_entry.pl?acc=MIMAT0005881	http://www.ncbi.nlm.nih.gov/pubmed?term="miR 1291"[Title]&itool=EntrezSystem2.PEntrez.Pubmed.Pubmed_ResultsPanel.Pubmed_RVAbstract	.
hsa-miR-3142	5	0.527283	6	0.648842	+Infinity	0	0.117487	0.731776	1	http://www.mirbase.org/cgi-bin/mirna_entry.pl?acc=MIMAT0015011	http://www.ncbi.nlm.nih.gov/pubmed?term="miR 3142"[Title]&itool=EntrezSystem2.PEntrez.Pubmed.Pubmed_ResultsPanel.Pubmed_RVAbstract	.
hsa-miR-218	26	2.74187	23	2.48723	0.907127	1.10238	0.116184	0.733211	1	http://www.mirbase.org/cgi-bin/mirna_entry.pl?acc=MIMAT0000275	http://www.ncbi.nlm.nih.gov/pubmed?term="miR 218"[Title]&itool=EntrezSystem2.PEntrez.Pubmed.Pubmed_ResultsPanel.Pubmed_RVAbstract	.
hsa-miR-138	14	1.47639	12	1.29768	0.878956	1.13771	0.107885	0.742565	1	http://www.mirbase.org/cgi-bin/mirna_entry.pl?acc=MIMAT0000430	http://www.ncbi.nlm.nih.gov/pubmed?term="miR 138"[Title]&itool=EntrezSystem2.PEntrez.Pubmed.Pubmed_ResultsPanel.Pubmed_RVAbstract	.
hsa-miR-501-5p	14	1.47639	12	1.29768	0.878956	1.13771	0.107885	0.742565	1	http://www.mirbase.org/cgi-bin/mirna_entry.pl?acc=MIMAT0002872	http://www.ncbi.nlm.nih.gov/pubmed?term="miR 501"[Title]&itool=EntrezSystem2.PEntrez.Pubmed.Pubmed_ResultsPanel.Pubmed_RVAbstract	.
hsa-miR-662	14	1.47639	12	1.29768	0.878956	1.13771	0.107885	0.742565	1	http://www.mirbase.org/cgi-bin/mirna_entry.pl?acc=MIMAT0003325	http://www.ncbi.nlm.nih.gov/pubmed?term="miR 662"[Title]&itool=EntrezSystem2.PEntrez.Pubmed.Pubmed_ResultsPanel.Pubmed_RVAbstract	.
hsa-let-7c	60.0872	6.33659	55.1292	5.9617	0.940836	1.06288	0.10705	0.743528	1	http://www.mirbase.org/cgi-bin/mirna_entry.pl?acc=MIMAT0000064	http://www.ncbi.nlm.nih.gov/pubmed?term="let 7c"[Title]&itool=EntrezSystem2.PEntrez.Pubmed.Pubmed_ResultsPanel.Pubmed_RVAbstract	.
hsa-miR-182*	6	0.63274	7	0.756983	+Infinity	0	0.103887	0.747214	1	http://www.mirbase.org/cgi-bin/mirna_entry.pl?acc=MIMAT0000260	http://www.ncbi.nlm.nih.gov/pubmed?term="miR 182*"[Title]&itool=EntrezSystem2.PEntrez.Pubmed.Pubmed_ResultsPanel.Pubmed_RVAbstract	.
hsa-miR-600	65	6.85469	67	7.24541	1.057	0.946073	0.101344	0.750223	1	http://www.mirbase.org/cgi-bin/mirna_entry.pl?acc=MIMAT0003268	http://www.ncbi.nlm.nih.gov/pubmed?term="miR 600"[Title]&itool=EntrezSystem2.PEntrez.Pubmed.Pubmed_ResultsPanel.Pubmed_RVAbstract	.
hsa-miR-3605-3p	7	0.738197	8	0.865123	+Infinity	0	0.093991	0.759163	1	http://www.mirbase.org/cgi-bin/mirna_entry.pl?acc=MIMAT0017982	http://www.ncbi.nlm.nih.gov/pubmed?term="miR 3605"[Title]&itool=EntrezSystem2.PEntrez.Pubmed.Pubmed_ResultsPanel.Pubmed_RVAbstract	.
hsa-miR-1254	30	3.1637	27	2.91979	0.922904	1.08354	0.091614	0.762135	1	http://www.mirbase.org/cgi-bin/mirna_entry.pl?acc=MIMAT0005905	http://www.ncbi.nlm.nih.gov/pubmed?term="miR 1254"[Title]&itool=EntrezSystem2.PEntrez.Pubmed.Pubmed_ResultsPanel.Pubmed_RVAbstract	.
hsa-miR-199a-3p	16	1.68731	14	1.51397	0.897267	1.1145	0.0879455	0.766805	1	http://www.mirbase.org/cgi-bin/mirna_entry.pl?acc=MIMAT0000232	http://www.ncbi.nlm.nih.gov/pubmed?term="miR 199a"[Title]&itool=EntrezSystem2.PEntrez.Pubmed.Pubmed_ResultsPanel.Pubmed_RVAbstract	.
hsa-miR-199b-3p	16	1.68731	14	1.51397	0.897267	1.1145	0.0879455	0.766805	1	http://www.mirbase.org/cgi-bin/mirna_entry.pl?acc=MIMAT0004563	http://www.ncbi.nlm.nih.gov/pubmed?term="miR 199b"[Title]&itool=EntrezSystem2.PEntrez.Pubmed.Pubmed_ResultsPanel.Pubmed_RVAbstract	.
hsa-miR-767-5p	5	0.527283	4	0.432562	+Infinity	0	0.0876341	0.767207	1	http://www.mirbase.org/cgi-bin/mirna_entry.pl?acc=MIMAT0003882	http://www.ncbi.nlm.nih.gov/pubmed?term="miR 767"[Title]&itool=EntrezSystem2.PEntrez.Pubmed.Pubmed_ResultsPanel.Pubmed_RVAbstract	.
hsa-miR-223*	5	0.527283	4	0.432562	+Infinity	0	0.0876341	0.767207	1	http://www.mirbase.org/cgi-bin/mirna_entry.pl?acc=MIMAT0004570	http://www.ncbi.nlm.nih.gov/pubmed?term="miR 223*"[Title]&itool=EntrezSystem2.PEntrez.Pubmed.Pubmed_ResultsPanel.Pubmed_RVAbstract	.
hsa-miR-3147	5	0.527283	4	0.432562	+Infinity	0	0.0876341	0.767207	1	http://www.mirbase.org/cgi-bin/mirna_entry.pl?acc=MIMAT0015019	http://www.ncbi.nlm.nih.gov/pubmed?term="miR 3147"[Title]&itool=EntrezSystem2.PEntrez.Pubmed.Pubmed_ResultsPanel.Pubmed_RVAbstract	.
hsa-miR-30c-1*	183	19.2986	173	18.7083	0.969413	1.03155	0.0858602	0.769508	1	http://www.mirbase.org/cgi-bin/mirna_entry.pl?acc=MIMAT0004674	http://www.ncbi.nlm.nih.gov/pubmed?term="miR 30c"[Title]&itool=EntrezSystem2.PEntrez.Pubmed.Pubmed_ResultsPanel.Pubmed_RVAbstract	.
hsa-miR-331-5p	265	27.946	252	27.2514	0.975143	1.02549	0.0818695	0.77478	1	http://www.mirbase.org/cgi-bin/mirna_entry.pl?acc=MIMAT0004700	http://www.ncbi.nlm.nih.gov/pubmed?term="miR 331"[Title]&itool=EntrezSystem2.PEntrez.Pubmed.Pubmed_ResultsPanel.Pubmed_RVAbstract	.
hsa-miR-3141	9	0.94911	10	1.0814	+Infinity	0	0.0806403	0.776432	1	http://www.mirbase.org/cgi-bin/mirna_entry.pl?acc=MIMAT0015010	http://www.ncbi.nlm.nih.gov/pubmed?term="miR 3141"[Title]&itool=EntrezSystem2.PEntrez.Pubmed.Pubmed_ResultsPanel.Pubmed_RVAbstract	.
hsa-miR-3134	17	1.79276	15	1.62211	0.904807	1.10521	0.0799074	0.777423	1	http://www.mirbase.org/cgi-bin/mirna_entry.pl?acc=MIMAT0015000	http://www.ncbi.nlm.nih.gov/pubmed?term="miR 3134"[Title]&itool=EntrezSystem2.PEntrez.Pubmed.Pubmed_ResultsPanel.Pubmed_RVAbstract	.
hsa-miR-3116	3.33333	0.351522	4	0.432562	+Infinity	0	0.0783249	0.77958	1	http://www.mirbase.org/cgi-bin/mirna_entry.pl?acc=MIMAT0014978	http://www.ncbi.nlm.nih.gov/pubmed?term="miR 3116"[Title]&itool=EntrezSystem2.PEntrez.Pubmed.Pubmed_ResultsPanel.Pubmed_RVAbstract	.
hsa-miR-511	11	1.16002	12	1.29768	1.11867	0.893918	0.0721476	0.788235	1	http://www.mirbase.org/cgi-bin/mirna_entry.pl?acc=MIMAT0002808	http://www.ncbi.nlm.nih.gov/pubmed?term="miR 511"[Title]&itool=EntrezSystem2.PEntrez.Pubmed.Pubmed_ResultsPanel.Pubmed_RVAbstract	.
hsa-miR-3127	35	3.69098	32	3.46049	0.937553	1.06661	0.0695868	0.791939	1	http://www.mirbase.org/cgi-bin/mirna_entry.pl?acc=MIMAT0014990	http://www.ncbi.nlm.nih.gov/pubmed?term="miR 3127"[Title]&itool=EntrezSystem2.PEntrez.Pubmed.Pubmed_ResultsPanel.Pubmed_RVAbstract	.
hsa-miR-3688	12	1.26548	13	1.40583	1.1109	0.900169	0.068995	0.792806	1	http://www.mirbase.org/cgi-bin/mirna_entry.pl?acc=MIMAT0018116	http://www.ncbi.nlm.nih.gov/pubmed?term="miR 3688"[Title]&itool=EntrezSystem2.PEntrez.Pubmed.Pubmed_ResultsPanel.Pubmed_RVAbstract	.
hsa-miR-466	6	0.63274	5	0.540702	+Infinity	0	0.0676609	0.794773	1	http://www.mirbase.org/cgi-bin/mirna_entry.pl?acc=MIMAT0015002	http://www.ncbi.nlm.nih.gov/pubmed?term="miR 466"[Title]&itool=EntrezSystem2.PEntrez.Pubmed.Pubmed_ResultsPanel.Pubmed_RVAbstract	.
hsa-miR-422a	1815.54	191.461	1755.27	189.816	0.991404	1.00867	0.0665394	0.796444	1	http://www.mirbase.org/cgi-bin/mirna_entry.pl?acc=MIMAT0001339	http://www.ncbi.nlm.nih.gov/pubmed?term="miR 422a"[Title]&itool=EntrezSystem2.PEntrez.Pubmed.Pubmed_ResultsPanel.Pubmed_RVAbstract	.
hsa-miR-643	7	0.738197	6	0.648842	+Infinity	0	0.0539425	0.81634	1	http://www.mirbase.org/cgi-bin/mirna_entry.pl?acc=MIMAT0003313	http://www.ncbi.nlm.nih.gov/pubmed?term="miR 643"[Title]&itool=EntrezSystem2.PEntrez.Pubmed.Pubmed_ResultsPanel.Pubmed_RVAbstract	.
hsa-miR-3150	34.0235	3.58801	31.3324	3.3883	0.94434	1.05894	0.0535503	0.816997	1	http://www.mirbase.org/cgi-bin/mirna_entry.pl?acc=MIMAT0015023	http://www.ncbi.nlm.nih.gov/pubmed?term="miR 3150"[Title]&itool=EntrezSystem2.PEntrez.Pubmed.Pubmed_ResultsPanel.Pubmed_RVAbstract	.
hsa-miR-1273d	27	2.84733	28	3.02793	1.06343	0.940355	0.051961	0.819685	1	http://www.mirbase.org/cgi-bin/mirna_entry.pl?acc=MIMAT0015090	http://www.ncbi.nlm.nih.gov/pubmed?term="miR 1273d"[Title]&itool=EntrezSystem2.PEntrez.Pubmed.Pubmed_ResultsPanel.Pubmed_RVAbstract	.
hsa-miR-361-3p	57	6.01103	58	6.27214	1.04344	0.95837	0.0519591	0.819689	1	http://www.mirbase.org/cgi-bin/mirna_entry.pl?acc=MIMAT0004682	http://www.ncbi.nlm.nih.gov/pubmed?term="miR 361"[Title]&itool=EntrezSystem2.PEntrez.Pubmed.Pubmed_ResultsPanel.Pubmed_RVAbstract	.
hsa-miR-3667-3p	51	5.37829	52	5.6233	1.04556	0.95643	0.0510769	0.8212	1	http://www.mirbase.org/cgi-bin/mirna_entry.pl?acc=MIMAT0018090	http://www.ncbi.nlm.nih.gov/pubmed?term="miR 3667"[Title]&itool=EntrezSystem2.PEntrez.Pubmed.Pubmed_ResultsPanel.Pubmed_RVAbstract	.
hsa-miR-132	163	17.1894	155	16.7618	0.97512	1.02552	0.0504538	0.822276	1	http://www.mirbase.org/cgi-bin/mirna_entry.pl?acc=MIMAT0000426	http://www.ncbi.nlm.nih.gov/pubmed?term="miR 132"[Title]&itool=EntrezSystem2.PEntrez.Pubmed.Pubmed_ResultsPanel.Pubmed_RVAbstract	.
hsa-miR-23b	1050.95	110.83	1034.78	111.901	1.00967	0.990427	0.0482467	0.826143	1	http://www.mirbase.org/cgi-bin/mirna_entry.pl?acc=MIMAT0000418	http://www.ncbi.nlm.nih.gov/pubmed?term="miR 23b"[Title]&itool=EntrezSystem2.PEntrez.Pubmed.Pubmed_ResultsPanel.Pubmed_RVAbstract	.
hsa-miR-101	120179	12673.7	117092	12662.4	0.999108	1.00089	0.047839	0.826867	1	http://www.mirbase.org/cgi-bin/mirna_entry.pl?acc=MIMAT0000099	http://www.ncbi.nlm.nih.gov/pubmed?term="miR 101"[Title]&itool=EntrezSystem2.PEntrez.Pubmed.Pubmed_ResultsPanel.Pubmed_RVAbstract	.
hsa-miR-766	1201	126.653	1160.99	125.55	0.991286	1.00879	0.0452263	0.831588	1	http://www.mirbase.org/cgi-bin/mirna_entry.pl?acc=MIMAT0003888	http://www.ncbi.nlm.nih.gov/pubmed?term="miR 766"[Title]&itool=EntrezSystem2.PEntrez.Pubmed.Pubmed_ResultsPanel.Pubmed_RVAbstract	.
hsa-miR-544	5.83333	0.615164	5	0.540702	+Infinity	0	0.044952	0.832092	1	http://www.mirbase.org/cgi-bin/mirna_entry.pl?acc=MIMAT0003164	http://www.ncbi.nlm.nih.gov/pubmed?term="miR 544"[Title]&itool=EntrezSystem2.PEntrez.Pubmed.Pubmed_ResultsPanel.Pubmed_RVAbstract	.
hsa-miR-760	8	0.843654	7	0.756983	+Infinity	0	0.0439727	0.833904	1	http://www.mirbase.org/cgi-bin/mirna_entry.pl?acc=MIMAT0004957	http://www.ncbi.nlm.nih.gov/pubmed?term="miR 760"[Title]&itool=EntrezSystem2.PEntrez.Pubmed.Pubmed_ResultsPanel.Pubmed_RVAbstract	.
hsa-miR-20b*	133	14.0257	133	14.3827	1.02545	0.975183	0.0419852	0.837648	1	http://www.mirbase.org/cgi-bin/mirna_entry.pl?acc=MIMAT0004752	http://www.ncbi.nlm.nih.gov/pubmed?term="miR 20b*"[Title]&itool=EntrezSystem2.PEntrez.Pubmed.Pubmed_ResultsPanel.Pubmed_RVAbstract	.
hsa-miR-3168	70	7.38197	66	7.13727	0.966851	1.03429	0.0386245	0.844194	1	http://www.mirbase.org/cgi-bin/mirna_entry.pl?acc=MIMAT0015043	http://www.ncbi.nlm.nih.gov/pubmed?term="miR 3168"[Title]&itool=EntrezSystem2.PEntrez.Pubmed.Pubmed_ResultsPanel.Pubmed_RVAbstract	.
hsa-miR-99b	1760	185.604	1705	184.379	0.993403	1.00664	0.0379494	0.845545	1	http://www.mirbase.org/cgi-bin/mirna_entry.pl?acc=MIMAT0000689	http://www.ncbi.nlm.nih.gov/pubmed?term="miR 99b"[Title]&itool=EntrezSystem2.PEntrez.Pubmed.Pubmed_ResultsPanel.Pubmed_RVAbstract	.
hsa-miR-3909	9	0.94911	8	0.865123	+Infinity	0	0.0364267	0.848637	1	http://www.mirbase.org/cgi-bin/mirna_entry.pl?acc=MIMAT0018183	http://www.ncbi.nlm.nih.gov/pubmed?term="miR 3909"[Title]&itool=EntrezSystem2.PEntrez.Pubmed.Pubmed_ResultsPanel.Pubmed_RVAbstract	.
hsa-miR-1271	27	2.84733	25	2.70351	0.949489	1.0532	0.034903	0.851799	1	http://www.mirbase.org/cgi-bin/mirna_entry.pl?acc=MIMAT0005796	http://www.ncbi.nlm.nih.gov/pubmed?term="miR 1271"[Title]&itool=EntrezSystem2.PEntrez.Pubmed.Pubmed_ResultsPanel.Pubmed_RVAbstract	.
hsa-miR-330-3p	312	32.9025	300	32.4421	0.986008	1.01419	0.0303733	0.861646	1	http://www.mirbase.org/cgi-bin/mirna_entry.pl?acc=MIMAT0000751	http://www.ncbi.nlm.nih.gov/pubmed?term="miR 330"[Title]&itool=EntrezSystem2.PEntrez.Pubmed.Pubmed_ResultsPanel.Pubmed_RVAbstract	.
hsa-miR-92a-2*	11	1.16002	10	1.0814	0.932226	1.0727	0.0258324	0.87231	1	http://www.mirbase.org/cgi-bin/mirna_entry.pl?acc=MIMAT0004508	http://www.ncbi.nlm.nih.gov/pubmed?term="miR 92a"[Title]&itool=EntrezSystem2.PEntrez.Pubmed.Pubmed_ResultsPanel.Pubmed_RVAbstract	.
hsa-miR-193b	167	17.6113	160	17.3025	0.982465	1.01785	0.0255778	0.872936	1	http://www.mirbase.org/cgi-bin/mirna_entry.pl?acc=MIMAT0002819	http://www.ncbi.nlm.nih.gov/pubmed?term="miR 193b"[Title]&itool=EntrezSystem2.PEntrez.Pubmed.Pubmed_ResultsPanel.Pubmed_RVAbstract	.
hsa-let-7b*	1166.21	122.985	1129.88	122.186	0.993501	1.00654	0.0244002	0.875871	1	http://www.mirbase.org/cgi-bin/mirna_entry.pl?acc=MIMAT0004482	http://www.ncbi.nlm.nih.gov/pubmed?term="let 7b*"[Title]&itool=EntrezSystem2.PEntrez.Pubmed.Pubmed_ResultsPanel.Pubmed_RVAbstract	.
hsa-miR-1246	8926.52	941.362	8725.37	943.565	1.00234	0.997665	0.0241306	0.876553	1	http://www.mirbase.org/cgi-bin/mirna_entry.pl?acc=MIMAT0005898	http://www.ncbi.nlm.nih.gov/pubmed?term="miR 1246"[Title]&itool=EntrezSystem2.PEntrez.Pubmed.Pubmed_ResultsPanel.Pubmed_RVAbstract	.
hsa-miR-548c-5p	0.808108	0.0852204	0.606527	0.0655901	+Infinity	0	0.0239645	0.876975	1	http://www.mirbase.org/cgi-bin/mirna_entry.pl?acc=MIMAT0004806	http://www.ncbi.nlm.nih.gov/pubmed?term="miR 548c"[Title]&itool=EntrezSystem2.PEntrez.Pubmed.Pubmed_ResultsPanel.Pubmed_RVAbstract	.
hsa-miR-500a	143	15.0803	142	15.3559	1.01828	0.982051	0.0233695	0.8785	1	http://www.mirbase.org/cgi-bin/mirna_entry.pl?acc=MIMAT0004773	http://www.ncbi.nlm.nih.gov/pubmed?term="miR 500a"[Title]&itool=EntrezSystem2.PEntrez.Pubmed.Pubmed_ResultsPanel.Pubmed_RVAbstract	.
hsa-miR-26a-2*	202	21.3023	200	21.6281	1.0153	0.984935	0.0231532	0.879059	1	http://www.mirbase.org/cgi-bin/mirna_entry.pl?acc=MIMAT0004681	http://www.ncbi.nlm.nih.gov/pubmed?term="miR 26a"[Title]&itool=EntrezSystem2.PEntrez.Pubmed.Pubmed_ResultsPanel.Pubmed_RVAbstract	.
hsa-miR-1255a	73	7.69834	73	7.89425	1.02545	0.975183	0.0230444	0.879342	1	http://www.mirbase.org/cgi-bin/mirna_entry.pl?acc=MIMAT0005906	http://www.ncbi.nlm.nih.gov/pubmed?term="miR 1255a"[Title]&itool=EntrezSystem2.PEntrez.Pubmed.Pubmed_ResultsPanel.Pubmed_RVAbstract	.
hsa-miR-2355-3p	58	6.11649	55	5.94772	0.972408	1.02838	0.02211	0.881795	1	http://www.mirbase.org/cgi-bin/mirna_entry.pl?acc=MIMAT0017950	http://www.ncbi.nlm.nih.gov/pubmed?term="miR 2355"[Title]&itool=EntrezSystem2.PEntrez.Pubmed.Pubmed_ResultsPanel.Pubmed_RVAbstract	.
hsa-miR-3130-3p	11.9996	1.26544	11	1.18954	0.940025	1.0638	0.0219775	0.882147	1	http://www.mirbase.org/cgi-bin/mirna_entry.pl?acc=MIMAT0014994	http://www.ncbi.nlm.nih.gov/pubmed?term="miR 3130"[Title]&itool=EntrezSystem2.PEntrez.Pubmed.Pubmed_ResultsPanel.Pubmed_RVAbstract	.
hsa-miR-652	409	43.1318	395	42.7155	0.990347	1.00975	0.0189075	0.890632	1	http://www.mirbase.org/cgi-bin/mirna_entry.pl?acc=MIMAT0003322	http://www.ncbi.nlm.nih.gov/pubmed?term="miR 652"[Title]&itool=EntrezSystem2.PEntrez.Pubmed.Pubmed_ResultsPanel.Pubmed_RVAbstract	.
hsa-miR-3144-3p	119	12.5493	114	12.328	0.982362	1.01795	0.0184421	0.891978	1	http://www.mirbase.org/cgi-bin/mirna_entry.pl?acc=MIMAT0015015	http://www.ncbi.nlm.nih.gov/pubmed?term="miR 3144"[Title]&itool=EntrezSystem2.PEntrez.Pubmed.Pubmed_ResultsPanel.Pubmed_RVAbstract	.
hsa-miR-421	378	39.8626	365	39.4712	0.990182	1.00992	0.0180814	0.893033	1	http://www.mirbase.org/cgi-bin/mirna_entry.pl?acc=MIMAT0003339	http://www.ncbi.nlm.nih.gov/pubmed?term="miR 421"[Title]&itool=EntrezSystem2.PEntrez.Pubmed.Pubmed_ResultsPanel.Pubmed_RVAbstract	.
hsa-miR-1282	15	1.58185	14	1.51397	0.957085	1.04484	0.013942	0.906007	1	http://www.mirbase.org/cgi-bin/mirna_entry.pl?acc=MIMAT0005940	http://www.ncbi.nlm.nih.gov/pubmed?term="miR 1282"[Title]&itool=EntrezSystem2.PEntrez.Pubmed.Pubmed_ResultsPanel.Pubmed_RVAbstract	.
hsa-miR-101*	40	4.21827	40	4.32562	1.02545	0.975183	0.012627	0.91053	1	http://www.mirbase.org/cgi-bin/mirna_entry.pl?acc=MIMAT0004513	http://www.ncbi.nlm.nih.gov/pubmed?term="miR 101*"[Title]&itool=EntrezSystem2.PEntrez.Pubmed.Pubmed_ResultsPanel.Pubmed_RVAbstract	.
hsa-miR-345	2703	285.049	2628	284.193	0.996995	1.00301	0.0120702	0.912517	1	http://www.mirbase.org/cgi-bin/mirna_entry.pl?acc=MIMAT0000772	http://www.ncbi.nlm.nih.gov/pubmed?term="miR 345"[Title]&itool=EntrezSystem2.PEntrez.Pubmed.Pubmed_ResultsPanel.Pubmed_RVAbstract	.
hsa-miR-1301	232	24.466	224	24.2234	0.990088	1.01001	0.0113104	0.915304	1	http://www.mirbase.org/cgi-bin/mirna_entry.pl?acc=MIMAT0005797	http://www.ncbi.nlm.nih.gov/pubmed?term="miR 1301"[Title]&itool=EntrezSystem2.PEntrez.Pubmed.Pubmed_ResultsPanel.Pubmed_RVAbstract	.
hsa-miR-720	399	42.0772	392	42.391	1.00746	0.992597	0.0109165	0.916787	1	http://www.mirbase.org/cgi-bin/mirna_entry.pl?acc=MIMAT0005954	http://www.ncbi.nlm.nih.gov/pubmed?term="miR 720"[Title]&itool=EntrezSystem2.PEntrez.Pubmed.Pubmed_ResultsPanel.Pubmed_RVAbstract	.
hsa-miR-215	92.0552	9.70784	91.0387	9.84497	1.01413	0.986072	0.00900384	0.924403	1	http://www.mirbase.org/cgi-bin/mirna_entry.pl?acc=MIMAT0000272	http://www.ncbi.nlm.nih.gov/pubmed?term="miR 215"[Title]&itool=EntrezSystem2.PEntrez.Pubmed.Pubmed_ResultsPanel.Pubmed_RVAbstract	.
hsa-miR-664*	18	1.89822	17	1.83839	0.968479	1.03255	0.00897302	0.924532	1	http://www.mirbase.org/cgi-bin/mirna_entry.pl?acc=MIMAT0005948	http://www.ncbi.nlm.nih.gov/pubmed?term="miR 664*"[Title]&itool=EntrezSystem2.PEntrez.Pubmed.Pubmed_ResultsPanel.Pubmed_RVAbstract	.
hsa-miR-3647-5p	81	8.54199	80	8.65123	1.01279	0.987373	0.00649836	0.93575	1	http://www.mirbase.org/cgi-bin/mirna_entry.pl?acc=MIMAT0018066	http://www.ncbi.nlm.nih.gov/pubmed?term="miR 3647"[Title]&itool=EntrezSystem2.PEntrez.Pubmed.Pubmed_ResultsPanel.Pubmed_RVAbstract	.
hsa-miR-3143	19	2.00368	19	2.05467	1.02545	0.975183	0.00599781	0.938269	1	http://www.mirbase.org/cgi-bin/mirna_entry.pl?acc=MIMAT0015012	http://www.ncbi.nlm.nih.gov/pubmed?term="miR 3143"[Title]&itool=EntrezSystem2.PEntrez.Pubmed.Pubmed_ResultsPanel.Pubmed_RVAbstract	.
hsa-miR-516a-3p	0.583333	0.0615164	0.5	0.0540702	+Infinity	0	0.00449516	0.946545	1	http://www.mirbase.org/cgi-bin/mirna_entry.pl?acc=MIMAT0006778	http://www.ncbi.nlm.nih.gov/pubmed?term="miR 516a"[Title]&itool=EntrezSystem2.PEntrez.Pubmed.Pubmed_ResultsPanel.Pubmed_RVAbstract	.
hsa-miR-516b*	0.583333	0.0615164	0.5	0.0540702	+Infinity	0	0.00449516	0.946545	1	http://www.mirbase.org/cgi-bin/mirna_entry.pl?acc=MIMAT0002860	http://www.ncbi.nlm.nih.gov/pubmed?term="miR 516b*"[Title]&itool=EntrezSystem2.PEntrez.Pubmed.Pubmed_ResultsPanel.Pubmed_RVAbstract	.
hsa-let-7e*	13	1.37094	13	1.40583	1.02545	0.975183	0.00410377	0.948922	1	http://www.mirbase.org/cgi-bin/mirna_entry.pl?acc=MIMAT0004485	http://www.ncbi.nlm.nih.gov/pubmed?term="let 7e*"[Title]&itool=EntrezSystem2.PEntrez.Pubmed.Pubmed_ResultsPanel.Pubmed_RVAbstract	.
hsa-miR-3614-3p	13	1.37094	13	1.40583	1.02545	0.975183	0.00410377	0.948922	1	http://www.mirbase.org/cgi-bin/mirna_entry.pl?acc=MIMAT0017993	http://www.ncbi.nlm.nih.gov/pubmed?term="miR 3614"[Title]&itool=EntrezSystem2.PEntrez.Pubmed.Pubmed_ResultsPanel.Pubmed_RVAbstract	.
hsa-miR-663b	1.11111	0.117174	1	0.10814	+Infinity	0	0.00339309	0.953549	1	http://www.mirbase.org/cgi-bin/mirna_entry.pl?acc=MIMAT0005867	http://www.ncbi.nlm.nih.gov/pubmed?term="miR 663b"[Title]&itool=EntrezSystem2.PEntrez.Pubmed.Pubmed_ResultsPanel.Pubmed_RVAbstract	.
hsa-miR-3679-5p	10	1.05457	10	1.0814	1.02545	0.975183	0.00315674	0.955195	1	http://www.mirbase.org/cgi-bin/mirna_entry.pl?acc=MIMAT0018104	http://www.ncbi.nlm.nih.gov/pubmed?term="miR 3679"[Title]&itool=EntrezSystem2.PEntrez.Pubmed.Pubmed_ResultsPanel.Pubmed_RVAbstract	.
hsa-miR-3065-5p	10	1.05457	10	1.0814	1.02545	0.975184	0.00315664	0.955195	1	http://www.mirbase.org/cgi-bin/mirna_entry.pl?acc=MIMAT0015066	http://www.ncbi.nlm.nih.gov/pubmed?term="miR 3065"[Title]&itool=EntrezSystem2.PEntrez.Pubmed.Pubmed_ResultsPanel.Pubmed_RVAbstract	.
hsa-miR-181c*	200.169	21.1092	194.155	20.996	0.994636	1.00539	0.0028516	0.957413	1	http://www.mirbase.org/cgi-bin/mirna_entry.pl?acc=MIMAT0004559	http://www.ncbi.nlm.nih.gov/pubmed?term="miR 181c*"[Title]&itool=EntrezSystem2.PEntrez.Pubmed.Pubmed_ResultsPanel.Pubmed_RVAbstract	.
hsa-miR-26b*	64	6.74923	63	6.81285	1.00943	0.990662	0.00279398	0.957845	1	http://www.mirbase.org/cgi-bin/mirna_entry.pl?acc=MIMAT0004500	http://www.ncbi.nlm.nih.gov/pubmed?term="miR 26b*"[Title]&itool=EntrezSystem2.PEntrez.Pubmed.Pubmed_ResultsPanel.Pubmed_RVAbstract	.
hsa-miR-3942	238	25.0987	231	24.9804	0.995288	1.00473	0.00261514	0.959215	1	http://www.mirbase.org/cgi-bin/mirna_entry.pl?acc=MIMAT0018358	http://www.ncbi.nlm.nih.gov/pubmed?term="miR 3942"[Title]&itool=EntrezSystem2.PEntrez.Pubmed.Pubmed_ResultsPanel.Pubmed_RVAbstract	.
hsa-miR-541	6	0.63274	6.00003	0.648846	+Infinity	0	0.0018949	0.965279	1	http://www.mirbase.org/cgi-bin/mirna_entry.pl?acc=MIMAT0004920	http://www.ncbi.nlm.nih.gov/pubmed?term="miR 541"[Title]&itool=EntrezSystem2.PEntrez.Pubmed.Pubmed_ResultsPanel.Pubmed_RVAbstract	.
hsa-miR-4298	6	0.63274	6	0.648842	+Infinity	0	0.00189404	0.965287	1	http://www.mirbase.org/cgi-bin/mirna_entry.pl?acc=MIMAT0016852	http://www.ncbi.nlm.nih.gov/pubmed?term="miR 4298"[Title]&itool=EntrezSystem2.PEntrez.Pubmed.Pubmed_ResultsPanel.Pubmed_RVAbstract	.
hsa-miR-3653	6	0.63274	6	0.648842	+Infinity	0	0.00189404	0.965287	1	http://www.mirbase.org/cgi-bin/mirna_entry.pl?acc=MIMAT0018073	http://www.ncbi.nlm.nih.gov/pubmed?term="miR 3653"[Title]&itool=EntrezSystem2.PEntrez.Pubmed.Pubmed_ResultsPanel.Pubmed_RVAbstract	.
hsa-miR-3135	6	0.63274	6	0.648842	+Infinity	0	0.00189404	0.965287	1	http://www.mirbase.org/cgi-bin/mirna_entry.pl?acc=MIMAT0015001	http://www.ncbi.nlm.nih.gov/pubmed?term="miR 3135"[Title]&itool=EntrezSystem2.PEntrez.Pubmed.Pubmed_ResultsPanel.Pubmed_RVAbstract	.
hsa-miR-3681*	5	0.527283	5	0.540702	+Infinity	0	0.00157837	0.968309	1	http://www.mirbase.org/cgi-bin/mirna_entry.pl?acc=MIMAT0018109	http://www.ncbi.nlm.nih.gov/pubmed?term="miR 3681*"[Title]&itool=EntrezSystem2.PEntrez.Pubmed.Pubmed_ResultsPanel.Pubmed_RVAbstract	.
hsa-miR-676*	5	0.527283	5	0.540702	+Infinity	0	0.00157837	0.968309	1	http://www.mirbase.org/cgi-bin/mirna_entry.pl?acc=MIMAT0018203	http://www.ncbi.nlm.nih.gov/pubmed?term="miR 676*"[Title]&itool=EntrezSystem2.PEntrez.Pubmed.Pubmed_ResultsPanel.Pubmed_RVAbstract	.
hsa-miR-4265	4	0.421827	4	0.432562	+Infinity	0	0.0012627	0.971654	1	http://www.mirbase.org/cgi-bin/mirna_entry.pl?acc=MIMAT0016891	http://www.ncbi.nlm.nih.gov/pubmed?term="miR 4265"[Title]&itool=EntrezSystem2.PEntrez.Pubmed.Pubmed_ResultsPanel.Pubmed_RVAbstract	.
hsa-miR-1244	4	0.421827	4	0.432562	+Infinity	0	0.0012627	0.971654	1	http://www.mirbase.org/cgi-bin/mirna_entry.pl?acc=MIMAT0005896	http://www.ncbi.nlm.nih.gov/pubmed?term="miR 1244"[Title]&itool=EntrezSystem2.PEntrez.Pubmed.Pubmed_ResultsPanel.Pubmed_RVAbstract	.
hsa-miR-125b	3	0.31637	3.00374	0.324826	+Infinity	0	0.00104392	0.974225	1	http://www.mirbase.org/cgi-bin/mirna_entry.pl?acc=MIMAT0000423	http://www.ncbi.nlm.nih.gov/pubmed?term="miR 125b"[Title]&itool=EntrezSystem2.PEntrez.Pubmed.Pubmed_ResultsPanel.Pubmed_RVAbstract	.
hsa-miR-3664	3	0.31637	3	0.324421	+Infinity	0	0.000947022	0.97545	1	http://www.mirbase.org/cgi-bin/mirna_entry.pl?acc=MIMAT0018086	http://www.ncbi.nlm.nih.gov/pubmed?term="miR 3664"[Title]&itool=EntrezSystem2.PEntrez.Pubmed.Pubmed_ResultsPanel.Pubmed_RVAbstract	.
hsa-miR-3939	3	0.31637	3	0.324421	+Infinity	0	0.000947022	0.97545	1	http://www.mirbase.org/cgi-bin/mirna_entry.pl?acc=MIMAT0018355	http://www.ncbi.nlm.nih.gov/pubmed?term="miR 3939"[Title]&itool=EntrezSystem2.PEntrez.Pubmed.Pubmed_ResultsPanel.Pubmed_RVAbstract	.
hsa-miR-346	3	0.31637	3	0.324421	+Infinity	0	0.000947022	0.97545	1	http://www.mirbase.org/cgi-bin/mirna_entry.pl?acc=MIMAT0000773	http://www.ncbi.nlm.nih.gov/pubmed?term="miR 346"[Title]&itool=EntrezSystem2.PEntrez.Pubmed.Pubmed_ResultsPanel.Pubmed_RVAbstract	.
hsa-miR-486-5p	2.99994	0.316364	2.99994	0.324415	+Infinity	0	0.000947004	0.97545	1	http://www.mirbase.org/cgi-bin/mirna_entry.pl?acc=MIMAT0002177	http://www.ncbi.nlm.nih.gov/pubmed?term="miR 486"[Title]&itool=EntrezSystem2.PEntrez.Pubmed.Pubmed_ResultsPanel.Pubmed_RVAbstract	.
hsa-miR-15b	64718.1	6824.96	63122.1	6826.05	1.00016	0.99984	0.000826501	0.977065	1	http://www.mirbase.org/cgi-bin/mirna_entry.pl?acc=MIMAT0000417	http://www.ncbi.nlm.nih.gov/pubmed?term="miR 15b"[Title]&itool=EntrezSystem2.PEntrez.Pubmed.Pubmed_ResultsPanel.Pubmed_RVAbstract	.
hsa-miR-324-5p	1038	109.464	1011	109.33	0.998775	1.00123	0.000769797	0.977865	1	http://www.mirbase.org/cgi-bin/mirna_entry.pl?acc=MIMAT0000761	http://www.ncbi.nlm.nih.gov/pubmed?term="miR 324"[Title]&itool=EntrezSystem2.PEntrez.Pubmed.Pubmed_ResultsPanel.Pubmed_RVAbstract	.
hsa-miR-127-5p	2	0.210913	2	0.216281	+Infinity	0	0.000631373	0.979954	1	http://www.mirbase.org/cgi-bin/mirna_entry.pl?acc=MIMAT0004604	http://www.ncbi.nlm.nih.gov/pubmed?term="miR 127"[Title]&itool=EntrezSystem2.PEntrez.Pubmed.Pubmed_ResultsPanel.Pubmed_RVAbstract	.
hsa-miR-3170	2	0.210913	2	0.216281	+Infinity	0	0.000631348	0.979954	1	http://www.mirbase.org/cgi-bin/mirna_entry.pl?acc=MIMAT0015045	http://www.ncbi.nlm.nih.gov/pubmed?term="miR 3170"[Title]&itool=EntrezSystem2.PEntrez.Pubmed.Pubmed_ResultsPanel.Pubmed_RVAbstract	.
hsa-miR-3690	2	0.210913	2	0.216281	+Infinity	0	0.000631348	0.979954	1	http://www.mirbase.org/cgi-bin/mirna_entry.pl?acc=MIMAT0018119	http://www.ncbi.nlm.nih.gov/pubmed?term="miR 3690"[Title]&itool=EntrezSystem2.PEntrez.Pubmed.Pubmed_ResultsPanel.Pubmed_RVAbstract	.
hsa-miR-4269	2	0.210913	2	0.216281	+Infinity	0	0.000631348	0.979954	1	http://www.mirbase.org/cgi-bin/mirna_entry.pl?acc=MIMAT0016897	http://www.ncbi.nlm.nih.gov/pubmed?term="miR 4269"[Title]&itool=EntrezSystem2.PEntrez.Pubmed.Pubmed_ResultsPanel.Pubmed_RVAbstract	.
hsa-miR-134	2	0.210913	2	0.216281	+Infinity	0	0.000631348	0.979954	1	http://www.mirbase.org/cgi-bin/mirna_entry.pl?acc=MIMAT0000447	http://www.ncbi.nlm.nih.gov/pubmed?term="miR 134"[Title]&itool=EntrezSystem2.PEntrez.Pubmed.Pubmed_ResultsPanel.Pubmed_RVAbstract	.
hsa-miR-34c-3p	2	0.210913	2	0.216281	+Infinity	0	0.000631348	0.979954	1	http://www.mirbase.org/cgi-bin/mirna_entry.pl?acc=MIMAT0004677	http://www.ncbi.nlm.nih.gov/pubmed?term="miR 34c"[Title]&itool=EntrezSystem2.PEntrez.Pubmed.Pubmed_ResultsPanel.Pubmed_RVAbstract	.
hsa-miR-1270	2	0.210913	2	0.216281	+Infinity	0	0.000631348	0.979954	1	http://www.mirbase.org/cgi-bin/mirna_entry.pl?acc=MIMAT0005924	http://www.ncbi.nlm.nih.gov/pubmed?term="miR 1270"[Title]&itool=EntrezSystem2.PEntrez.Pubmed.Pubmed_ResultsPanel.Pubmed_RVAbstract	.
hsa-miR-95	110	11.6002	107	11.571	0.997482	1.00252	0.000344894	0.985183	1	http://www.mirbase.org/cgi-bin/mirna_entry.pl?acc=MIMAT0000094	http://www.ncbi.nlm.nih.gov/pubmed?term="miR 95"[Title]&itool=EntrezSystem2.PEntrez.Pubmed.Pubmed_ResultsPanel.Pubmed_RVAbstract	.
hsa-miR-448	1	0.105457	1	0.10814	+Infinity	0	0.000315674	0.985825	1	http://www.mirbase.org/cgi-bin/mirna_entry.pl?acc=MIMAT0001532	http://www.ncbi.nlm.nih.gov/pubmed?term="miR 448"[Title]&itool=EntrezSystem2.PEntrez.Pubmed.Pubmed_ResultsPanel.Pubmed_RVAbstract	.
hsa-miR-4256	1	0.105457	1	0.10814	+Infinity	0	0.000315674	0.985825	1	http://www.mirbase.org/cgi-bin/mirna_entry.pl?acc=MIMAT0016877	http://www.ncbi.nlm.nih.gov/pubmed?term="miR 4256"[Title]&itool=EntrezSystem2.PEntrez.Pubmed.Pubmed_ResultsPanel.Pubmed_RVAbstract	.
hsa-miR-1909	1	0.105457	1	0.10814	+Infinity	0	0.000315674	0.985825	1	http://www.mirbase.org/cgi-bin/mirna_entry.pl?acc=MIMAT0007883	http://www.ncbi.nlm.nih.gov/pubmed?term="miR 1909"[Title]&itool=EntrezSystem2.PEntrez.Pubmed.Pubmed_ResultsPanel.Pubmed_RVAbstract	.
hsa-miR-218-1*	1	0.105457	1	0.10814	+Infinity	0	0.000315674	0.985825	1	http://www.mirbase.org/cgi-bin/mirna_entry.pl?acc=MIMAT0004565	http://www.ncbi.nlm.nih.gov/pubmed?term="miR 218"[Title]&itool=EntrezSystem2.PEntrez.Pubmed.Pubmed_ResultsPanel.Pubmed_RVAbstract	.
hsa-miR-661	1	0.105457	1	0.10814	+Infinity	0	0.000315674	0.985825	1	http://www.mirbase.org/cgi-bin/mirna_entry.pl?acc=MIMAT0003324	http://www.ncbi.nlm.nih.gov/pubmed?term="miR 661"[Title]&itool=EntrezSystem2.PEntrez.Pubmed.Pubmed_ResultsPanel.Pubmed_RVAbstract	.
hsa-miR-1237	1	0.105457	1	0.10814	+Infinity	0	0.000315674	0.985825	1	http://www.mirbase.org/cgi-bin/mirna_entry.pl?acc=MIMAT0005592	http://www.ncbi.nlm.nih.gov/pubmed?term="miR 1237"[Title]&itool=EntrezSystem2.PEntrez.Pubmed.Pubmed_ResultsPanel.Pubmed_RVAbstract	.
hsa-miR-3129	1	0.105457	1	0.10814	+Infinity	0	0.000315674	0.985825	1	http://www.mirbase.org/cgi-bin/mirna_entry.pl?acc=MIMAT0014992	http://www.ncbi.nlm.nih.gov/pubmed?term="miR 3129"[Title]&itool=EntrezSystem2.PEntrez.Pubmed.Pubmed_ResultsPanel.Pubmed_RVAbstract	.
hsa-miR-581	1	0.105457	1	0.10814	+Infinity	0	0.000315674	0.985825	1	http://www.mirbase.org/cgi-bin/mirna_entry.pl?acc=MIMAT0003246	http://www.ncbi.nlm.nih.gov/pubmed?term="miR 581"[Title]&itool=EntrezSystem2.PEntrez.Pubmed.Pubmed_ResultsPanel.Pubmed_RVAbstract	.
hsa-miR-1914	1	0.105457	1	0.10814	+Infinity	0	0.000315674	0.985825	1	http://www.mirbase.org/cgi-bin/mirna_entry.pl?acc=MIMAT0007889	http://www.ncbi.nlm.nih.gov/pubmed?term="miR 1914"[Title]&itool=EntrezSystem2.PEntrez.Pubmed.Pubmed_ResultsPanel.Pubmed_RVAbstract	.
hsa-miR-1269	1	0.105457	1	0.10814	+Infinity	0	0.000315674	0.985825	1	http://www.mirbase.org/cgi-bin/mirna_entry.pl?acc=MIMAT0005923	http://www.ncbi.nlm.nih.gov/pubmed?term="miR 1269"[Title]&itool=EntrezSystem2.PEntrez.Pubmed.Pubmed_ResultsPanel.Pubmed_RVAbstract	.
hsa-miR-605	1	0.105457	1	0.10814	+Infinity	0	0.000315674	0.985825	1	http://www.mirbase.org/cgi-bin/mirna_entry.pl?acc=MIMAT0003273	http://www.ncbi.nlm.nih.gov/pubmed?term="miR 605"[Title]&itool=EntrezSystem2.PEntrez.Pubmed.Pubmed_ResultsPanel.Pubmed_RVAbstract	.
hsa-miR-1243	1	0.105457	1	0.10814	+Infinity	0	0.000315674	0.985825	1	http://www.mirbase.org/cgi-bin/mirna_entry.pl?acc=MIMAT0005894	http://www.ncbi.nlm.nih.gov/pubmed?term="miR 1243"[Title]&itool=EntrezSystem2.PEntrez.Pubmed.Pubmed_ResultsPanel.Pubmed_RVAbstract	.
hsa-miR-1233	1	0.105457	1	0.10814	+Infinity	0	0.000315674	0.985825	1	http://www.mirbase.org/cgi-bin/mirna_entry.pl?acc=MIMAT0005588	http://www.ncbi.nlm.nih.gov/pubmed?term="miR 1233"[Title]&itool=EntrezSystem2.PEntrez.Pubmed.Pubmed_ResultsPanel.Pubmed_RVAbstract	.
hsa-miR-770-5p	1	0.105457	1	0.10814	+Infinity	0	0.000315674	0.985825	1	http://www.mirbase.org/cgi-bin/mirna_entry.pl?acc=MIMAT0003948	http://www.ncbi.nlm.nih.gov/pubmed?term="miR 770"[Title]&itool=EntrezSystem2.PEntrez.Pubmed.Pubmed_ResultsPanel.Pubmed_RVAbstract	.
hsa-miR-3656	1	0.105457	1	0.10814	+Infinity	0	0.000315674	0.985825	1	http://www.mirbase.org/cgi-bin/mirna_entry.pl?acc=MIMAT0018076	http://www.ncbi.nlm.nih.gov/pubmed?term="miR 3656"[Title]&itool=EntrezSystem2.PEntrez.Pubmed.Pubmed_ResultsPanel.Pubmed_RVAbstract	.
hsa-miR-1224-5p	1	0.105457	1	0.10814	+Infinity	0	0.000315674	0.985825	1	http://www.mirbase.org/cgi-bin/mirna_entry.pl?acc=MIMAT0005458	http://www.ncbi.nlm.nih.gov/pubmed?term="miR 1224"[Title]&itool=EntrezSystem2.PEntrez.Pubmed.Pubmed_ResultsPanel.Pubmed_RVAbstract	.
hsa-miR-1181	1	0.105457	1	0.10814	+Infinity	0	0.000315674	0.985825	1	http://www.mirbase.org/cgi-bin/mirna_entry.pl?acc=MIMAT0005826	http://www.ncbi.nlm.nih.gov/pubmed?term="miR 1181"[Title]&itool=EntrezSystem2.PEntrez.Pubmed.Pubmed_ResultsPanel.Pubmed_RVAbstract	.
hsa-miR-3650	1	0.105457	1	0.10814	+Infinity	0	0.000315674	0.985825	1	http://www.mirbase.org/cgi-bin/mirna_entry.pl?acc=MIMAT0018070	http://www.ncbi.nlm.nih.gov/pubmed?term="miR 3650"[Title]&itool=EntrezSystem2.PEntrez.Pubmed.Pubmed_ResultsPanel.Pubmed_RVAbstract	.
hsa-miR-4322	1	0.105457	1	0.10814	+Infinity	0	0.000315674	0.985825	1	http://www.mirbase.org/cgi-bin/mirna_entry.pl?acc=MIMAT0016873	http://www.ncbi.nlm.nih.gov/pubmed?term="miR 4322"[Title]&itool=EntrezSystem2.PEntrez.Pubmed.Pubmed_ResultsPanel.Pubmed_RVAbstract	.
hsa-miR-567	1	0.105457	1	0.10814	+Infinity	0	0.000315674	0.985825	1	http://www.mirbase.org/cgi-bin/mirna_entry.pl?acc=MIMAT0003231	http://www.ncbi.nlm.nih.gov/pubmed?term="miR 567"[Title]&itool=EntrezSystem2.PEntrez.Pubmed.Pubmed_ResultsPanel.Pubmed_RVAbstract	.
hsa-miR-3616-3p	1	0.105457	1	0.10814	+Infinity	0	0.000315674	0.985825	1	http://www.mirbase.org/cgi-bin/mirna_entry.pl?acc=MIMAT0017996	http://www.ncbi.nlm.nih.gov/pubmed?term="miR 3616"[Title]&itool=EntrezSystem2.PEntrez.Pubmed.Pubmed_ResultsPanel.Pubmed_RVAbstract	.
hsa-miR-3186-5p	1	0.105457	1	0.10814	+Infinity	0	0.000315674	0.985825	1	http://www.mirbase.org/cgi-bin/mirna_entry.pl?acc=MIMAT0015067	http://www.ncbi.nlm.nih.gov/pubmed?term="miR 3186"[Title]&itool=EntrezSystem2.PEntrez.Pubmed.Pubmed_ResultsPanel.Pubmed_RVAbstract	.
hsa-miR-675	1	0.105457	1	0.10814	+Infinity	0	0.000315674	0.985825	1	http://www.mirbase.org/cgi-bin/mirna_entry.pl?acc=MIMAT0004284	http://www.ncbi.nlm.nih.gov/pubmed?term="miR 675"[Title]&itool=EntrezSystem2.PEntrez.Pubmed.Pubmed_ResultsPanel.Pubmed_RVAbstract	.
hsa-miR-4272	1	0.105457	1	0.10814	+Infinity	0	0.000315674	0.985825	1	http://www.mirbase.org/cgi-bin/mirna_entry.pl?acc=MIMAT0016902	http://www.ncbi.nlm.nih.gov/pubmed?term="miR 4272"[Title]&itool=EntrezSystem2.PEntrez.Pubmed.Pubmed_ResultsPanel.Pubmed_RVAbstract	.
hsa-miR-1976	1	0.105457	1	0.10814	+Infinity	0	0.000315674	0.985825	1	http://www.mirbase.org/cgi-bin/mirna_entry.pl?acc=MIMAT0009451	http://www.ncbi.nlm.nih.gov/pubmed?term="miR 1976"[Title]&itool=EntrezSystem2.PEntrez.Pubmed.Pubmed_ResultsPanel.Pubmed_RVAbstract	.
hsa-miR-185*	89	9.38565	87	9.40821	1.0024	0.997601	0.000253758	0.98729	1	http://www.mirbase.org/cgi-bin/mirna_entry.pl?acc=MIMAT0004611	http://www.ncbi.nlm.nih.gov/pubmed?term="miR 185*"[Title]&itool=EntrezSystem2.PEntrez.Pubmed.Pubmed_ResultsPanel.Pubmed_RVAbstract	.
hsa-miR-16-2*	830	87.5291	809	87.4856	0.999503	1.0005	0.000101142	0.991976	1	http://www.mirbase.org/cgi-bin/mirna_entry.pl?acc=MIMAT0004518	http://www.ncbi.nlm.nih.gov/pubmed?term="miR 16"[Title]&itool=EntrezSystem2.PEntrez.Pubmed.Pubmed_ResultsPanel.Pubmed_RVAbstract	.
hsa-miR-548h	8.1e-05	8.54199e-06	6e-06	6.48842e-07	+Infinity	0	6.41641e-05	0.993609	1	http://www.mirbase.org/cgi-bin/mirna_entry.pl?acc=MIMAT0005928	http://www.ncbi.nlm.nih.gov/pubmed?term="miR 548h"[Title]&itool=EntrezSystem2.PEntrez.Pubmed.Pubmed_ResultsPanel.Pubmed_RVAbstract	.
hsa-miR-338-3p	0	0	4e-06	4.32562e-07	+Infinity	0	4e-06	0.998404	1	http://www.mirbase.org/cgi-bin/mirna_entry.pl?acc=MIMAT0000763	http://www.ncbi.nlm.nih.gov/pubmed?term="miR 338"[Title]&itool=EntrezSystem2.PEntrez.Pubmed.Pubmed_ResultsPanel.Pubmed_RVAbstract	.
hsa-miR-300	0	0	2e-06	2.16281e-07	+Infinity	0	2e-06	0.998872	1	http://www.mirbase.org/cgi-bin/mirna_entry.pl?acc=MIMAT0004903	http://www.ncbi.nlm.nih.gov/pubmed?term="miR 300"[Title]&itool=EntrezSystem2.PEntrez.Pubmed.Pubmed_ResultsPanel.Pubmed_RVAbstract	.
hsa-miR-3180	1e-06	1.05457e-07	0	0	+Infinity	0	1e-06	0.999202	1	http://www.mirbase.org/cgi-bin/mirna_entry.pl?acc=MIMAT0018178	http://www.ncbi.nlm.nih.gov/pubmed?term="miR 3180"[Title]&itool=EntrezSystem2.PEntrez.Pubmed.Pubmed_ResultsPanel.Pubmed_RVAbstract	.
hsa-miR-486-3p	5.6e-05	5.90558e-06	5.6e-05	6.05586e-06	+Infinity	0	1.76777e-08	0.999894	1	http://www.mirbase.org/cgi-bin/mirna_entry.pl?acc=MIMAT0004762	http://www.ncbi.nlm.nih.gov/pubmed?term="miR 486"[Title]&itool=EntrezSystem2.PEntrez.Pubmed.Pubmed_ResultsPanel.Pubmed_RVAbstract	.
